# Supplementary material for: Extensive serum biomarker analysis in the prethrombotic state of recurrent spontaneous abortion
Source: J Cell Mol Med. 2021 Jun 16;25(14):6679–94. doi: 10.1111/jcmm.16671 (PMC8278118; doi:10.1111/jcmm.16671)
Supplement: Supplementary file 3 — Table S1 [file JCMM-25-6679-s002.xls]

## Sheet: protein of PSRSA vs NRSA
proteinID	AveExp.PSRSA	AveExp.NRSA	logFC	P.Value	adj.P.Val	foldchange	Regulation	entrezID	uniprotID	PSRSA1	PSRSA2	PSRSA3	proteinID	PSRSA4	PSRSA5	PSRSA6	PSRSA7	PSRSA8	PSRSA9	PSRSA10	PSRSA11	PSRSA12	PSRSA13	PSRSA14	PSRSA15	proteinID	PSRSA16	PSRSA17	PSRSA18	PSRSA19	PSRSA20	PSRSA21	PSRSA22	PSRSA23	PSRSA24	NRSA25	NRSA26	NRSA27	proteinID	NRSA28	NRSA29	NRSA30	NRSA31	NRSA32	NRSA33	NRSA34	NRSA35	NRSA36	Threshold
Tie-1	7.83768	6.16555	1.67213	1.14519e-07	5.03884e-05	3.18684	up	7075	P35590	89.3807	929.95	93.3824	Tie-1	229.331	189.675	235.708	106.565	241.166	198.078	312.424	294.642	195.814	242.256	494.677	162.521	Tie-1	223.44	142.026	219.899	438.96	206.655	159.626	451.711	283.822	203.183	106.222	60.2096	50.517	Tie-1	39.3039	50.7872	99.51	145.853	65.9146	116.259	55.4609	60.3859	65.0685	TRUE
DNAM-1	8.31399	2.65559	5.65839	8.26706e-07	0.000181875	50.5063	up	10666	Q15762	47.9063	2346.86	141.001	DNAM-1	241.108	1.69903	434.37	87.3787	525.549	597.153	770.236	2650.61	766.373	357.59	3219.49	277.461	DNAM-1	152.876	464.775	638.37	2910.73	257.462	98.4065	702.119	751.56	8.85379	0	144.692	0	DNAM-1	0	0	0	26.5405	23.9547	57.5448	0	667.213	0	TRUE
BAFF	1.81525	5.23469	-3.41943	1.24891e-05	0.00160961	0.0934648	down	10673	Q9Y275	0	0	0	BAFF	8.23457	15.7853	33.0847	29.1753	80.2839	5.91616	0	0	0	0	0	0	BAFF	0	0	7.31862	18.1759	0	21.3056	0	0	39.8364	13.5918	43.3785	48.8451	BAFF	58.6017	12.7779	29.3194	172.928	27.9479	56.1197	18.3657	46.6628	37.0645	TRUE
LAG-3	1.31221	6.49674	-5.18453	1.46328e-05	0.00160961	0.0274979	down	3902	P18627	0	0	0	LAG-3	0	0	136.484	168.798	9.60329	0	0	0	0	0	0	0	LAG-3	0	0	0	112.333	0	0	0	0	106.735	91.9135	345.173	153.308	LAG-3	118.435	58.7634	252.148	241.117	0	118.492	138.786	38.9341	202.097	TRUE
FAP	12.9058	12.5401	0.365727	3.98921e-05	0.0035105	1.28853	up	2191	Q12884	7706.98	7993.75	7124.56	FAP	8602.16	8994.09	7343.14	9568.01	9011.04	7787.05	7761.88	6641.7	6899.75	7881.2	7785.08	7782.47	FAP	7314.67	7147.72	6986.24	6899.51	8008.78	6304.33	8461.85	8991.34	6305.53	4866.38	5278.3	5862.3	FAP	7289.26	5996.72	6038.58	5948.35	6667.1	5209.91	6299.32	5855.43	6562.97	FALSE
HGF R	11.2646	10.907	0.35765	6.28745e-05	0.0046108	1.28134	up	4233	P08581	2399.17	2364.68	2030.33	HGF R	2783.71	2719.2	2538	2850.64	3024.08	2216.9	2425.66	2720.17	2540.6	2415.52	2422	2451	HGF R	2539.06	2202.44	2287.38	2450.75	2455.38	2426.72	2543.08	3018.49	1644.17	1689.09	1864.56	1583.48	HGF R	2158.87	1691.11	1784.38	2124.72	2069.94	1966.74	1994.25	2193.08	2030.79	FALSE
FGF-19	8.31569	7.57652	0.739167	0.000107975	0.006787	1.66921	up	9965	O95750	194.056	520.553	232.031	FGF-19	248.308	396.651	418.596	358.63	326.07	332.297	754.504	361.561	281.648	378.733	274.704	253.347	FGF-19	262.71	396.679	306.841	272.539	317.166	289.578	508.631	294.395	121.314	402.966	181.799	219.433	FGF-19	136.984	155.817	169.142	178.254	212.872	201.577	146.499	185.081	182.148	FALSE
IL-24	4.30303	1.45827	2.84476	0.000318976	0.0175437	7.18385	up	11009	Q13007	7.36768	2.50025	5.62146	IL-24	26.862	17.2979	28.2836	5.78645	32.3025	26.0964	121.998	34.2715	25.427	42.7612	51.7212	14.1114	IL-24	37.5034	22.8407	51.5146	44.2622	50.4938	72.2792	0	0	19.9967	0	0	34.5765	IL-24	0.552881	1.46694	261.354	0	0	0	4.18162	0	0	TRUE
L-Selectin	15.418	15.1034	0.314623	0.000370149	0.0180962	1.24369	up	6402	P14151	47098.8	48602.4	35978.5	L-Selectin	47925.9	48330.3	51023.9	54089	55492.5	36244.7	42579.1	36256.1	39473.3	38447.3	34859.1	40704.2	L-Selectin	41575.8	38597.7	43116	47427.9	49386.9	44965	54191.6	45702.8	38691.8	33562.3	29760.7	32483.9	L-Selectin	26510.2	39892.2	40938.3	28966.4	45030.6	36748.6	30450.7	42508.7	41537	FALSE
IL-1 R3	10.0628	9.14937	0.913406	0.000532861	0.0234459	1.88349	up	3556	Q9NPH3	1037.15	1622.63	930.422	IL-1 R3	1272.84	1216.55	991.953	3436.29	1007.17	870.653	474.281	1902.65	5460.8	727.938	617.494	526.889	IL-1 R3	802.339	790.508	819.797	735.475	656.834	1550.92	1491.45	798.444	1247.31	426.338	510.828	595.362	IL-1 R3	393.766	593.902	406.706	685.388	526.076	677.341	776.887	692.88	678.475	FALSE
Axl	8.79654	9.5258	-0.729264	0.000887946	0.0355178	0.603212	down	558	P30530	252.08	1020.09	482.415	Axl	551.233	611.548	945.82	1156.63	210.438	493.03	191.789	499.59	320.032	346.746	301.986	508.291	Axl	306.997	553.589	289.174	644.147	325.042	627.831	464.92	423.528	341.141	888.614	873.761	559.871	Axl	673.372	639.554	530.862	862.622	748.691	840.331	885.491	511.261	1036.7	FALSE
AR	5.25615	6.75287	-1.49673	0.00102084	0.0374306	0.354356	down	374	P15514	40.8417	387.205	14.6124	AR	61.6202	26.9066	76.1338	125.181	68.443	28.7148	155.401	34.5879	8.37986	66.8159	87.5373	8.73448	AR	9.65797	11.135	39.8802	122.035	16.1614	21.87	77.8146	2.02116	56.0717	284.738	135.02	183.837	AR	67.887	112.918	139.143	183.213	54.859	68.058	72.4475	99.257	58.901	TRUE
CD200	13.1706	12.8934	0.27721	0.00135958	0.0411905	1.21185	up	4345	P41217	8979.58	10720.1	8848.19	CD200	11135.1	9338.01	8444.08	10386.3	9353.62	9711.98	9498.93	9356.51	8476.98	11201.8	9143.37	8727.09	CD200	9490.13	9151.68	9565.28	9696.94	9003.77	10360.9	8143.67	9134.91	5351.65	6366.26	6698.54	7922.79	CD200	7052.62	7480.88	7983.39	9029.45	8608.84	8706.35	7228.1	7605.49	7096.88	FALSE
CNTF	7.76423	5.95215	1.81208	0.00140422	0.0411905	3.51148	up	1270	P26441	205.32	508.813	436.324	CNTF	17.4077	50.9444	174.07	388.644	713.44	422.551	220.786	196.78	245.894	176.44	737.833	172.811	CNTF	230.736	93.0981	198.088	580.097	141.355	95.078	229.741	816.461	84.2286	234.602	91.8451	0	CNTF	16.4795	290.925	38.5555	42.2094	23.9595	133.766	175.232	277.733	99.6237	TRUE
Eotaxin-3	4.92599	8.01136	-3.08537	0.0013121	0.0411905	0.117818	down	10344	Q9Y258	0.381081	379.522	0	Eotaxin-3	0.665957	0	53.9976	4.46756	317.449	321.02	0	42.1412	109.551	0	4.27315	194.036	Eotaxin-3	0	73.5545	136.157	913.909	168.019	90.7502	403.865	364.507	135.497	277.047	188.025	127.545	Eotaxin-3	96.743	251.071	466.222	308.155	214.057	463.409	371.95	492.835	195.885	TRUE
CD163	16.987	17.5119	-0.524932	0.0015257	0.0419567	0.694992	down	9332	Q86VB7	138647	122451	181251	CD163	98284.1	154642	168562	167310	235220	114717	92509.5	90413.5	94589.8	91409.4	112465	141558	CD163	126879	195660	94759.7	104749	152577	118360	119098	137838	177746	147846	181464	145936	CD163	225720	147048	196072	197389	125878	188740	181924	204177	409273	FALSE
Fetuin A	13.3201	14.199	-0.878928	0.00193725	0.0464748	0.543771	down	197	P02765	18255.3	14850.4	17815.3	Fetuin A	24942.3	27317	26770.9	13534.4	21647.1	4272.34	4019.96	5427.77	7493.24	8768.27	5423.93	6580.56	Fetuin A	6127.6	6525.64	5038.75	9856.57	6865.85	6058.28	8644.31	28033	15137.9	20332.1	22965.4	11072.1	Fetuin A	25712.4	21356.1	25742.8	13540	14958.6	18663.2	21028.3	14932.3	22571.4	FALSE
Periostin	12.0083	9.43322	2.57508	0.00200686	0.0464748	5.95902	up	10631	Q15063	3245.39	9412.04	1090.91	Periostin	81068.9	6615.83	4687.23	5430.19	2190	3423.67	2146.15	13497.9	394063	4144.15	722.675	2910.37	Periostin	708.918	754.696	527.171	8332.69	565.797	9859.17	36254.8	436.707	7990.36	371.655	591.669	279.742	Periostin	279.99	785.316	400.02	413.018	537.458	1316.47	509.975	1662.09	8690.08	TRUE
PARC	10.8958	10.6569	0.238893	0.00198109	0.0464748	1.18009	up	6362	P55774	1864.21	1409.9	1437.8	PARC	1809.85	2030.76	1889.17	2172.7	1824.49	2060.33	2183.83	2050.99	2050.88	1728.01	1711.92	1886.7	PARC	1945.5	1605.38	2391.58	2000.38	1675.47	1762.45	2292.18	2072.01	2244.62	1353.24	1945.34	1608.48	PARC	1430.34	1736.23	1903.33	1451.01	1714.38	1603.93	1592.31	1576.01	1553.53	FALSE
6Ckine	4.27401	7.43138	-3.15737	0.00230561	0.0507235	0.112082	down	6366	O00585	21.3951	385.09	0	6Ckine	0	0	157.567	0	92.8614	0	81.5804	363.31	136.041	0	0	260.751	6Ckine	59.9699	527.052	139.362	578.864	357.372	0	0	16.2984	2.35085	72.1888	168.282	69.5444	6Ckine	200.453	374.104	69.626	438.402	176.146	595.562	123.552	227.468	112.495	FALSE
EMMPRIN	8.79058	8.35551	0.435074	0.00268152	0.0549313	1.35198	up	682	P35613	356.464	339.654	368.776	EMMPRIN	505.55	482.202	540.145	387.029	623.519	464.936	625.323	516.613	558.556	615.504	385.889	477.528	EMMPRIN	233.52	566.733	404.829	593.035	418.16	364.14	574.726	481.658	168.804	281.848	347.48	252.307	EMMPRIN	297.443	326.825	277.679	249.564	399.625	371.483	315.249	498.377	378.222	FALSE
LYVE-1	11.3947	11.1906	0.204135	0.00274657	0.0549313	1.152	up	10894	Q9Y5Y7	2605.56	2590.44	2172.02	LYVE-1	2809.32	2889.16	2310.63	2943.39	2931.44	2403.51	2352.4	2638.08	2433.82	2651	2350.14	2619.08	LYVE-1	2457.52	2841.78	2800.6	3033.09	2871.73	3085.7	3297.19	3316.56	2584.84	2220.35	2107.01	2345.55	LYVE-1	2078.79	2445.96	2675.42	2000.93	2735.44	2313.24	2193.63	2520.81	2529.31	FALSE
GASP-2	4.76123	8.69194	-3.93072	0.00314246	0.0576117	0.0655747	down	100528062	Q96D09	0	42.2634	0	GASP-2	341.632	0	202.755	1854.44	735.464	0	0	154.772	135.732	201.173	84.4564	0	GASP-2	0	0	353.983	597.139	2835.07	395.726	0	0	67.9952	309.864	522.892	360.551	GASP-2	708.856	575.882	475.531	670.367	296.794	512.818	97.0149	567.306	379.655	FALSE
ROBO3	6.82932	4.75737	2.07194	0.00306948	0.0576117	4.20452	up	64221	Q96MS0	81.102	631.249	145.577	ROBO3	328.746	169.527	162.574	391.039	215.903	24.7917	26.6014	276.425	3079.01	79.2218	53.5791	13.0854	ROBO3	18.0713	28.3084	42.4336	88.8118	37.4284	518.077	259.711	50.2258	167.671	24.4428	47.9228	14.1961	ROBO3	22.1111	35.4986	19.4501	31.0903	14.7167	38.0235	11.0416	49.8491	37.9685	FALSE
Dkk-3	13.2818	12.7853	0.496533	0.0036113	0.0599693	1.41082	up	27122	Q9UBP4	8933.72	5169.89	7158.16	Dkk-3	7228.58	7564.85	10792.2	12712.5	10574	11335.7	9305.63	9063.66	10736.2	9945.84	10860.8	12781.7	Dkk-3	12462.6	9714.27	11969.2	9791.73	8693.29	14104.6	10379.6	13502.2	9975.18	9907.09	7674.81	9235.7	Dkk-3	8895.75	7286.04	8502.81	7659.96	5623.93	7054.34	8291.59	9220.25	1699.38	FALSE
Cadherin-11	6.22267	2.21404	4.00862	0.00371055	0.0599693	16.0959	up	1009	P55287	0	884.499	789.531	Cadherin-11	0	0	274.435	1042.81	502.964	25.1145	0	1037.18	540.691	17.4332	735.563	180.181	Cadherin-11	84.5494	6.62993	43.6209	626.496	20.9441	0.201593	858.026	3025.77	196.287	0	723.472	0	Cadherin-11	0	366.427	0	0	0	0	0	10.6458	31.1042	FALSE
LRIG3	9.75342	8.48668	1.26674	0.00356063	0.0599693	2.40618	up	121227	Q6UXM1	512.353	1296.93	1295.17	LRIG3	532.194	853.749	1741.86	1262.24	951.897	387.971	597.309	1656.98	1573.68	1088.89	4500.66	28.6839	LRIG3	1193.89	704.582	1038.39	620.9	1125.58	629.45	1150.85	1124.32	796.197	238.504	1031.25	46.0894	LRIG3	295.972	403.2	175.989	284.038	229.387	1163.68	603.692	397.983	993.509	FALSE
MIP-1a	2.86638	3.87702	-1.01064	0.00381623	0.0599693	0.496326	down	6348	P10147	4.41997	5.47806	2.81798	MIP-1a	11.7559	4.31408	5.70427	8.05662	3.5441	3.50465	3.01978	20.2148	51.8583	5.68114	4.06792	3.31193	MIP-1a	4.44694	5.35365	5.3692	8.13591	3.20434	11.5048	9.6303	4.21729	10.7189	17.217	5.37211	17.6558	MIP-1a	28.8735	13.6369	21.7746	25.1015	6.68286	40.0585	11.5306	3.70102	8.67559	FALSE
BMP-4	1.67127	3.71491	-2.04364	0.00425495	0.0645579	0.242551	down	652	P12644	9.00549	5.97334	0	BMP-4	0.215367	0	24.3835	14.9182	0	0	14.2095	22.5861	0	0	1.08568	0	BMP-4	0	0	4.41994	180.371	0	0	0.676153	0	27.1025	3.37436	28.6853	0	BMP-4	30.3295	24.9124	26.0782	17.9853	14.1202	93.8153	26.1255	0.43848	7.66816	FALSE
TRANCE	5.39074	6.68811	-1.29738	0.00460166	0.0666734	0.406866	down	8600	O14788	0	16.2499	3.83478	TRANCE	33.2804	39.1198	32.7822	75.0707	123.462	81.0444	25.6525	66.9417	67.7708	114.243	41.63	68.2003	TRANCE	65.0536	58.1828	51.5086	125.09	64.7682	44.2616	26.6566	65.0225	48.3219	129.607	69.3994	85.2177	TRANCE	121.688	77.7758	87.1921	57.4885	61.8167	265.14	131.726	177.774	91.1702	FALSE
Thrombospondin-2	8.84749	8.23945	0.608044	0.00469744	0.0666734	1.52419	up	7058	P35442	952.811	320.752	756.816	Thrombospondin-2	354.621	374.643	366.19	634.149	591.057	290.407	406.286	693.529	699.304	384.314	285.524	606.104	Thrombospondin-2	510.479	487.069	573.692	673.196	350.214	350.149	320.317	760.529	170.949	262.977	158.175	242.867	Thrombospondin-2	273.337	150.832	363.511	362.07	327.587	567.803	497.591	253.86	431.772	FALSE
IGF-2R	8.69769	8.05922	0.638464	0.00563795	0.0775219	1.55667	up	3482	P11717	531.712	751.73	437.49	IGF-2R	721.795	571.199	748.149	816.427	755.123	340.643	278.035	729.048	351.193	287.91	172.677	258.002	IGF-2R	205.154	565.143	330.45	369.467	376.309	481.154	457.939	502.947	105.567	433.546	413.01	266.656	IGF-2R	205.846	250.839	330.625	225.208	218.319	259.555	260.428	279.039	163.712	FALSE
BMPR-IA	3.93882	0.314321	3.6245	0.0061358	0.0794045	12.3334	up	657	P36894	0	141.271	361.617	BMPR-IA	137.935	904.588	1025	0	80.3047	500.7	0	1442.33	0	0	0	0	BMPR-IA	0	0	0	2320.17	4.77002	0	180.614	0	29.0241	0	0	0	BMPR-IA	0	0	0	12.6597	0	0	0	0	0	FALSE
PECAM-1	10.6973	11.2788	-0.581512	0.0060377	0.0794045	0.668263	down	5175	P16284	535.643	834.998	1238.29	PECAM-1	4098.03	1229.09	1962.64	1259.14	1277.14	1099.26	2388.88	2095.18	1589.85	1481.13	1380.67	1123.17	PECAM-1	1395.18	2568.44	2989.78	2083.13	2103.29	2722.13	2267.61	3020.99	1225.56	2319.11	3147.87	2461.3	PECAM-1	1829.69	2465.32	1742.83	3529.13	3597.2	2417.98	2775.78	1863.04	2456.83	FALSE
proteinID	AveExp.PSRSA	AveExp.NRSA	logFC	P.Value	adj.P.Val	foldchange	Regulation	entrezID	uniprotID	PSRSA1	PSRSA2	PSRSA3	proteinID	PSRSA4	PSRSA5	PSRSA6	PSRSA7	PSRSA8	PSRSA9	PSRSA10	PSRSA11	PSRSA12	PSRSA13	PSRSA14	PSRSA15	proteinID	PSRSA16	PSRSA17	PSRSA18	PSRSA19	PSRSA20	PSRSA21	PSRSA22	PSRSA23	PSRSA24	NRSA25	NRSA26	NRSA27	proteinID	NRSA28	NRSA29	NRSA30	NRSA31	NRSA32	NRSA33	NRSA34	NRSA35	NRSA36	Threshold
CD14	12.6952	12.3824	0.312785	0.00664844	0.0835804	1.2421	up	929	P08571	6109.71	6812.78	4190.41	CD14	6619.8	6088.4	7553.64	4671.39	7688.89	6601.27	6090.05	6755.66	6559.45	7763.03	4903.8	6750.43	CD14	6255.6	5881.31	8551.35	7844.03	6416.85	7805.44	7639.07	8954.38	7068.84	4299	6955.72	5027.41	CD14	3431.71	3626.11	6113.99	4456.47	7039.15	6282	4618.69	7154.73	7188.29	FALSE
SDF-1a	1.821	3.10897	-1.28798	0.00805252	0.0984197	0.409525	down	6387	?P48061	0	11.0021	0	SDF-1a	0	0	1.96445	1.95136	12.1372	0	0	17.0045	0	28.1254	2.29753	5.3137	SDF-1a	0	3.68842	4.23572	15.4403	1.20424	0	14.611	10.1204	5.16039	9.54756	6.61519	3.67341	SDF-1a	7.45277	6.79345	6.05078	12.3963	7.72183	7.81912	10.8435	5.82764	10.7093	FALSE
IL-17	1.91996	3.18393	-1.26397	0.0095579	0.113661	0.416396	down	3605	Q16552	0.973167	4.14879	5.1418	IL-17	2.56841	6.59905	3.83753	22.0763	4.65272	2.27742	0.915366	2.05479	4.94873	1.20841	1.02687	0.600668	IL-17	1.91585	1.50396	1.96777	2.08972	2.45636	1.85085	5.14675	3.39877	3.77514	716.255	4.00027	2.05873	IL-17	27.4926	2.73874	2.9226	10.4134	2.97851	12.0468	2.64527	2.44809	8.29627	FALSE
Syndecan-3	10.2714	9.16018	1.11127	0.01072	0.121749	2.16035	up	9672	O75056	162.872	1246.37	906.443	Syndecan-3	1238.71	1391.21	3452.46	1633.93	5934.26	1248.3	192.164	4562.03	2889.07	2084.3	1328.94	301.372	Syndecan-3	1236.03	1140.93	1644.63	955.063	1095.55	953.709	606.266	2139.51	1864.8	1264.03	1671.06	327.489	Syndecan-3	621.934	215.473	218.432	363.041	371.816	766.194	600.841	1198.34	794.938	FALSE
IL-6	4.96974	5.85522	-0.885473	0.0107914	0.121749	0.54131	down	3569	P05231	30.2144	53.9775	41.6293	IL-6	57.5391	58.1654	39.7494	61.4207	46.8471	17.5693	8.8642	30.9175	1.46688	32.5478	9.67889	14.8192	IL-6	63.1658	33.6455	36.7626	23.1468	34.2939	48.139	43.5677	53.2485	36.5082	370.399	49.5935	43.0891	IL-6	44.634	34.2687	53.3057	40.2671	53.5637	58.0419	59.3291	44.3842	52.7358	FALSE
MCSF R	12.8803	13.0757	-0.195472	0.01129	0.12419	0.873287	down	1436	P07333	7189.96	8270.21	7246.17	MCSF R	6358.08	8798.89	8049.48	8845.28	8814.4	7690.76	6941.29	6598.4	6983.91	6128.94	6504.23	6164.93	MCSF R	6911.63	7444.42	7964.9	7931.2	8449.13	7868.71	7585.86	8920.54	8484.2	7634.96	8098.1	7998.62	MCSF R	9178.79	8001.27	7973.99	8657.17	8875.33	8942.31	9754.91	9471.14	9315.16	FALSE
Transferrin	13.3336	13.1772	0.156401	0.0119287	0.124968	1.1145	up	7018	P02787	10603.6	10469.7	8977.17	Transferrin	10058.8	9520.9	8315	9736.41	10519.2	10054.5	12696.9	10719.9	10557.8	10519.8	11002.9	11112.2	Transferrin	10297.1	9934.29	9536.84	10395	10348.8	10884.6	10519.5	12738.8	9256.78	9658.79	9425.86	10677.8	Transferrin	8968.46	9451.21	8802.94	9038.59	10095.8	8981.64	8615.53	8993.11	8647.16	FALSE
WISP-1	8.67202	12.2651	-3.59307	0.0117283	0.124968	0.0828664	down	8840	O95388	0	0	1664.77	WISP-1	0	141.623	1479.06	7122.89	3571.12	1774.97	0	3332.56	3521.22	48446	2388.62	434.85	WISP-1	1813.25	2605.79	1949.13	6681.14	209.16	0	354.999	4433.8	2334.69	4213.1	6544.56	3992.56	WISP-1	3888.68	7386.2	8447.81	3511.76	2389.41	5788.13	6319.51	4089.92	6016.2	FALSE
LRP-6	7.56596	5.82539	1.74056	0.0129956	0.132978	3.34165	up	4040	O75581	78.876	856.048	77.6919	LRP-6	966.18	232.679	240.292	160.81	423.394	19.0181	181.599	776.677	7255	250.801	36.6933	51.8684	LRP-6	9.81694	57.6367	112.635	2396.39	35.1872	773.976	390.995	79.4335	142.912	36.7124	191.466	12.8861	LRP-6	27.6643	38.7636	30.3458	40.275	38.7863	111.8	143.749	129.174	86.9271	FALSE
Furin	12.813	13.5547	-0.741778	0.0133931	0.133931	0.598002	down	5045	P09958	3522.74	23535.5	2905.8	Furin	4078.45	6117.73	7667.59	8563.87	14095.6	4144.56	5897.05	2913.22	6105.43	3298.37	6370.47	5746.7	Furin	11586.8	11640.9	8940.16	23131.5	4719.89	10792	5144.29	26215.5	6613.52	9993.96	9412.83	13500.5	Furin	8199.41	11465.4	10082.3	21282.9	9176.48	15609.7	12236.1	12328.1	16632.5	FALSE
CA125	9.3029	11.3193	-2.01638	0.0142954	0.139777	0.247178	down	94025	Q8WXI7	404.295	25947	376.88	CA125	506.055	325.147	800.207	3988.36	2524.04	140.113	3752.58	148.877	863.254	279.374	57.9476	628.249	CA125	730.921	1020.62	835.706	7084.26	211.01	2114.66	1909.62	0	1129.25	12248.4	1524.65	414.56	CA125	955.456	6916.12	4983.77	3433.89	8994.61	2234.85	4398.6	754.726	1316.36	FALSE
DcR3	10.4047	9.66194	0.742793	0.0157002	0.149906	1.67341	up	8771	O95407	1070.81	5282.47	2281.75	DcR3	1452.02	4923.5	2015.15	1489.56	1664.72	1527.04	457.799	1411.89	696.129	773.228	1005.71	812.167	DcR3	1767.98	1514.77	1026.79	1376.2	905.294	1355.29	1879.97	1128.09	737.799	2469.91	1009.19	686.3	DcR3	876.141	627.634	605.908	1252.46	730.236	386.074	719.902	816.24	664.589	FALSE
HAI-2	8.25611	8.84437	-0.588262	0.0163735	0.149906	0.665144	down	10653	O43291	182.622	476.995	215.015	HAI-2	414.615	308.139	359.979	419.072	415.33	152.849	146.048	180.416	443.158	405.446	232.482	145.814	HAI-2	151.685	696.138	270.035	251.889	261.122	430.813	351.45	714.11	546.083	537.464	472.843	339.395	HAI-2	471.813	672.195	469.513	739.061	551.687	512.583	566.117	361.643	157.263	FALSE
Leptin R	5.73561	3.92672	1.80888	0.0168255	0.149906	3.50371	up	3953	P48357	132.176	157.409	40.465	Leptin R	90.7962	26.013	173.348	399.918	163.556	0	57.2215	47.4669	68.553	22.1705	8.55639	60.7457	Leptin R	11.3091	11.4189	42.6705	235.925	51.8841	126.582	37.4323	109.189	89.6446	7.03047	0	103.181	Leptin R	105.631	1.60953	0	79.4328	66.1767	72.1385	0	86.1628	18.0825	FALSE
Galectin-1	11.4697	10.4688	1.00091	0.0170347	0.149906	2.00127	up	3956	P09382	1125.07	6293.85	1642.27	Galectin-1	4019.29	2653.28	3232.01	10827.3	2372.69	1839.46	1043.1	7360.11	42792.4	3114.78	853.515	930.336	Galectin-1	1452.74	1390.37	1342.71	1848.87	1151.4	7249.69	9082.12	1280.52	9667.61	1046.68	1298.49	1133.8	Galectin-1	841.236	1859.71	1129.55	917.087	1104.14	2002.99	1694.71	1792.19	3875.22	FALSE
BDNF	9.82522	10.7165	-0.891259	0.0164099	0.149906	0.539143	down	627	P23560	183.014	718.912	980.412	BDNF	2172.38	1343.02	1788.15	2156.41	1326.09	961.263	140.201	1924.18	1519.53	1333.58	323.335	142.38	BDNF	170.121	911.476	2199.01	1427.61	1177.13	1051.46	2048.49	954.554	1684.94	2266.1	2336.88	2209.77	BDNF	2171.87	1889.04	2055.56	1867.85	1943.85	2408.48	2247.97	641.84	409.97	FALSE
MMP-2	5.49497	8.01619	-2.52123	0.0175633	0.151527	0.174195	down	4313	P08253	1.96193	3046.95	27.7764	MMP-2	131.276	2106.66	1328.37	0	685.623	13.923	0	0	114.713	0	0	10.393	MMP-2	28.5592	50.1367	26.6078	1860.01	164.573	19.4956	651.734	395.847	55.3929	403.484	75.3364	111.548	MMP-2	35.0628	1016.75	349.869	153.535	158.419	218.576	445.249	1521.95	549.985	FALSE
RAGE	9.68156	9.27662	0.404945	0.0183092	0.154924	1.32404	up	5891	Q9UQ07	575.323	946.114	634.51	RAGE	877.073	1105.73	1019.14	1490.42	1103.26	819.287	549.644	877.268	759.134	589.922	726.936	1007.46	RAGE	1102.03	474.828	1089.81	748.265	617.097	1068.7	1211.49	410.91	841.597	844.093	1015.39	532.459	RAGE	766.515	640.694	513.526	684.321	698.868	769.459	383.855	215.184	906.427	FALSE
2B4	8.10878	7.04388	1.0649	0.0188886	0.15578	2.09202	up	51744	Q9BZW8	187.692	848.916	184.582	2B4	690.707	610.217	182.213	1644.63	166.327	193.181	129.167	370.166	1985.33	122.396	122.381	144.112	2B4	163.643	125.901	109.129	354.133	191.036	468.219	958.507	57.3513	354.859	131.154	143.232	87.759	2B4	87.4835	177.997	136.33	92.8944	110.872	199.999	97.6829	266.695	134.757	FALSE
TACI	7.49467	8.25238	-0.75771	0.0198266	0.15578	0.591434	down	23495	O14836	112.932	951.187	105.047	TACI	76.1392	98.7397	604.126	366.436	451.301	117.946	114.219	101.888	252.732	254.838	103.058	87.4506	TACI	165.815	209.584	122.668	431.091	231.844	106.661	118.977	124.373	263.19	917.946	442.007	161.325	TACI	244.204	206.862	306.36	248.229	157.409	577.38	176.985	314.373	486.206	FALSE
VE-Cadherin	6.35174	8.92182	-2.57008	0.0195323	0.15578	0.168395	down	1003	P33151	0	3728.06	0	VE-Cadherin	94.6116	75.3131	18.3158	192.823	975.442	503.676	9.4981	0	554.743	524.872	117.948	37.3334	VE-Cadherin	32.4382	49.4127	385.324	835.5	545.034	150.778	67.3518	558.904	5.39052	492.252	774.186	326.842	VE-Cadherin	349.418	290.487	319.636	414.773	370.248	914.912	480.476	775.036	779.945	FALSE
GRO	5.44902	5.12476	0.324266	0.0196685	0.15578	1.25203	up	2919	P09341	24.1593	41.4841	41.4018	GRO	45.2373	36.3911	49.2594	47.4938	57.1144	36.1047	24.4127	56.2671	61.6186	33.7518	29.0119	30.6894	GRO	80.9023	59.5882	36.1594	47.6243	47.113	47.4837	57.4415	46.2731	31.5343	45.5124	30.6726	32.485	GRO	33.7274	25.0394	33.3041	29.229	36.3175	38.5579	39.3361	28.107	39.5935	FALSE
Aggrecan	1.63455	0.507876	1.12668	0.0211154	0.162996	2.18355	up	176	P16112	9.11848	4.92184	5.96306	Aggrecan	8.73636	3.79093	24.7779	4.41027	0	1.8157	5.09543	5.08931	0	0	0	0.880865	Aggrecan	0	0	5.67299	10.7525	0	0	4.31953	1.89535	0	0.590369	8.53908	0	Aggrecan	0	0.727937	0	1.58277	0	0	0.00928459	0	0	FALSE
Angiotensinogen	13.0444	12.0299	1.01448	0.0215116	0.163191	2.02018	up	183	P01019	1838.79	11467.9	9133.31	Angiotensinogen	37653.5	13602.3	13222.2	3770.08	25957.9	11369.2	9584	35664.6	10907.5	2846.14	19359.7	22626.1	Angiotensinogen	4417.03	10581.6	8226.09	2668.93	6344.81	2921.31	6388.77	9794.6	2166.08	6357.75	6427.18	5052.24	Angiotensinogen	1674	11644.6	6270.41	15208	8119.77	2331.63	2463.39	2254.69	705.681	FALSE
HVEM	9.36094	9.73036	-0.369425	0.0222469	0.165909	0.774091	down	8764	Q92956	320.981	608.294	353.921	HVEM	760.823	403.891	619.867	458.761	758.88	598.475	488.536	974.774	1240.96	957.715	570.175	484.639	HVEM	451.263	916.142	810.31	852.949	631.023	881.754	642.89	1247.04	750.707	910.26	1066.88	741.106	HVEM	910.839	1087.03	975.294	808.1	959.462	870.92	900.97	513.358	640.775	FALSE
Trappin-2	10.0392	9.79696	0.242194	0.0235127	0.172427	1.18279	up	5266	P19957	959.672	1090.11	768.858	Trappin-2	1258.8	1186.46	1059.94	1458.78	1164.37	805.686	815.846	863.245	2122.42	962.945	758.901	894.09	Trappin-2	969.988	915.853	1017.96	1208.74	953.112	1156.24	1503.83	1140.17	941.851	844.695	812.923	946.448	Trappin-2	760.53	939.99	907.535	775.052	930.192	1002.64	781.983	1018.58	997.84	FALSE
Gas 1	1.56687	0.304301	1.26257	0.0242304	0.174441	2.39922	up	2619	P54826	0	157.457	1.07722	Gas 1	0	4.61477	6.36992	13.08	0.021673	0	0	30.2644	0.0106019	24.6338	0	0	Gas 1	0	0	4.97533	11.3301	0	4.04042	0	0	2.54677	0	0	0	Gas 1	3.62169	0	0.807206	0	0	0	0.504656	0	0	FALSE
MPIF-1	8.2636	7.9035	0.360101	0.0245803	0.174441	1.28352	up	6368	P55773	228.594	399.737	159.976	MPIF-1	417.406	381.568	404.422	366.855	276.887	404.712	269.651	321.219	313.484	398.103	290.381	305.639	MPIF-1	279.214	245.404	174.487	295.15	159.619	476.227	356.309	497.519	262.745	345.704	267.853	242.056	MPIF-1	376.976	141.651	252.326	170.459	242.511	268.335	140.274	238.397	300.674	FALSE
BMP-9	3.46091	2.41472	1.04618	0.0254986	0.178086	2.06506	up	2658	Q9UK05	0.607653	7.28207	1.86221	BMP-9	22.2623	12.3106	30.7519	13.758	38.5963	10.8857	12.5753	22.3921	5.47641	13.8814	17.5073	1.12329	BMP-9	5.65181	48.6385	20.2326	36.534	20.9184	0	9.4205	9.22991	4.24582	13.3356	13.4523	1.66705	BMP-9	6.26801	6.82141	1.21177	3.31849	0	10.8744	5.44559	5.5868	2.49262	FALSE
Cystatin C	14.2061	14.6643	-0.458171	0.0262369	0.180378	0.727909	down	1471	P01034	17879.2	20935.8	16876.9	Cystatin C	32743.3	20920.2	27200.8	26445.6	30076.7	14575	14082.3	15290.6	17053.8	18213.1	16503.2	15934.8	Cystatin C	12755.7	23998.8	17423.6	13421.8	17883.6	14789.5	16150.6	22068.4	26604.6	19498.8	52613.8	21234	Cystatin C	25464.2	21002.3	23869	56433.4	19974.6	18815	27274.3	21763.2	26802.8	FALSE
gp130	12.7955	12.5596	0.235938	0.0290449	0.192341	1.17767	up	3572	P40189	7006.83	14299.4	6025.64	gp130	7533.99	7073.68	8424.58	9184.23	7732.45	5809.83	5568.38	5457.54	6277.05	5342.68	6548.57	5484.12	gp130	7133.6	9419.14	6714.2	7527.22	7156.15	7014.54	8267.4	8527.61	5631.73	5615.66	7233.81	4990.48	gp130	6110.32	4986.86	7171.36	7587.56	5226.22	5628.41	6388.73	6077.81	6089.99	FALSE
IL-32 alpha	4.56507	3.97277	0.592302	0.0292884	0.192341	1.50765	up	9235	P24001	8.31202	14.7571	61.376	IL-32 alpha	13.7186	24.3767	29.746	21.5589	53.7042	30.3682	13.5697	10.8841	83.8435	16.6177	22.8224	13.7568	IL-32 alpha	39.2461	38.5444	25.3623	16.0006	14.8104	16.347	19.2101	17.2076	34.9496	29.1545	32.3317	11.051	IL-32 alpha	12.6077	4.98767	8.17892	9.65615	12.4382	22.9995	25.2498	18.9276	12.7809	FALSE
IL-18 BPa	3.56735	5.0122	-1.44485	0.0291398	0.192341	0.36733	down	10068	O95998	0	103.007	0	IL-18 BPa	26.9094	1.4014	12.4855	7.85032	78.9715	15.5746	0	19.9452	17.469	8.32986	5.69549	16.4611	IL-18 BPa	1.05223	0	39.0751	113.771	48.524	32.1426	67.7882	43.1801	1.70719	30.2422	14.005	20.9561	IL-18 BPa	8.88808	28.5344	46.901	20.9595	53.6545	40.9395	50.6041	59.9304	54.9984	FALSE
PGRP-S	10.6675	10.5399	0.127561	0.031732	0.205324	1.09245	up	8993	O75594	1636.8	1575.71	1398.58	PGRP-S	1849.62	1715.45	1556.15	1744.9	1642.42	1573.43	1737.57	1459.3	1637.59	1622.43	1677.26	1468.43	PGRP-S	1535.48	1559.43	1507	1725.67	1543.05	1657.4	1824.91	1996.06	1495.54	1401.89	1385.35	1533.95	PGRP-S	1573.15	1515.43	1640.87	1547.21	1567.22	1499.87	1453.89	1422.8	1341.3	FALSE
proteinID	AveExp.PSRSA	AveExp.NRSA	logFC	P.Value	adj.P.Val	foldchange	Regulation	entrezID	uniprotID	PSRSA1	PSRSA2	PSRSA3	proteinID	PSRSA4	PSRSA5	PSRSA6	PSRSA7	PSRSA8	PSRSA9	PSRSA10	PSRSA11	PSRSA12	PSRSA13	PSRSA14	PSRSA15	proteinID	PSRSA16	PSRSA17	PSRSA18	PSRSA19	PSRSA20	PSRSA21	PSRSA22	PSRSA23	PSRSA24	NRSA25	NRSA26	NRSA27	proteinID	NRSA28	NRSA29	NRSA30	NRSA31	NRSA32	NRSA33	NRSA34	NRSA35	NRSA36	Threshold
CD27	5.29438	3.61476	1.67962	0.0328236	0.20931	3.20343	up	939	P26842	34.7327	235.128	0	CD27	44.6553	16.4613	41.7854	147.715	28.4109	7.80807	100.8	110.013	19.8765	148.664	81.1833	238.433	CD27	6.42931	10.0004	28.5466	170.772	22.9414	108.223	79.0502	45.8954	4.67456	0.941489	216.187	2.35064	CD27	20.0013	0	1.43673	22.6335	28.2673	54.0809	1.17575	12.7749	137.375	FALSE
GROa	14.5064	13.8958	0.610617	0.0392771	0.213122	1.52691	up	2919	P09341	14757.6	131059	17034.3	GROa	16592.8	16680.8	17328.5	29648.1	18481.8	8912.79	33119.9	37818.3	33202.3	16786.3	13226.7	16230.5	GROa	16493.2	24354.8	21274.6	75297.2	17385.1	19928.2	38145.2	21112.9	30701	138872	12254.2	8910.46	GROa	12175.5	9577.81	21986.1	20348	13635.5	10678.6	13111.7	9781.42	10637.9	FALSE
ACE-2	6.52481	8.43264	-1.90782	0.0395863	0.213122	0.266494	down	59272	Q9BYF1	108.111	166.995	0	ACE-2	8.63513	5.15895	233.712	358.622	357.703	0	0	255.246	370.233	383.212	325.611	250.579	ACE-2	436.054	9.69921	376.105	460.124	226.955	387.076	111.367	598.236	287.113	497.53	142.199	351.762	ACE-2	539.346	354.152	587.413	267.139	273.737	497.475	288.082	212.804	447.622	FALSE
DLL1	4.90648	5.74586	-0.839372	0.0374147	0.213122	0.558887	down	28514	O00548	9.92348	18.9377	4.06686	DLL1	23.6454	0.148814	23.3893	70.7988	103.168	56.214	21.3696	48.8734	51.8369	76.0785	38.5469	52.9447	DLL1	35.5386	9.22238	42.9487	126.684	38.3929	45.7414	20.5382	45.5507	21.9383	57.2691	55.0459	47.12	DLL1	52.5478	26.7497	73.6772	34.9732	41.2594	66.182	51.7557	57.0628	103.54	FALSE
FOLR1	7.10259	8.09746	-0.994867	0.0367576	0.213122	0.501782	down	2348	P15328	134.549	967.62	112.271	FOLR1	132.614	98.0371	204.24	562.969	145.946	61.6421	235.276	174.246	171.593	166.865	251.514	93.9785	FOLR1	92.5155	87.9629	351.536	231.148	192.139	103.544	0	124.899	196.448	643.587	298.767	310.633	FOLR1	197.556	235.477	251.432	159.596	191.594	275.726	371.074	243.82	319.259	FALSE
RBP4	13.0874	13.3233	-0.235927	0.037992	0.213122	0.849139	down	5950	P02753	11548.1	11449.2	10496.1	RBP4	11380.5	10579.8	10633.2	10895.1	11310.6	6671.21	6450.94	7603.72	6915.56	6333.63	7376.41	6513.44	RBP4	8142.21	10103.5	7831.95	7324.07	7440.15	8239.41	8072.93	8352.07	12107	8102.42	10787.7	9673.18	RBP4	8993.1	9573.97	11045.6	10736.1	11344	10079.8	11331	10295.8	11663	FALSE
Persephin	11.3923	11.0922	0.300041	0.0371276	0.213122	1.23118	up	5623	O60542	2072.93	2390.28	2600.83	Persephin	1829.64	2299.88	2676.19	2776.68	3252.5	2082.11	2212.18	3883.25	4163.91	2087.38	4051.74	2008.54	Persephin	3177.25	1810.7	2917.7	3384.45	2270.02	2421.46	2865.06	4560.93	2961.31	1573.01	2450.23	1976.1	Persephin	1568.28	1747.25	2106.33	2026.3	2065.7	4754.65	2455.45	1903.85	2850.23	FALSE
Renin	6.95784	6.20819	0.749655	0.0379924	0.213122	1.68139	up	5972	P00797	312.498	132.393	76.5736	Renin	162.532	111.11	126.065	54.1708	188.427	79.7513	109.744	34.8147	114.189	96.4942	141.413	51.6144	Renin	330.844	124.977	187.582	126.863	334.005	369.532	71.0449	97.7811	96.8932	74.463	89.3912	64.4964	Renin	45.0139	16.5303	79.522	86.4315	69.5967	99.8086	591.151	111.117	21.2577	FALSE
BMPR-IB	9.07097	10.192	-1.12105	0.0359169	0.213122	0.459759	down	658	O00238	819.077	1012.46	1556.31	BMPR-IB	445.924	1012.78	4061.07	4900.01	1819.36	321.792	158.723	770.099	485.631	56.8684	157.303	149.172	BMPR-IB	307.825	588.904	703.41	480.907	201.375	43.5998	1600.2	217.165	3108.74	2795.6	7181.81	785.251	BMPR-IB	512.371	1344.1	1091.65	1475.7	1554.75	1219.36	1235.39	475.658	332.447	FALSE
HCC-4	10.5924	10.8809	-0.288572	0.0392677	0.213122	0.818712	down	6360	O15467	1145.71	2224.08	1044.8	HCC-4	1140.9	1442.13	1937.15	1682.74	1777.43	1578.64	694.616	1591.8	1300.7	1889.61	2193.51	1861.45	HCC-4	1068.6	1584.64	1594.79	1271.51	2338.42	1514.72	2116.4	1833.01	1577.76	1673.47	1422.75	1965.84	HCC-4	2043.23	1928.08	1728.08	2099.33	1380.94	2417.74	2032.75	2024.16	2186.45	FALSE
LIF	7.04306	7.46428	-0.421217	0.0387	0.213122	0.746794	down	3976	P15018	64.071	89.3081	81.5088	LIF	124.216	153.536	210.538	92.383	257.249	97.0795	108.641	125.108	115.487	134.644	121.719	179.668	LIF	92.6247	98.5002	132.771	307.376	82.6666	279.202	147.121	205.684	121.12	301.64	166.458	123.774	LIF	174.82	137.206	250.504	109.595	265.509	163.081	216.404	121.485	183.803	FALSE
Eotaxin-2	7.44358	7.00967	0.433905	0.0397183	0.213122	1.35089	up	6369	O00175	221.713	231.225	312.3	Eotaxin-2	232.245	261.996	218.331	333.769	126.369	124.85	171.499	56.3419	164.046	81.0422	200.056	167.991	Eotaxin-2	104.409	79.2711	182.764	345.872	141.127	203.271	245.899	172.513	166.859	263.979	103.621	139.079	Eotaxin-2	98.7066	111.445	109.308	147.804	127.995	146.352	83.0149	149.371	121.158	FALSE
Lipocalin-2	10.7885	10.6356	0.152898	0.0371146	0.213122	1.1118	up	3934	P80188	1516.97	1512.77	1266.89	Lipocalin-2	1856.43	1740.61	1758.58	1756.31	1887.28	1486.37	1593.4	1799.88	1800.57	1772.5	1573.66	1703.97	Lipocalin-2	1732.74	1751.52	2040.37	1971.84	2152	1959.82	1992.21	2281.76	1854.99	1619.62	1548.76	1448.16	Lipocalin-2	1595.58	1505.4	1885.54	1388.42	1404.76	1794.11	1368.77	1799.62	1839.87	FALSE
MICA	6.77961	7.30615	-0.526542	0.0391932	0.213122	0.694217	down	100507436	Q29983	49.4832	216.212	43.218	MICA	78.0292	51.8862	90.5841	79.6229	100.992	58.1272	131.917	96.9433	124.723	156.317	172.596	133.103	MICA	149.136	85.675	213.865	113.672	113.877	82.5323	364.214	233.667	66.0746	93.4353	208.933	161.724	MICA	155.601	110.302	171.736	208.887	109.976	125.31	155.214	300.822	182.222	FALSE
EGF	5.39766	6.01542	-0.617753	0.04067	0.2156	0.651685	down	1950	P01133	18.3583	61.4086	36.7918	EGF	86.6138	34.9828	52.6845	35.6293	34.1244	42.1752	11.7747	84.1821	93.0674	71.3192	17.668	7.61904	EGF	29.4752	62.1302	64.8599	51.0861	24.1206	55.1501	45.4392	51.0122	85.3107	85.2992	88.5987	69.994	EGF	88.0156	93.3732	71.3923	81.1148	105.561	87.0939	99.2513	18.5795	9.62805	FALSE
IL-34	2.04909	1.30572	0.743366	0.042682	0.220942	1.67408	up	146433	Q6ZMJ4	7.6155	21.2125	0.984725	IL-34	7.29328	14.0406	3.58003	2.00109	5.77147	1.79142	0.194591	2.45299	0.953198	0.95229	3.00121	0.224988	IL-34	0	2.25444	4.98578	5.86207	2.85462	2.73727	5.18562	6.72187	6.29732	4.35635	2.46742	2.97964	IL-34	2.11001	0	0.154052	0.947385	0.28241	2.63052	3.55077	3.13508	0.15087	FALSE
IL-15 R	1.8866	1.07686	0.809739	0.0423361	0.220942	1.75289	up	3601	Q13261	2.40603	7.25402	3.28842	IL-15 R	0.158208	4.49431	8.15947	0.34593	3.8852	0	15.3181	11.5244	0	4.09528	1.80699	0.312857	IL-15 R	0.930949	1.21681	3.08998	4.06083	5.21192	1.73876	6.88591	2.95272	4.12232	0	3.56392	0	IL-15 R	0.758648	0.0210829	0.811076	0.782211	0.73895	2.36999	4.70176	0	7.78251	FALSE
Kallikrein 14	7.36685	6.75417	0.61268	0.0443428	0.226473	1.5291	up	43847	Q9P0G3	126.758	216.846	133.259	Kallikrein 14	320.953	249.778	187.192	184.619	140.235	88.6257	78.5902	211.988	1384.19	96.0194	107.395	96.1788	Kallikrein 14	108.101	111.804	103.672	153.359	58.1042	230.35	385.907	188.501	261.108	122.871	74.3026	102.237	Kallikrein 14	145.973	125.136	100.815	68.1167	90.5924	80.2828	73.7474	192.23	184.302	FALSE
TNF RII	12.0788	11.8787	0.200099	0.04478	0.226473	1.14878	up	7133	P20333	3715.98	3635.07	2883.22	TNF RII	4559.5	4259.97	4331.25	4377.71	4294.11	3593.14	4255.9	4350.25	4365.83	5945.71	4481.89	4016.89	TNF RII	3831.59	5823.8	3920.09	4796.6	5845.32	4450.36	4316.68	5665.71	3589.94	4098.36	3300.33	4032.87	TNF RII	4594.07	2713.39	3876.67	3258.31	3266.41	4007.31	4440.5	3532.69	4596.25	FALSE
Endoglin	9.42794	9.07525	0.352686	0.0464419	0.232209	1.27694	up	2022	P17813	806.372	755.661	618.838	Endoglin	946.325	816.769	1694.84	1150.31	950.839	544.072	728.064	481.5	517.052	218.146	537.091	663.8	Endoglin	608.768	1658.34	685.666	703.739	588.249	688.54	766.762	448.242	445.559	404.332	408.718	371.982	Endoglin	471.541	553.08	582.434	659.21	674.58	513.989	658.478	701.632	601.569	FALSE
LIMPII	9.25719	8.41965	0.837534	0.0471586	0.233144	1.78699	up	950	Q14108	404.472	961.46	284.808	LIMPII	1201.75	639.597	355.92	967.648	429.111	319.345	204.616	644.741	8656.2	466.742	338.421	393.064	LIMPII	288.097	365.019	297.599	1508.51	340.197	963.557	3552.69	361.725	1274.25	234.693	188.443	263.544	LIMPII	291.867	916.828	392.518	202.656	278.365	534.915	260.405	1039.11	249.919	FALSE
BTC	7.80742	8.24276	-0.435339	0.0501877	0.245362	0.73952	down	685	P35070	73.642	523.297	176.247	BTC	199.213	297.091	255.753	232.847	311.018	120.961	139.995	209.968	295.848	312.026	164.147	91.2731	BTC	300.406	197.412	352.677	266.135	265.347	253.081	589.45	168.525	166.204	596.732	311.265	163.869	BTC	212.668	226.778	345.241	414.131	274.619	359.873	277.603	246.835	402.675	FALSE
ANG-4	8.83862	11.4039	-2.56525	0.0513252	0.248166	0.16896	down	51378	Q9Y264	34.7864	1451.49	0	ANG-4	2607.38	0	2470.72	1114.17	4050.59	1975.91	1625.74	2481.6	2897.81	0	455.008	1395.26	ANG-4	6794.21	2174.01	1344.17	2369.28	224.431	5407.84	0	2940.99	1904.59	2351.37	1751.81	825.747	ANG-4	5517.97	1581.43	1640.73	1141.34	4407.91	6294.29	4573.66	3471.91	6360.88	FALSE
IL-29	6.06372	7.87282	-1.8091	0.0523911	0.250566	0.285369	down	282618	Q8IU54	0	383.086	0	IL-29	0	170.908	563.694	886.284	514.795	27.728	44.8064	226.953	96.6796	37.5378	0	188.119	IL-29	95.3393	12.0601	199.468	484.361	47.3488	71.7057	669.863	284.557	213.252	532.142	698.989	238.755	IL-29	99.3615	319.13	390.688	127.494	244.147	175.794	228.792	122.086	154.092	FALSE
IGFBP-6	16.7459	16.9499	-0.204003	0.0539475	0.252694	0.868139	down	3489	P24592	111093	117909	93128.3	IGFBP-6	104637	118234	144558	183550	150627	90195.8	83576.7	96237.8	75053.4	86960.5	110319	96951.6	IGFBP-6	100849	75573.9	137423	125188	109997	107729	120787	133683	125892	128845	109740	120949	IGFBP-6	169584	102132	140713	127890	122241	126867	118783	128065	134787	FALSE
MIP-1d	9.69588	9.41276	0.283121	0.0539847	0.252694	1.21682	up	6359	Q16663	1035.33	1075.15	797.486	MIP-1d	463.25	1157.23	745.416	870.887	844.212	629.544	1156.28	937.601	757.08	911.239	1232.15	817.47	MIP-1d	713.017	719.787	970.318	926.861	739.33	771.313	1008.77	554.188	598.43	345.653	614.364	827.702	MIP-1d	455.574	562.319	825.755	638.199	854.587	611.374	1065.06	878.717	850.496	FALSE
Angiostatin	15.3166	14.9989	0.317677	0.0575755	0.261167	1.24632	up	5340	P00747	32663.4	36659	44278	Angiostatin	40560.9	56641.8	102160	59550.4	39135.5	26227.3	37295.4	54340.6	46380.5	32837.8	28271.7	28023.9	Angiostatin	46367.9	70204.8	32272.2	38692.3	61804	29125.3	46685.6	33779.4	21178.2	28633	41178.2	25019.7	Angiostatin	18317.5	32445.3	44584.8	41685.1	34208.1	32602	47918.3	28447.5	30639.1	FALSE
B7-H1	5.81974	4.71375	1.10598	0.0575643	0.261167	2.15246	up	29126	Q9NZQ7	33.6762	114.736	69.2413	B7-H1	57.6438	58.0436	150.637	58.1521	102.301	31.9948	54.4997	96.9012	12.6389	63.928	44.859	18.7124	B7-H1	40.4426	85.3658	76.0432	15.7231	39.2151	66.3974	109.734	70.3598	85.7172	17.0791	130.361	10.9864	B7-H1	14.8746	13.0122	122.787	35.541	9.67651	36.7783	26.8211	22.3134	13.2277	FALSE
MIP-1b	4.97766	5.56979	-0.592124	0.0568591	0.261167	0.663366	down	6351	P13236	19.8382	22.3285	13.8892	MIP-1b	54.4132	7.47593	57.2659	30.4654	27.8929	26.7376	23.312	45.4749	13.2683	77.5789	30.2336	13.0927	MIP-1b	43.7312	57.2206	37.5965	24.6243	18.2712	78.1973	65.3366	43.7478	27.2051	104.306	33.2801	53.1014	MIP-1b	132.212	32.5793	44.7151	97.4904	23.4136	81.4409	44.5853	19.4566	16.8595	FALSE
Chemerin	12.1447	11.9161	0.228584	0.0627838	0.281887	1.17168	up	5919	Q99969	4378.96	3940.43	4111.54	Chemerin	4621.96	4872	7831.52	3984.81	3631.23	4487.51	4320.39	6012.69	3643.61	4704.39	3647.28	5008.1	Chemerin	4467.11	6620.54	4632.62	6190.89	4960.87	4277.35	4062.76	5081.51	2237.21	3061.13	3991.13	4817.45	Chemerin	4003.52	2546.86	3849.96	4195.41	4396.56	3674.26	4881.82	2900.01	4991.61	FALSE
S100A8	6.84413	6.25644	0.587689	0.064569	0.284104	1.50284	up	6279	P05109	82.8849	213.271	147.238	S100A8	87.4675	123.966	243.034	132.152	96.2736	54.0592	81.7247	43.7542	65.2094	96.4377	159.984	76.1722	S100A8	61.7391	160.521	386.827	119.832	128.933	174.802	167.606	193.243	50.7823	46.6978	139.588	113.713	S100A8	29.3215	59.2758	33.4969	118.671	56.7214	220.501	101.988	85.5542	59.2548	FALSE
IL-11	6.35355	7.11318	-0.759632	0.0643665	0.284104	0.590647	down	3589	P20809	65.3969	80.998	54.0798	IL-11	131.791	122.597	103.22	274.12	113.583	60.6654	29.7386	92.9158	66.7391	40.07	51.7359	64.3049	IL-11	32.4598	111.317	106.421	97.5963	103.039	95.3434	88.6579	117.054	67.6139	5328	113.581	32.2765	IL-11	216.38	26.0734	74.0185	402.516	117.436	133.776	74.2182	74.9716	149.182	FALSE
IL-17B R	7.28067	8.85613	-1.57546	0.0671557	0.29256	0.335536	down	55540	Q9NRM6	0	18.4878	0	IL-17B R	10.1391	499.141	461.252	203.99	482.34	324.899	2.19596	630.879	860.493	533.608	358.881	159.719	IL-17B R	350.223	75.8708	433.249	645.363	2599.6	1530.66	77.9084	773.336	247.06	338.149	414.301	379.793	IL-17B R	563.125	219.016	540.181	602.169	522.081	570.178	392.525	629.761	607.564	FALSE
VEGF R2	11.5722	11.886	-0.313859	0.0706334	0.304693	0.804487	down	3791	P35968	2235.5	5837.78	1707.52	VEGF R2	4320.47	3546.54	3632.8	5275.79	5391.2	3675.07	3815.3	2175.91	2634.67	3300.21	1939.6	2674.71	VEGF R2	3305.16	1852.01	3674.51	1954.05	2713.5	2228.46	3147.67	2463.84	3996.49	2154.5	2955.74	3762.67	VEGF R2	4170.99	2945.64	2941.62	4880.71	5163.8	5057.68	3411.21	4925.62	4643.84	FALSE
proteinID	AveExp.PSRSA	AveExp.NRSA	logFC	P.Value	adj.P.Val	foldchange	Regulation	entrezID	uniprotID	PSRSA1	PSRSA2	PSRSA3	proteinID	PSRSA4	PSRSA5	PSRSA6	PSRSA7	PSRSA8	PSRSA9	PSRSA10	PSRSA11	PSRSA12	PSRSA13	PSRSA14	PSRSA15	proteinID	PSRSA16	PSRSA17	PSRSA18	PSRSA19	PSRSA20	PSRSA21	PSRSA22	PSRSA23	PSRSA24	NRSA25	NRSA26	NRSA27	proteinID	NRSA28	NRSA29	NRSA30	NRSA31	NRSA32	NRSA33	NRSA34	NRSA35	NRSA36	Threshold
IL-3	4.22149	5.65766	-1.43616	0.0726262	0.310248	0.369549	down	3562	P08700	0	1955.27	0	IL-3	9.70093	1.39018	5.02946	43.078	77.291	14.917	327.041	26.4582	23.3371	84.4472	4.37142	27.1301	IL-3	0	49.535	1.09751	187.064	6.85912	32.4886	79.0027	12.6	10.7873	201.151	11.1047	71.4484	IL-3	8.51294	98.8044	102.292	404.394	24.1672	18.3654	26.9546	48.7066	56.3704	FALSE
proteinID	AveExp.PSRSA	AveExp.NRSA	logFC	P.Value	adj.P.Val	foldchange	Regulation	entrezID	uniprotID	PSRSA1	PSRSA2	PSRSA3	proteinID	PSRSA4	PSRSA5	PSRSA6	PSRSA7	PSRSA8	PSRSA9	PSRSA10	PSRSA11	PSRSA12	PSRSA13	PSRSA14	PSRSA15	proteinID	PSRSA16	PSRSA17	PSRSA18	PSRSA19	PSRSA20	PSRSA21	PSRSA22	PSRSA23	PSRSA24	NRSA25	NRSA26	NRSA27	proteinID	NRSA28	NRSA29	NRSA30	NRSA31	NRSA32	NRSA33	NRSA34	NRSA35	NRSA36	Threshold
TGFb1	13.5177	13.2009	0.316808	0.0734789	0.310872	1.24557	up	7040	P01137	5050.81	23454.4	11365.7	TGFb1	9331.51	10263.2	12393.8	14188	12072.1	9975.87	8957.52	14203.9	11530.7	10633.3	11136.1	7675.73	TGFb1	39723.6	13194.9	15668.8	9974.31	10240.4	8775.01	10875.4	14349.5	10938	11183.8	10218.8	10954	TGFb1	8219.38	8326.98	10130.8	7547.43	11414.4	10651.3	9305.47	8177.61	8000.75	FALSE
SOST	4.91697	6.16344	-1.24646	0.0776048	0.325201	0.421481	down	50964	Q9BQB4	0	12.6359	0	SOST	29.9091	6.45747	57.6601	27.6208	168.936	79.8459	25.8058	109.769	59.4317	29.2352	34.0548	68.2363	SOST	78.17	0	113.194	275.581	32.0682	9.68399	156.703	46.7511	51.594	42.377	82.9296	149.905	SOST	65.9546	7.6878	75.7318	83.9573	31.0086	141.362	79.2777	178.95	133.09	FALSE
NAP-2	8.44822	8.32988	0.118343	0.078984	0.327858	1.08549	up	5473	P02775	329.801	454.851	287.376	NAP-2	346.696	348.854	389.834	405.546	394.729	312.238	331.032	385.619	316.539	340.876	288.648	359.181	NAP-2	313.908	348.096	356.971	350.058	312.254	341.542	368.372	396.966	328.178	273.267	321.357	343.813	NAP-2	315.292	302.796	322.932	279.603	334.661	326.975	344.015	324.872	372.75	FALSE
PD-1	6.65955	5.50774	1.15182	0.0830122	0.339507	2.22194	up	5133	Q15116	36.0683	253.19	20.3927	PD-1	199.156	183.728	48.2396	209.592	151.472	61.7144	23.9791	297.238	2912.13	69.7462	44.9305	36.5166	PD-1	20.0474	35.3829	21.8007	158.339	24.6303	448.2	945.695	35.7014	595.739	26.6377	45.493	21.4304	PD-1	42.7975	229.903	80.4117	19.0027	32.3757	69.968	23.2343	126.986	21.5661	FALSE
Dkk-4	10.954	10.3544	0.59957	0.0848768	0.339507	1.51526	up	27121	Q9UBT3	2208.89	9264.28	2590.62	Dkk-4	1985.15	2812.63	5076.95	2685.61	1409.09	883.579	491.379	3904.09	854.396	1326.19	1261.58	735.425	Dkk-4	5678.88	1226.73	2652	1769.45	1886.82	1598.28	2794.93	3772.25	1289.13	1830.8	3177.87	1053.06	Dkk-4	2033.14	502.22	1367.91	1362.97	1095.11	1849.66	1308.72	1096.8	739.656	FALSE
L1CAM-2	14.4794	14.0299	0.449491	0.0841026	0.339507	1.36556	up	10752	O00533	21605.4	68890.2	31782.8	L1CAM-2	32650.9	23969.9	31410.6	22998.3	63581.3	15557.9	14534	47542	18910.5	11519.7	14696.2	75054.4	L1CAM-2	18407.8	9737.56	17381.2	35693	13851.8	26963	14996.4	10933.5	13598.5	12050.6	10301.5	23358.2	L1CAM-2	14068.6	15478	18766.7	27997	13197.7	24686.6	17223.3	20862.5	12349	FALSE
TSLP	5.8297	3.7434	2.08629	0.0846084	0.339507	4.24655	up	85480	Q969D9	11.7633	647.08	9.75951	TSLP	905.272	278.247	9.94753	4174.73	13.6524	33.2739	0	145.938	6687.92	42.6703	10.7415	42.6854	TSLP	4.13903	92.4886	0.234031	183.275	0	334.272	3525.87	0.569249	567.482	16.6599	0.981982	15.7766	TSLP	1.42835	400.696	50.1451	0.637841	3.04464	37.5842	23.0243	152.291	0.207768	FALSE
Siglec-9	5.53513	6.77994	-1.24481	0.0877043	0.346528	0.421963	down	27180	Q9Y336	139.547	162.736	22.3415	Siglec-9	2.5203	40.6651	159.717	579.698	211.442	50.2352	0	56.0463	79.7913	33.1527	0	17.2069	Siglec-9	132.69	75.9981	43.6432	288.223	27.852	9.6115	79.6618	51.2466	247.293	651.603	115.019	44.9032	Siglec-9	55.4188	227.644	83.8323	59.823	102.135	119.01	85.1668	74.1089	166.374	FALSE
EDA-A2	4.23908	2.85326	1.38582	0.0886138	0.346528	2.6132	up	1896	Q92838	173.762	14.7592	39.8164	EDA-A2	31.5589	29.6463	35.0021	130.021	35.1168	0	42.7284	54.529	0	5.58958	23.6812	8.42817	EDA-A2	0	0	87.493	75.0312	73.4534	14.7199	11.905	10.4396	50.1204	53.0463	2.41807	4.73477	EDA-A2	12.7256	0	0	39.9744	6.296	51.9807	11.2878	0	6.16516	FALSE
IGFBP-2	11.4097	11.5651	-0.155409	0.0895905	0.346528	0.897878	down	3485	P18065	2849.61	2922.71	2474.22	IGFBP-2	2772.15	2644.35	2623.99	3362.92	3205.64	2214.51	2536.59	2604.08	1820.63	2478.27	2425.25	2270.1	IGFBP-2	2466.34	3527.73	3052.11	2722.05	3454.77	3170.34	2483.06	3087.76	2842.95	2955.03	2394.97	2441.2	IGFBP-2	3683.88	2564.24	2546.11	2885.52	3421.55	2945.43	4591.66	3137.91	3426.12	FALSE
IL-8	3.13214	3.86021	-0.72807	0.0897821	0.346528	0.603711	down	3576	P10145	4.17278	25.5192	13.4546	IL-8	13.7962	8.38263	7.32801	14.6094	10.864	2.48735	3.28099	61.3038	3.8044	3.29265	0.912349	1.10766	IL-8	22.5365	10.5865	4.56967	6.98157	7.49654	7.54251	13.0328	14.2387	5.88751	21.8011	9.32588	22.8129	IL-8	19.9209	6.92404	67.1629	14.289	11.1165	25.9252	9.0659	3.77519	4.7933	FALSE
Siglec-7	7.45332	7.93329	-0.479977	0.0945099	0.35883	0.716989	down	27036	?Q9Y286	60.2974	278.682	115.038	Siglec-7	320.209	149.989	250.288	133.024	161.1	144.266	176.569	236.854	258.357	130.041	268.526	104.495	Siglec-7	110.384	242.609	385.995	197.398	98.2802	100.355	177.856	449.615	132.594	404.268	617.394	227.853	Siglec-7	111.894	144.234	294.858	403.789	545.064	405.183	334.442	91.3791	57.7673	FALSE
FGF-21	7.76625	6.94365	0.822604	0.0946006	0.35883	1.7686	up	26291	Q9NSA1	150.63	533.988	113.058	FGF-21	703.675	326.546	95.3786	1009.28	126.739	164.475	67.9947	148.681	2393.85	150.559	118.302	133.023	FGF-21	92.5554	32.5378	88.1562	555.938	26.6369	418.209	784.624	493.419	694.913	78.831	112.611	164.129	FGF-21	61.2209	147.938	243.026	38.4785	111.934	143.013	85.96	529.241	119.722	FALSE
IL-21	9.21349	7.85611	1.35738	0.0958734	0.359766	2.56219	up	59067	Q9HBE4	145.869	1800.84	1403.16	IL-21	486.029	573.338	828.708	1999.96	1052.81	0	992.136	1600.63	703.764	190.907	368.551	606.617	IL-21	371.166	1272.09	947.282	2684.7	960.549	379.312	1130.78	921.468	906.301	8198.09	388.503	60.9062	IL-21	274.394	279.857	1149.17	247.984	199.199	254.451	461.978	229.885	0	FALSE
sFRP-3	12.3192	12.7033	-0.384093	0.0964827	0.359766	0.766261	down	2487	Q92765	3231.64	27198.5	3008.01	sFRP-3	7274.65	3866.53	5924.22	7838.02	8443.82	2586.31	4279.41	5127.87	3840.38	4404.74	4378.86	4048.89	sFRP-3	6836.7	7409.89	4236.08	8494.52	2754.37	6346.78	5624.03	3754.1	2997.03	9506.74	7823.37	5519.86	sFRP-3	9965.98	4342.65	11247.6	11697.3	5700.9	5866.37	3382.58	6732.5	4339.32	FALSE
CD6	12.356	13.0284	-0.672417	0.0994177	0.364531	0.627455	down	923	P30203	3122.5	8494.35	3393.13	CD6	7318.55	6923.38	10554.4	6000.2	6401.67	2202.87	4443.05	3623.47	5398.58	3447.37	6232.77	1924.27	CD6	5044.89	9133.38	11787.3	6553.82	5085.83	3354.74	11299.3	6651.44	2765.69	81963.1	7791.82	2822.13	CD6	2781.61	171409	5807.3	6916.99	7523.35	6288.94	6204.24	4573.44	2491.52	FALSE
MCSF	1.33702	2.24977	-0.912749	0.0991822	0.364531	0.531172	down	1435	P09603	0	1.46244	0.247736	MCSF	0.269479	0.450326	0.608879	1.55199	0.337203	0.20034	10.1681	2.81527	0	0.302777	0.303401	7.79139	MCSF	0.182176	11.6365	1.27673	2.3118	21.6501	0.449469	0.577055	0.54835	20.3275	20.6696	28.4012	10.5384	MCSF	0	10.0522	9.19952	4.01092	0.684103	0.212482	0	1.79177	4.65915	FALSE
IFNab R2	11.1408	10.7471	0.393656	0.101494	0.368131	1.31372	up	3455	P48551	1271.33	6776.64	2523.17	IFNab R2	2305.35	3351.67	3369.78	2515.9	2110.15	1402.73	1215.45	3660.42	2379.54	1613.14	3154.45	867.076	IFNab R2	3724.55	4090.62	3145.95	2131.53	2527.38	1675.33	1727.23	1987.61	1042.06	2579.24	2783.06	1738.05	IFNab R2	1368.1	1132.71	1251.4	1774.56	2580.14	1931.9	1739.65	1184.38	1496.02	FALSE
ULBP-2	5.56793	5.21635	0.351584	0.102073	0.368131	1.27596	up	80328	Q9BZM5	23.193	65.3568	52.4871	ULBP-2	26.5374	64.2155	98.0029	31.3303	56.3942	32.3784	40.2978	74.7552	46.6159	37.9324	50.2304	54.6185	ULBP-2	57.7406	23.4211	57.7355	62.4017	23.5757	52.9398	53.0192	60.7284	44.6828	24.1962	50.7324	11.3056	ULBP-2	32.5851	27.6277	35.086	104.105	36.3737	33.2579	43.1622	62.6123	32.1371	FALSE
Decorin	11.2828	11.5793	-0.296498	0.103316	0.369587	0.814226	down	1634	P07585	2673.89	2781.6	2388.19	Decorin	2585.03	3355.43	2974.46	4611.72	4052.34	2381.69	1729	1304.97	946.234	2338.8	1378.34	1753.36	Decorin	3762.41	2370.72	3565.14	2794.15	1816.51	3161.88	3023.94	3629.63	2350.64	3457.82	1678.44	3482.68	Decorin	3368.62	3821.82	2936.61	3858.53	2546.04	3621.78	2498.99	3045.85	3243.62	FALSE
Galectin-7	9.26766	8.64914	0.618522	0.105536	0.372033	1.5353	up	3963	P47929	455.593	997.871	366.28	Galectin-7	545.184	470.198	332.84	2729.02	563.623	336.317	277.495	627.008	10902.1	296.856	349.047	310.082	Galectin-7	323.675	435.886	402.779	1021.82	463.806	859.294	1839.63	347.648	1298.62	353.702	361.809	479.546	Galectin-7	227.003	564.077	422.283	349.475	367.178	578.819	331.633	804.656	258.257	FALSE
Testican 2	8.35514	7.88251	0.472632	0.105691	0.372033	1.38764	up	9806	Q92563	91.2093	508.234	247.849	Testican 2	261.119	1006.76	537.771	530.304	556.094	413.211	234.133	722.991	185.135	73.5446	350.687	162.666	Testican 2	233.488	269.812	296.736	450.666	300.894	244.023	575.543	755.587	301.404	314.038	1079.48	243.054	Testican 2	146.582	180.037	145.364	340.134	140.371	219.523	270.604	175.891	178.631	FALSE
Fcg RIIBC	8.28289	7.94155	0.341343	0.107156	0.374194	1.26694	up	2213	P31994/P31995	372.754	258.517	416.82	Fcg RIIBC	230.238	299.98	294.126	676.428	1050.49	202.335	248.27	218.541	209.392	259.999	268.209	191.282	Fcg RIIBC	197.25	356.301	182.834	898.872	386.897	309.231	448.638	197.189	293.609	174.354	222.824	182.885	Fcg RIIBC	320.37	299.965	230.182	368.791	248.43	270.804	423.401	195.467	143.428	FALSE
RGM-B	4.36495	2.67976	1.68519	0.109822	0.380485	3.21582	up	285704	Q6NW40	0	172.953	14.7221	RGM-B	166.195	76.0431	206.867	6.24264	151.728	0	10.4042	155.635	0	9.21129	329.625	0	RGM-B	0	31.929	71.7261	0	17.0092	28.827	49.9541	116.824	89.9693	1.50559	31.7352	4.0817	RGM-B	0	0	0	18.1278	0	32.9167	19.0479	42.416	19.3491	FALSE
TRAIL R1	7.57193	7.04147	0.530454	0.111318	0.382655	1.44438	up	8797	O00220	62.3134	1751.02	367.137	TRAIL R1	212.37	348.537	267.769	230.388	320.813	144.623	100.731	241.94	165.102	142.254	162.48	63.5188	TRAIL R1	233.352	196.299	111.231	165.426	148.733	166.997	187.934	242.018	91.3344	292.33	222.06	85.299	TRAIL R1	82.2409	160.878	136.41	222.545	148.173	77.7732	90.8231	123.497	85.9904	FALSE
BMP-7	9.11301	10.4736	-1.36057	0.11592	0.392346	0.389428	down	655	P18075	113.466	5792.43	21.1191	BMP-7	2110.3	584.974	1244.95	1294.03	1042.38	54.2461	2363.28	660.036	1087.7	709.273	2519.43	1371.54	BMP-7	0	761.483	536.906	1450.25	347.96	929.847	912.893	583.019	946.744	4544.09	2138.28	488.747	BMP-7	606.178	750.995	3261.42	2530.62	2806.96	889.708	1282.18	1543.8	766.02	FALSE
b-NGF	1.55628	2.07184	-0.515557	0.115064	0.392346	0.699523	down	4803	P01138	1.35211	18.6454	2.74407	b-NGF	0.749949	4.77511	0.648781	3.4398	0.197968	3.86486	1.38846	0.877858	2.0189	1.29064	5.21314	2.27976	b-NGF	3.55075	0.561371	2.83638	2.98585	0.961587	1.19682	1.84963	0.357754	1.05227	2.40223	9.58598	2.37975	b-NGF	0.726305	2.16918	1.95736	2.65869	3.28032	3.49266	3.09365	3.07585	12.1902	FALSE
FLRG	10.1421	9.70168	0.440389	0.116877	0.392565	1.35697	up	10272	O95633	1957.9	850.982	910.7	FLRG	1283.36	356.622	1692.5	1888.71	608.832	1189.1	656.879	895.755	1525.28	906.367	1097.21	1007.97	FLRG	1168.68	8141.82	1053.13	1063.09	589.635	1897.15	1313.99	2361.33	342.397	662.27	787.936	1634.79	FLRG	900.281	688.351	591.93	491.705	597.612	793.561	1128.01	1080.41	1231.1	FALSE
MMP-13	10.7977	11.1901	-0.392459	0.120475	0.399422	0.76183	down	4322	P45452	2154.94	2983.4	520.922	MMP-13	2913.51	1714.24	1142.53	1830.9	2518.75	2544.77	3093.17	1191.25	2021.84	2294.77	1860.54	1152.28	MMP-13	1963.65	1735.96	2046.29	2899.48	1360.52	2054.25	2726.36	1028.96	773.778	2036.89	841.699	3734.48	MMP-13	1783.95	1076.71	3193.99	3307.39	2794.01	3500.09	2440.08	3385.64	2507.93	FALSE
PF4	13.2355	13.0698	0.165667	0.120734	0.399422	1.12168	up	5196	P02776	11805.9	14356.3	7964.89	PF4	7133.81	9240.7	10616.2	9808.21	12852.4	8004.01	10411.8	10628.4	5873.34	7940.34	8503.18	12547.6	PF4	10318.3	9977.1	8600.34	11047.8	7418.92	8490.83	9694.7	12325.1	10822.4	6514.17	8452.23	7429.81	PF4	7953.02	7469.04	9255.88	7064.93	10639.3	8774.67	10726.9	8881.32	11533.5	FALSE
ULBP-1	3.51468	2.1912	1.32347	0.122234	0.401365	2.50268	up	80329	Q9BZM6	29.1359	24.1294	41.0713	ULBP-1	13.5799	32.7569	75.7644	41.693	66.2842	0	1.15961	21.258	34.8801	0.684851	11.477	0.543657	ULBP-1	54.0565	0	0	71.7752	0	0	30.384	71.9973	12.8998	0	15.1318	58.8881	ULBP-1	1.95415	0.475413	22.663	11.2614	0	0	66.3644	0	0	FALSE
APRIL	2.4694	0.913916	1.55549	0.125765	0.407757	2.93933	up	8741	O75888	0	0	36.3748	APRIL	92.3921	0	0	73.5256	49.1521	0	0	261.243	0	0	0	0	APRIL	59.4024	0	0	396.768	52.8237	0	155.642	0	0	0	0	0	APRIL	0	0	2000.67	0	0	0	0	0	0	FALSE
proteinID	AveExp.PSRSA	AveExp.NRSA	logFC	P.Value	adj.P.Val	foldchange	Regulation	entrezID	uniprotID	PSRSA1	PSRSA2	PSRSA3	proteinID	PSRSA4	PSRSA5	PSRSA6	PSRSA7	PSRSA8	PSRSA9	PSRSA10	PSRSA11	PSRSA12	PSRSA13	PSRSA14	PSRSA15	proteinID	PSRSA16	PSRSA17	PSRSA18	PSRSA19	PSRSA20	PSRSA21	PSRSA22	PSRSA23	PSRSA24	NRSA25	NRSA26	NRSA27	proteinID	NRSA28	NRSA29	NRSA30	NRSA31	NRSA32	NRSA33	NRSA34	NRSA35	NRSA36	Threshold
Cystatin A	1.755	3.15521	-1.40021	0.126034	0.407757	0.378873	down	1475	P01040	0	0	0	Cystatin A	0	0	4.43083	0	0	18.2791	0	0	29.7097	0	0	26.0663	Cystatin A	18.4716	0	27.9424	0	0	0	27.3218	143.85	22.7539	52.9336	52.2257	0	Cystatin A	0	37.2272	54.477	35.6627	39.2218	0	26.8363	0	0	FALSE
B2M	9.83576	10.4741	-0.638308	0.128425	0.412148	0.642466	down	567	P61769	371.292	2913.36	418.049	B2M	2622.97	312.578	2161.53	336.107	387.375	4065.7	2830.84	3260.78	2012.9	2028.71	562.194	1900.22	B2M	477.133	2253.35	195.727	1251.32	386.947	1464.86	290.454	200.347	744.017	1486.43	732.287	1490.64	B2M	1922	942.151	1406.5	1752.51	1576.98	1605.84	2348.78	1557.84	1012.69	FALSE
TLR2	9.56856	8.73058	0.837977	0.129264	0.412148	1.78754	up	7097	O60603	583.125	1353.43	382.522	TLR2	2175.7	2191.19	483.096	2244.15	435.901	245.904	138.634	1035.84	11135	390.123	376.201	265.575	TLR2	194.978	586.633	398.097	2244.77	261.559	2044.41	4065.96	314.748	1760.27	356.764	341.573	339.79	TLR2	184.833	1216.81	510.845	188.668	246.981	1062.43	262.188	1353.8	399.003	FALSE
GASP-1	7.78961	7.55423	0.235381	0.134421	0.423584	1.17722	up	9737	Q5JY77	137.703	157.81	114.088	GASP-1	118.124	204.574	230.165	403.459	308.455	255.889	169.944	313.583	261.929	213.197	224.276	293.4	GASP-1	267.963	195.312	171.179	327.015	241.585	248.087	232.087	299.153	161.238	217.993	243.843	213.711	GASP-1	301.817	155.266	206.309	127.561	155.251	179.466	121.219	219.329	175.284	FALSE
OPG	9.09713	8.79948	0.29765	0.134777	0.423584	1.22914	up	4982	O00300	475.844	582.412	404.531	OPG	552.64	475.35	459.907	574.053	723.382	258.254	376.491	397.874	1630.99	799.118	261.152	243.653	OPG	523.709	956.065	719.66	528.362	1032.14	426.455	721.831	733.877	630.409	462.212	497.824	434.034	OPG	399.181	370.296	414.239	497.433	255.77	492.365	641.361	445.79	543.704	FALSE
Cathepsin L	7.89956	7.31218	0.587389	0.139765	0.434545	1.50252	up	1514	P07711	106.984	248.148	126.973	Cathepsin L	584.283	267.884	177.605	588.89	270.609	244.431	100.21	373.512	3005.17	222.471	170.441	118.085	Cathepsin L	92.4762	119.624	74.6761	318.033	140.125	426.103	844.63	92.5888	458.584	167.16	100.116	132.446	Cathepsin L	98.3721	170.827	104.857	146.857	118.566	193.14	115.037	303.503	520.831	FALSE
SP-D	11.2267	11.6459	-0.419207	0.140239	0.434545	0.747835	down	6441	P35247	1735.78	2944.15	1546.43	SP-D	837.611	5256.6	5918.66	3378.55	1193.75	3106.01	1096.53	1326.49	2535.69	594.016	2935.74	5840.91	SP-D	3472.04	1131.5	8613.95	3333.98	3772.3	4812.03	1551.89	2352.6	1755.33	2986.16	2172.79	5116.92	SP-D	8135.31	3116.21	2653.18	3342.37	3184.36	2329.53	2298.25	3575.33	2568.18	FALSE
IL-28A	0.582601	0.929044	-0.346443	0.153452	0.472161	0.786521	down	282616	Q8IZJ0	0	0	0	IL-28A	0	0.201452	0	0	7.00787	0	0.328265	1.94243	0.462191	0.052785	0.0232896	0.823466	IL-28A	0	0.723888	0	1.34733	0.014718	0.474431	0.910112	2.38812	2.82474	0.934073	0.270996	0.92574	IL-28A	0.65503	0.668276	1.00703	1.48289	0.569726	0.433657	1.77141	1.18749	1.55459	FALSE
TGFb2	8.78922	8.47634	0.312874	0.154585	0.472344	1.24218	up	7042	P61812	553.859	749.64	357.344	TGFb2	410.023	445.097	593.523	622.034	793.192	242.359	256.887	308.026	429.646	211.015	465.379	251.065	TGFb2	434.88	474.552	507.033	1257.47	768.031	220.724	484.328	585.394	292.182	275.409	581.005	228.027	TGFb2	314.388	329.723	372.319	351.947	527.82	707.45	374.784	168.287	344.116	FALSE
Fas	7.10333	7.58875	-0.485427	0.156822	0.475872	0.714285	down	355	P25445	64.2992	272.577	53.199	Fas	110.874	114.96	155.066	93.729	123.375	101.706	215.435	206.974	134.536	217.309	256.999	249.632	Fas	224.8	43.3078	331.098	351.235	329.848	149.726	4.91451	239.171	122.234	166.373	204.854	120.528	Fas	278.794	142.568	120.132	170.075	230.862	240.533	209.184	213.231	293.685	FALSE
Shh-N	5.6191	5.3393	0.279796	0.16049	0.475984	1.21402	up	6469	Q15465	39.206	33.5405	38.3175	Shh-N	40.9938	44.1704	55.4272	71.3988	61.2356	28.8738	46.5714	29.4231	35.5459	116.729	36.6593	32.661	Shh-N	25.0251	55.6502	51.0597	47.5806	84.3844	43.4219	170.769	26.1284	95.4809	29.9188	45.1422	39.8973	Shh-N	31.6436	59.2293	45.2746	40.5763	51.4633	35.5021	42.0429	27.1191	36.8958	FALSE
CD99	9.24497	8.90721	0.337758	0.159174	0.475984	1.26379	up	4267	P14209	560.798	688.047	408.396	CD99	992.783	527.273	436.193	1579.17	513.941	455.513	399.831	514.005	2577.27	403.334	538.396	473.271	CD99	407.812	399.079	398.974	780.983	370.228	758.211	1436.6	442.081	906.442	390.467	335.131	438.19	CD99	403.992	558.642	435.82	441.782	480.816	624.392	463.404	677.44	622.611	FALSE
Cystatin B	9.55104	9.34862	0.20242	0.161185	0.475984	1.15063	up	1476	P04080	559.351	413.183	608.851	Cystatin B	1108.72	1011.72	1119.02	468.253	720.122	754.171	720.942	745.866	760.109	658.776	907.462	547.712	Cystatin B	666.499	683.897	875.531	956.744	544.082	973.229	1128.28	830.716	856.246	530.312	709.099	629.6	Cystatin B	610.852	444.968	668.034	477.085	589.995	773.111	780.37	989.731	800.791	FALSE
MDC	8.63132	7.54389	1.08742	0.158463	0.475984	2.12494	up	6367	O00626	6.01811	245.722	347.798	MDC	65.7186	27.945	130.126	1756.02	334.105	149.203	877.786	501.055	1082.39	1369.58	422.69	1108.46	MDC	794.2	956.399	1208.14	1281.2	715.405	1871.93	1743.1	1718.75	10.5477	99.2351	803.41	475.294	MDC	83.7266	40.2611	1518.58	19.6895	20.9808	465.522	303.526	334.366	402.451	FALSE
IL-1 R4	8.04601	7.69891	0.3471	0.166699	0.477252	1.272	up	9173	Q01638	178.02	1839.59	157.25	IL-1 R4	227.153	222.628	343.057	329.317	247.28	164.113	181.524	221.047	224.089	211.257	302.446	98.2003	IL-1 R4	222.926	402.212	386.37	316.107	269.508	295.705	341.749	303.144	200.274	308.405	318.034	150.453	IL-1 R4	117.895	117.502	567.069	399.73	190.467	197.361	213.09	110.711	147.66	FALSE
Adipsin	13.1973	13.341	-0.143649	0.166305	0.477252	0.905226	down	1675	P00746	9212.81	14839.4	8244.66	Adipsin	10067	8868.68	9511.88	8855.4	6741.07	12081.9	10438.3	9852.49	10746.6	10234.6	9090.97	10073.8	Adipsin	9183.56	10519.2	9148.07	12850.5	8554.32	9137.98	8724.26	3933.79	10178.9	10752.3	8687.68	9341.95	Adipsin	9119.39	9443.87	10957.3	11579.5	10398.6	11140.1	10891.2	12066.5	10716.9	FALSE
PSA-free	4.51295	5.38751	-0.874559	0.163773	0.477252	0.54542	down	354	P07288	38.228	66.8846	19.4776	PSA-free	8.01184	10.838	34.8297	140.266	74.649	14.3952	0.00781321	46.204	55.804	19.327	4.20406	7.43624	PSA-free	59.9419	5.95657	12.7427	230.503	16.3702	2.02305	41.4563	13.0069	114.559	559.994	108.511	20.7132	PSA-free	10.2123	171.479	43.79	4.34966	24.0784	79.5089	31.6857	22.5175	29.175	FALSE
Albumin	10.2868	10.4631	-0.176266	0.168123	0.477252	0.884991	down	213	P02768	751.833	1051.74	875.649	Albumin	1041.32	1069.59	1430.37	1198.83	1815.07	1265.31	886.163	1043.22	1475.99	1015.11	1374.46	1288.19	Albumin	1345.28	1440.29	1818.17	1392.43	1319.94	1749.46	1362.05	1370.46	1298.31	1089.59	640.75	1428.89	Albumin	1424.82	1283.18	1751.24	1600.86	1400.85	1521.96	1783.79	1529.91	2084.29	FALSE
Clusterin	9.07541	9.31724	-0.24183	0.167112	0.477252	0.845672	down	1191	P10909	375.781	676.888	381.358	Clusterin	526.303	406.325	532.924	758.904	991.899	447.47	339.094	501.675	586.637	518.469	460.95	361.151	Clusterin	520.057	810.959	867.037	499.754	569.178	789.244	437.556	691.17	442.701	365.648	370.318	702.129	Clusterin	627.757	575.424	755.108	570.179	713.496	745.171	757.07	724.477	1032.84	FALSE
VEGF-D	4.36993	3.99111	0.378817	0.166104	0.477252	1.30027	up	2277	O43915	27.6324	85.4825	10.324	VEGF-D	22.8979	11.4385	15.6013	29.6525	39.678	14.8012	20.1568	16.5255	18.0079	21.3712	35.6055	8.51816	VEGF-D	8.14495	14.9963	29.4738	23.8363	11.1265	19.9098	6.65636	65.5634	16.3986	26.7694	14.8802	12.2669	VEGF-D	11.317	10.663	26.1396	24.8688	15.8385	17.6503	17.1006	12.4914	4.77688	FALSE
proteinID	AveExp.PSRSA	AveExp.NRSA	logFC	P.Value	adj.P.Val	foldchange	Regulation	entrezID	uniprotID	PSRSA1	PSRSA2	PSRSA3	proteinID	PSRSA4	PSRSA5	PSRSA6	PSRSA7	PSRSA8	PSRSA9	PSRSA10	PSRSA11	PSRSA12	PSRSA13	PSRSA14	PSRSA15	proteinID	PSRSA16	PSRSA17	PSRSA18	PSRSA19	PSRSA20	PSRSA21	PSRSA22	PSRSA23	PSRSA24	NRSA25	NRSA26	NRSA27	proteinID	NRSA28	NRSA29	NRSA30	NRSA31	NRSA32	NRSA33	NRSA34	NRSA35	NRSA36	Threshold
IL-1 R6	12.8935	12.6661	0.227424	0.170897	0.478946	1.17074	up	8808	Q9HB29	4159.03	14742.8	7991.98	IL-1 R6	6636.53	9646.31	11465	8409.66	9564.79	7894.65	4780.39	9424.55	6253.29	4778.15	6579.36	4243.73	IL-1 R6	8930.81	9097.19	8833.5	7067.92	7032.12	7830.27	8867.24	9077.25	7331.46	10287.9	10715.4	4921.2	IL-1 R6	5046.87	4851.58	7693.02	6243.5	8024.1	7009.51	6386.69	4634.9	5339.17	FALSE
TNFb	5.49756	4.85697	0.64059	0.16993	0.478946	1.55897	up	4049	P01374	51.3861	26.0052	39.1516	TNFb	51.464	98.5861	51.6943	65.7244	47.7436	51.6183	6.69846	68.4339	33.0057	7.07897	6.79289	38.7846	TNFb	69.9249	65.3661	48.4288	57.0498	70.042	71.3994	110.678	96.1533	55.9204	834.82	16.242	12.0057	TNFb	38.9852	4.394	59.9498	4.29546	23.2742	30.7029	33.9834	20.8701	44.6699	FALSE
WIF-1	6.34227	5.96391	0.378355	0.17214	0.479376	1.29986	up	11197	Q9Y5W5	56.4163	858.5	61.8379	WIF-1	64.8018	104.287	64.9477	103.735	58.0412	46.7055	114.193	119.679	57.6663	67.5388	73.1115	115.333	WIF-1	75.3707	78.5229	83.2614	111.127	75.686	94.1531	72.0645	24.355	41.3969	113.305	51.9968	58.5697	WIF-1	41.6505	86.0912	83.2915	144.684	72.0559	37.9988	56.056	29.6382	41.6668	FALSE
CRP	11.9941	11.8027	0.191393	0.174734	0.483541	1.14187	up	1401	P02741	4496.42	3655.01	3171.4	CRP	3649.99	4660.98	4679.19	5502.81	5552.96	1709.6	3169	2645.49	4871.18	3143.63	4395.91	3606.21	CRP	4938.94	4252.77	4941.88	4547.11	4717.03	4202.07	6350.69	3932.03	4345.44	5584.65	3675.78	2984.12	CRP	3769.3	2151.04	3136.25	3616.11	3941.06	4219.05	3809.53	4068.88	2965.49	FALSE
Ferritin	17.8792	17.4917	0.38748	0.175965	0.483903	1.30811	up	2495	P02794	314104	374597	54407.1	Ferritin	324162	235508	191982	268931	434494	207529	375094	122371	270576	310826	228293	131700	Ferritin	261956	294177	382519	368177	195819	319746	359880	202906	113469	207994	51031.2	246232	Ferritin	229555	46419.7	358483	183698	220194	268536	221792	355094	179853	FALSE
Troponin I	13.5376	14.0688	-0.531161	0.178885	0.48586	0.691998	down	7135	P19237	1508.25	6083	2074.16	Troponin I	4309.33	2189.82	11012.5	15101.1	9096.17	27313.4	18414.4	28703.5	21680	39982.8	10174.8	20888.7	Troponin I	13518.1	28028.5	20415.6	39568.9	29672.8	15141	11647.6	13094.2	4203.15	15954.1	16250.7	26916.5	Troponin I	16808.6	7225.37	17928.4	10259.1	7429.95	36868.3	14387.6	36187.7	29795.7	FALSE
EGF R	11.9281	12.1324	-0.204319	0.178591	0.48586	0.867948	down	1956	P00533	3743.11	4368.8	3166.98	EGF R	5187.88	5302.21	4780.28	5243.35	1612.89	2817.26	3046.48	3578.55	7833.6	3701.34	3176.5	3219.14	EGF R	3094.17	3125.86	3792.57	4219.33	3174.15	4376.54	6176.99	4286.47	5001.86	4114.79	4252.43	3941.41	EGF R	4318.41	4079.75	4745.52	4704.92	5136.54	5175.5	3792.58	4790.79	5105.02	FALSE
TACE	7.9331	9.20185	-1.26876	0.18189	0.487996	0.415018	down	6868	P78536	0	9346.68	0	TACE	273.737	0	139.175	1975.56	398.988	413.574	1485.45	281.947	429.569	355.744	152.956	418.081	TACE	293.911	459.828	619.786	4074.79	179.079	626.562	1174.22	205.353	444.004	2194.2	150.158	549.858	TACE	565.42	950.174	2554.88	5141.75	361.426	208.908	187.503	239.78	388.167	FALSE
IL-18	10.1631	10.4095	-0.246359	0.18115	0.487996	0.843021	down	3606	Q14116	753.512	768.173	647.552	IL-18	1080.59	1297.15	1712.98	735.404	1346.4	465.876	1045.89	972.986	1666.83	1029.01	1199.94	1471.63	IL-18	1162.53	2036.36	1798.16	1056.35	1806.61	2045.08	1438.02	1082.76	787.569	1266.59	1836.45	1042.2	IL-18	1600.63	673.157	864.726	1570.34	1182.15	1483.13	1733.51	1613.96	2282.02	FALSE
CXCL14	8.22364	8.86743	-0.643793	0.186658	0.497755	0.640028	down	9547	O95715	0	181.189	219.303	CXCL14	316.744	192.691	405.856	229.705	759.594	247.183	482.381	764.111	459.993	562.815	479.033	288.31	CXCL14	440.972	258.476	536.022	560.225	346.088	622.308	263.109	601.047	371.986	324.038	382.54	515.595	CXCL14	292.069	471.988	551.958	457.243	376.941	659.983	576.07	364.006	904.147	FALSE
CA15-3	13.6368	14.2313	-0.594496	0.189339	0.498857	0.662276	down	4582	P15941	9425.57	41518.9	24075.1	CA15-3	6154.55	23994.2	7545.91	12009.8	12621	7324.33	34665.7	31560.1	11450	3540.24	5516.8	29364.6	CA15-3	12560	49086.3	9496.54	11906.5	16740.2	20367.8	6689.32	1980.69	12587.6	14005.1	17476.8	13057	CA15-3	59286.3	16085.5	82925.4	42591	17650.9	8525.58	43110.2	10195.3	3595.67	FALSE
CEACAM-1	10.449	10.2358	0.213259	0.188702	0.498857	1.1593	up	634	P13688	1288.82	1486.77	1509.16	CEACAM-1	1622.66	1652.81	1729.41	1401.37	1564.26	861.13	1012.25	1271.07	1956.77	1311.18	1155.5	1502.31	CEACAM-1	1606.62	1049.84	2208.81	1217.07	1482.62	812.069	1721.28	2146.77	1040.4	904.513	538.787	1188.6	CEACAM-1	1722.35	1115.33	1976.45	1453.72	1781.54	1070.98	1281.94	1592.72	750.416	FALSE
FGF-6	3.21843	2.52987	0.688559	0.191649	0.499457	1.61167	up	2251	P10767	13.7614	45.8904	3.25717	FGF-6	8.93926	67.0976	14.3351	25.6652	8.29202	18.0593	15.1857	8.81042	4.7919	0.410736	10.0317	8.50587	FGF-6	3.97938	13.1222	1.88782	44.9425	0	5.07423	1.21508	10.4863	5.30838	7.89769	33.8962	9.71062	FGF-6	6.52313	1.84796	0.974851	2.84988	11.9685	3.6981	2.94431	4.19836	1.03402	FALSE
proteinID	AveExp.PSRSA	AveExp.NRSA	logFC	P.Value	adj.P.Val	foldchange	Regulation	entrezID	uniprotID	PSRSA1	PSRSA2	PSRSA3	proteinID	PSRSA4	PSRSA5	PSRSA6	PSRSA7	PSRSA8	PSRSA9	PSRSA10	PSRSA11	PSRSA12	PSRSA13	PSRSA14	PSRSA15	proteinID	PSRSA16	PSRSA17	PSRSA18	PSRSA19	PSRSA20	PSRSA21	PSRSA22	PSRSA23	PSRSA24	NRSA25	NRSA26	NRSA27	proteinID	NRSA28	NRSA29	NRSA30	NRSA31	NRSA32	NRSA33	NRSA34	NRSA35	NRSA36	Threshold
IL-1b	1.73658	2.23565	-0.499067	0.191837	0.499457	0.707564	down	3553	P01584	1.34612	34.0878	0.593812	IL-1b	1.7393	2.27236	1.31829	7.88056	4.4819	0.464191	2.3773	2.89365	1.32969	2.60912	1.23622	1.13995	IL-1b	1.15235	2.31719	1.38862	4.72692	1.02509	2.82367	3.02997	1.99106	2.75329	119.509	1.9748	1.58084	IL-1b	1.45107	1.22897	5.20289	15.0123	2.21179	1.91517	2.53379	1.41721	1.96665	FALSE
IL-21R	9.18631	9.63228	-0.445972	0.193412	0.500595	0.734089	down	50615	Q9HBE5	134.67	287.265	602.83	IL-21R	239.756	349.485	813.183	455.055	2634.67	960.542	973.561	2358.03	654.668	250.14	924.466	297.496	IL-21R	366.738	286.226	554.989	993.565	1482.12	489.582	772.131	616.23	586.452	2021.72	1318.29	705.138	IL-21R	388.277	370.599	789.694	862.13	375.991	707.387	476.026	1609.1	1634.6	FALSE
IL-15	4.46041	3.36401	1.0964	0.19482	0.501291	2.13821	up	3600	P40933	19.9006	59.8958	34.3926	IL-15	40.9708	65.8632	54.2063	102.739	50.9671	0	0	88.264	26.6521	26.6492	18.2196	26.8535	IL-15	4.81613	39.763	12.6601	0	32.1764	11.6725	57.4752	54.6892	26.5592	841.784	32.7261	20.4097	IL-15	0	23.6907	0	5.28548	30.3672	0.335082	7.38455	0	41.7943	FALSE
Legumain	12.212	12.0101	0.20197	0.196885	0.503661	1.15027	up	5641	Q99538	4401.09	6766.82	4865.49	Legumain	6727.68	7354.66	6495.24	8115.01	5288.5	5802.13	3459.45	4070.41	4493.83	5228.89	2565.69	3951.73	Legumain	2394.16	7812.66	2708.91	4452.95	2782.38	4294.27	6166.37	6749.36	3856.71	2334.42	3820	3449.65	Legumain	4943.46	4027.06	3973.77	4136.25	5472.25	5129.88	4366.49	3646.78	5372.91	FALSE
Notch-1	10.5681	10.4163	0.151772	0.204623	0.517202	1.11093	up	4851	P46531	1404.17	2497.7	1229.59	Notch-1	1243.98	1739.16	1631	1906.49	2397.56	1374.76	1935.28	1594.84	1152.58	1607.27	991.003	1666.1	Notch-1	1526.41	2015.34	1392.26	1739.83	1054.58	1324.64	971.391	1839.46	1315.53	1106.35	1313.2	1114.61	Notch-1	1352.38	1412.56	1662.55	2431.22	1138.4	1173.85	1119.31	1388.04	1618.65	FALSE
G-CSF R	9.00238	9.54612	-0.543748	0.205634	0.517202	0.685986	down	1441	Q99062	99.4516	326.089	194.487	G-CSF R	178.91	881.502	504.763	2137.5	706.683	695.17	327.703	381.538	333.803	886.779	580.008	133.182	G-CSF R	311.226	3380.99	1040.08	1590.61	1033.54	235.475	816.195	744.838	264.224	750.987	719.938	527.053	G-CSF R	681.079	559.055	783.238	726.568	432.29	1779.24	1126.85	765.264	731.791	FALSE
IGF-1	7.90412	8.49115	-0.587028	0.206881	0.517202	0.665713	down	3479	P05019	99.8645	4594.28	46.5263	IGF-1	531.672	281.859	533.882	294.272	350.517	109.439	257.121	132.648	335.475	168.693	428.458	172.912	IGF-1	15.2172	203.023	397.368	920.569	207.372	203.552	137.294	442.806	132.886	336.05	227.884	176.244	IGF-1	1111.95	194.439	481.028	444.394	293.301	470.318	335.952	228.76	685.996	FALSE
ICAM-1	12.9847	12.8525	0.132215	0.206232	0.517202	1.09597	up	3383	P05362	6373.33	9725.77	6963.27	ICAM-1	6968.31	7230.81	8565.98	7000.14	7836.36	11537.9	7666.23	8307.01	8011.84	7341.84	9023.21	9332.33	ICAM-1	7493.38	11132.9	6786.41	8589.33	7588.45	7632.69	7565.19	9726.21	8367.47	4740.36	7526.48	6586.66	ICAM-1	5983.09	9404.86	8770.37	7373.55	6811.52	7545.87	11649.7	6864.45	7606.26	FALSE
MEPE	6.70466	6.22307	0.481584	0.211138	0.519551	1.39628	up	56955	Q9NQ76	55.6892	166.219	73.5576	MEPE	246.623	226.461	172.988	95.6358	102.815	7.077	167.548	188.727	115.842	148.012	262.26	303.58	MEPE	19.6589	100.256	102.74	130.761	82.9892	46.3767	80.0763	167.183	69.7365	96.8363	166.607	59.2173	MEPE	17.489	28.1151	133.174	176.907	71.6243	78.6192	91.2253	51.6194	83.8167	FALSE
CEACAM-5	4.89666	6.058	-1.16134	0.211154	0.519551	0.447097	down	1048	P06731	9.97479	84.3807	41.2201	CEACAM-5	13.1963	18.7387	38.0698	133.744	76.091	0	3.08231	117.259	579.942	0	272.663	45.5907	CEACAM-5	110.754	0	0	121.957	16.4057	51.948	126.353	118.785	75.6568	58.0549	385.272	93.2009	CEACAM-5	0	76.9569	81.4718	79.9846	45.891	187.966	240.969	51.8204	59.3796	FALSE
VEGF	3.83888	4.20888	-0.369997	0.211363	0.519551	0.773784	down	7422	P15692	3.75691	15.3726	19.2311	VEGF	37.9134	17.8434	13.8388	23.4007	10.2504	21.4943	5.31974	19.9097	23.1489	37.368	9.96497	8.30599	VEGF	10.0711	5.40671	20.5386	18.4009	4.4099	4.57242	10.6672	23.4462	15.1106	15.7274	19.3283	11.2814	VEGF	12.1518	13.0134	32.1052	18.8426	40.8271	32.7573	6.87314	25.7789	9.62703	FALSE
TSP-1	16.8307	16.9635	-0.13277	0.213149	0.519886	0.912079	down	7057	P07996	82033.7	98923.8	76062.5	TSP-1	106517	87103.3	129459	145715	152522	116855	101492	135553	103775	140818	104529	119793	TSP-1	103089	132524	124096	164864	151224	123763	120378	137408	94285.3	107529	142342	127778	TSP-1	121314	106705	136950	109342	103374	158985	114506	162288	163881	FALSE
Cathepsin B	12.6872	12.8426	-0.155448	0.213862	0.519886	0.897854	down	1508	P07858	10073.3	7370.04	7511.43	Cathepsin B	5340.14	8446.93	3729.64	8057.09	8012.61	4606.37	5542.1	4534.73	7206.32	5076.69	6167.05	6089.98	Cathepsin B	6732.45	6902.05	7234.04	6002.27	7663.2	9749.29	6913.86	8451.86	5380.19	8563.89	5372.09	6541.99	Cathepsin B	9538.35	6148.07	7011.09	4709.47	7469.09	8078.25	8147.42	8065.55	10657.2	FALSE
Osteoactivin	11.8037	11.5686	0.235106	0.219032	0.526635	1.17699	up	10457	Q14956	3752.01	3177.26	3147.57	Osteoactivin	4538.81	5477.8	2877.32	6381.48	3292.45	2757.29	2624.98	2886.59	8583.4	2589.1	2701.08	2785.2	Osteoactivin	2646.46	5529.27	2594.01	4467.21	2198.21	4319.71	8249.85	2103.76	3425.58	2604.1	2244.76	2944.98	Osteoactivin	2710.74	4195.05	2918.24	2865.6	2806.29	3795.6	2647.21	3777.35	3522.25	FALSE
TIM-3	7.0614	7.41886	-0.357454	0.218072	0.526635	0.780541	down	84868	Q8TDQ0	172.097	175.27	137.823	TIM-3	261.594	261.829	234.999	353.772	316.952	150.564	81.7091	159.214	75.3447	87.1791	82.3889	70.4186	TIM-3	74.3795	24.8944	94.8508	106.405	153.251	54.4526	270.472	258.911	135.731	237.426	165.427	149.255	TIM-3	247.744	123.761	113.809	157.839	132.674	163.52	156.025	192.791	278.156	FALSE
TECK	5.5256	5.95986	-0.43426	0.232526	0.556041	0.740073	down	6370	O15444	26.928	223.989	3.89154	TECK	24.3168	21.9446	50.8356	6.51829	87.5645	36.9222	28.3409	38.8163	60.4111	68.2814	86.4036	53.0861	TECK	49.6946	26.0938	34.5496	47.1727	118.88	82.3582	90.6027	149.943	45.7093	206.394	39.7378	45.6602	TECK	63.5609	42.1745	84.1986	88.481	39.7603	34.1546	55.5105	45.5596	106.081	FALSE
IL-18 Rb	5.38306	6.30742	-0.924363	0.244701	0.559868	0.526913	down	8807	O95256	9.12108	2388.02	0	IL-18 Rb	24.6526	44.2057	4.59847	172.603	190.295	24.4797	71.3572	49.7148	94.7588	32.1795	0	8.89523	IL-18 Rb	37.5068	22.2077	120.6	854.848	11.4163	92.4001	103.657	48.9298	89.1018	206.307	29.9705	70.2071	IL-18 Rb	27.9057	225.311	272.54	467.119	46.8209	53.1516	21.9948	19.6402	128.405	FALSE
NSE	15.3395	15.1698	0.169728	0.24528	0.559868	1.12485	up	2026	P09104	25090.4	62394.3	32288.1	NSE	62519.5	31672.4	47481.5	34887	57762.9	39055.7	40125.5	35959.4	34642.6	39956.4	30826.2	46889.5	NSE	52611.2	41344.2	52968.7	54204.7	23703	52509.5	43198.1	42673.4	43026.9	52177	33896.7	43665.3	NSE	44291.1	47898.9	38958.7	62070.5	33883.9	31768.9	16519.9	34082.5	26186	FALSE
BMP-2	4.29983	3.77676	0.523067	0.242835	0.559868	1.43701	up	650	P12643	5.14214	14.7046	10.9291	BMP-2	11.4701	28.0724	26.0819	28.68	34.3769	17.1628	37.7682	19.3102	17.0219	32.6774	19.6559	18.9036	BMP-2	18.8489	36.1435	0	52.787	21.6989	23.5726	25.5451	20.3479	20.8931	30.9246	31.8939	1.684	BMP-2	4.12607	10.9357	257.564	26.2861	3.22371	18.7426	5.86518	1.89132	20.828	FALSE
CD97	13.0329	12.7499	0.283054	0.242625	0.559868	1.21677	up	976	P48960	5139.43	6708.57	9876.93	CD97	5935.93	10544.2	9024.84	16439.8	13322.9	7694.73	6791.28	12760.1	5499.65	6920.57	10454.3	8720.22	CD97	5266.71	26708.7	13802	7155.65	5773.46	10977.6	3961.76	5391.29	7844.23	3020.85	5323.99	4733.68	CD97	6695.98	7957.73	11660.8	15080	6044.9	5606.27	6583.74	5197.9	13758.4	FALSE
IL-17E	2.19279	1.20194	0.990843	0.237048	0.559868	1.98735	up	64806	Q9H293	25.699	90.1792	6.55847	IL-17E	2.77341	0	29.6618	31.7891	15.8487	0	0	31.6948	0	59.6965	19.0145	0	IL-17E	0	0	0	10.1213	0	0	0	0	12.3869	0	35.18	0	IL-17E	0	0	0	0	0	36.637	0	8.22636	0.748801	FALSE
Cadherin-4	10.1238	9.16824	0.955512	0.245578	0.559868	1.93927	up	1002	P55283	248.592	2483	284.902	Cadherin-4	5658.15	1337.63	767.327	12698.9	805.076	751.366	143.2	3821.64	55374.1	479.341	393.909	274.908	Cadherin-4	153.106	356.035	262.301	3454.93	231.948	5214.01	16274	164.86	6641.37	332.039	584.121	429.604	Cadherin-4	248.968	1644.47	283.84	195.891	214.972	2181.81	450.887	1440.36	2211.82	FALSE
GDNF	2.37779	1.77108	0.60671	0.239455	0.559868	1.52278	up	2668	P39905	0.940092	47.4269	0	GDNF	3.13972	1.22301	3.31991	5.30514	14.531	1.10012	75.535	6.85177	3.65385	5.4831	13.9096	0.370892	GDNF	1.20738	0.42056	0.746005	16.7585	1.37496	2.79273	24.3276	1.86157	7.35458	18.2674	0.551996	0	GDNF	0.575947	0.999555	6.67595	5.81013	0.520622	27.8527	0.462982	2.4054	1.32102	FALSE
IL-12p70	0.998185	1.34181	-0.343628	0.236832	0.559868	0.788057	down	3592	P29459 & P29460	0.396308	2.78007	0.408497	IL-12p70	0.727665	1.5601	0.89848	3.97852	1.09159	0.24408	0.36165	0.582995	0.542166	1.81019	0.640634	0.600524	IL-12p70	0.714115	0.92957	0.936856	1.06088	1.45366	1.34573	1.29894	1.72207	0.725699	60.9477	1.14303	0.216909	IL-12p70	0.454619	0.493891	1.23922	1.85796	1.04964	0.798243	1.212	0.734357	1.21376	FALSE
PDGF Rb	10.3701	9.88576	0.484391	0.242274	0.559868	1.39899	up	5159	P09619	524.151	2766.02	777.698	PDGF Rb	4438.81	2583.51	1780.31	1112.28	1991.28	369.08	2009.11	506.243	3668.48	491.114	2569.81	758.664	PDGF Rb	944.441	1378.77	1582.92	2156.59	637.892	1319.67	1430.08	2801.5	809.3	2908.08	2533.05	683.912	PDGF Rb	401.206	81.5424	2113.88	2737.46	2411.08	543.418	1555.79	371.794	693.653	FALSE
ErbB3	8.12202	8.55122	-0.429198	0.253071	0.573976	0.742674	down	2065	P21860	57.7355	415.432	74.7448	ErbB3	128.104	64.4587	144.914	37.9765	351.511	435.772	440.868	435.6	539.842	640.467	327.61	333.449	ErbB3	376.769	1460.64	823.386	625.655	562.683	357.425	383.519	327.992	64.0021	483.768	472.793	392.757	ErbB3	219.465	395.997	459.675	555.119	544.285	153.188	441.117	213.038	480.233	FALSE
FAS L	6.54119	6.27572	0.265471	0.254667	0.574633	1.20203	up	356	P48023	151.377	85.9499	102.078	FAS L	95.4396	82.5088	104.559	76.5058	186	76.1174	57.3286	67.495	73.735	43.7042	72.7858	82.2163	FAS L	137.003	87.1779	77.5218	766.771	98.9789	59.2686	70.7812	89.9401	58.06	60.4872	109.044	68.9361	FAS L	73.6845	115.351	115.204	73.7563	93.9753	76.5245	52.1457	40.8323	79.0231	FALSE
ANG-1	14.112	14.3567	-0.244721	0.259012	0.576628	0.843979	down	284	Q15389	5125.43	23874.1	11381.3	ANG-1	36651.9	12934.3	28784.8	20038	20598.4	29116.8	9294.13	16484.2	19012.8	20733.3	17785.3	7263.75	ANG-1	7597.17	15331.7	25470.4	23638.8	25529.1	23148	25528.4	25854.4	18481.5	12404.8	29407.6	22243.5	ANG-1	26611.5	21886.7	27755.3	25404	24391.1	29229.2	28354.3	10810.6	9980.31	FALSE
bIG-H3	13.9277	13.836	0.0916805	0.257835	0.576628	1.06561	up	7045	Q15582	21288	17761.1	13783	bIG-H3	14587.9	16445.9	16431.9	17759.7	21302.8	11594.9	14676	15232.4	15205.2	15218.6	13762.7	13502.7	bIG-H3	14163.8	14788.1	16125.8	16267.8	14156.7	16594.4	13112.6	18004.4	15893	14312.4	12387.4	13874.7	bIG-H3	18466.5	12466.4	14192.5	15098.4	14943.9	15291.2	13941.3	17030.4	14512.7	FALSE
IL-1 R5	4.48499	4.22928	0.255711	0.259773	0.576628	1.19392	up	8809	Q13478	30.4116	45.2292	13.5624	IL-1 R5	24.3298	12.668	37.5358	46.9773	18.8535	10.5768	13.9088	28.1688	16.3756	16.9438	14.3519	38.4979	IL-1 R5	11.7872	17.3942	17.1747	18.2435	26.4363	21.2724	17.599	28.6527	34.6549	21.8252	16.8989	10.4881	IL-1 R5	19.056	13.8351	10.747	14.6786	18.0684	25.5959	19.5902	25.183	25.9542	FALSE
TGFa	5.80205	5.22817	0.573881	0.260793	0.576628	1.48852	up	7039	P01135	98.61	65.6839	12.4106	TGFa	87.0167	24.8743	20.8512	158.303	33.1256	17.4585	3.57181	94.3013	1085.92	61.6643	26.7738	22.0045	TGFa	12.7155	69.2342	45.7146	152.515	117.02	120.9	130.003	46.9656	156.263	44.627	17.6427	45.9398	TGFa	65.8251	14.8619	88.7406	40.4879	17.2435	20.2515	171.745	55.6827	11.8589	FALSE
Lymphotactin	4.79629	5.46202	-0.665738	0.262647	0.577823	0.630366	down	6375	P47992	28.352	97.5439	0	Lymphotactin	19.1512	0	13.7288	57.0193	101.987	31.8509	31.7959	47.7522	31.2324	107.024	21.3722	41.5147	Lymphotactin	5.84483	42.8738	16.8011	110.888	146.02	0	159.79	33.6717	101.543	49.6954	55.7034	38.5138	Lymphotactin	48.4907	30.1374	60.2056	42.246	44.0522	52.0778	91.4506	2.76936	138.354	FALSE
IL-23	10.7202	10.4354	0.284755	0.271209	0.585085	1.2182	up	51561	Q9NPF7	745.673	4383.49	1843.63	IL-23	1573.2	2074.54	2525.38	2497.03	1642.72	1321.7	624.466	1349.92	1709.47	1055.85	1788.05	568.983	IL-23	1440.63	2647.13	2025.64	2275.68	1260.31	1771.14	2860.62	5099.55	1163.16	1174.08	2156.39	1608.49	IL-23	1050.55	615.745	4855.14	1475.62	1852.99	1550.46	1871.89	487.556	994.668	FALSE
Thyroglobulin	12.7308	13.0515	-0.320757	0.27106	0.585085	0.80065	down	7038	P01266	5811.91	8239.01	18339.9	Thyroglobulin	5883.64	4745.23	5717.53	8044.08	9477.19	6850.58	5265.6	2404.41	17395.6	5764.55	2533.78	6035.6	Thyroglobulin	6903	8120.96	3305.67	35143.4	4185.61	2514.04	12639.5	7198.1	10640.6	4807.88	7500.81	3411.53	Thyroglobulin	17146.3	25791.6	9418.77	5729.76	7828.92	12796.1	8708.86	6641.28	8229.77	FALSE
proteinID	AveExp.PSRSA	AveExp.NRSA	logFC	P.Value	adj.P.Val	foldchange	Regulation	entrezID	uniprotID	PSRSA1	PSRSA2	PSRSA3	proteinID	PSRSA4	PSRSA5	PSRSA6	PSRSA7	PSRSA8	PSRSA9	PSRSA10	PSRSA11	PSRSA12	PSRSA13	PSRSA14	PSRSA15	proteinID	PSRSA16	PSRSA17	PSRSA18	PSRSA19	PSRSA20	PSRSA21	PSRSA22	PSRSA23	PSRSA24	NRSA25	NRSA26	NRSA27	proteinID	NRSA28	NRSA29	NRSA30	NRSA31	NRSA32	NRSA33	NRSA34	NRSA35	NRSA36	Threshold
IGF-2	9.39609	9.01071	0.385386	0.271267	0.585085	1.30621	up	3481	P01344	1029.16	580.77	841.76	IGF-2	547.52	687.389	1014.21	1490.72	691.097	655.617	294.15	547.372	339.746	557.784	531.005	532.038	IGF-2	608.048	2225.47	702.835	412.864	2789.57	817.205	554.365	593.054	223.396	794.189	929.644	344.017	IGF-2	572.761	306.257	612.54	414.463	241.582	193.354	8816.69	424.497	173.789	FALSE
CF XIV	7.86665	7.39102	0.475629	0.269538	0.585085	1.39052	up	5624	P04070	221.898	2407.24	190.851	CF XIV	577.796	1021.28	445.127	242.91	78.7168	377.081	61.7969	526.41	47.6151	113.747	167.084	889.631	CF XIV	130.434	134.072	179.998	322.278	90.1733	304.448	138.244	292.966	103.33	1046.85	184.026	85.9541	CF XIV	104.598	153.788	260.09	151.855	107.891	139.518	211.846	73.5226	186.349	FALSE
proteinID	AveExp.PSRSA	AveExp.NRSA	logFC	P.Value	adj.P.Val	foldchange	Regulation	entrezID	uniprotID	PSRSA1	PSRSA2	PSRSA3	proteinID	PSRSA4	PSRSA5	PSRSA6	PSRSA7	PSRSA8	PSRSA9	PSRSA10	PSRSA11	PSRSA12	PSRSA13	PSRSA14	PSRSA15	proteinID	PSRSA16	PSRSA17	PSRSA18	PSRSA19	PSRSA20	PSRSA21	PSRSA22	PSRSA23	PSRSA24	NRSA25	NRSA26	NRSA27	proteinID	NRSA28	NRSA29	NRSA30	NRSA31	NRSA32	NRSA33	NRSA34	NRSA35	NRSA36	Threshold
Angiogenin	9.26525	9.34486	-0.0796112	0.277764	0.586737	0.946313	down	283	P03950	487.92	789	522.885	Angiogenin	627.789	673.561	635.155	664.032	742.696	634.137	444.488	584.897	545.014	536.075	549.765	602.018	Angiogenin	559.781	638.776	642.038	594.021	628.531	799.459	648.478	640.13	690.606	567.886	619.987	610.051	Angiogenin	683.025	584.766	683.184	808.392	637.097	650.452	655.752	644.993	675.512	FALSE
Cathepsin S	9.10065	9.26187	-0.161218	0.28243	0.586737	0.89427	down	1520	P25774	334.725	380.449	464.486	Cathepsin S	734.779	577.594	415.229	737.754	515.369	564.053	308.807	492.515	1541.42	410.776	595.585	588.477	Cathepsin S	469.845	635.479	456.361	613.004	525.241	799.996	696.403	457.588	636.006	497.331	533.959	555.696	Cathepsin S	561.271	595.071	628.098	797.588	564.745	637.253	605.676	596.64	874.927	FALSE
proteinID	AveExp.PSRSA	AveExp.NRSA	logFC	P.Value	adj.P.Val	foldchange	Regulation	entrezID	uniprotID	PSRSA1	PSRSA2	PSRSA3	proteinID	PSRSA4	PSRSA5	PSRSA6	PSRSA7	PSRSA8	PSRSA9	PSRSA10	PSRSA11	PSRSA12	PSRSA13	PSRSA14	PSRSA15	proteinID	PSRSA16	PSRSA17	PSRSA18	PSRSA19	PSRSA20	PSRSA21	PSRSA22	PSRSA23	PSRSA24	NRSA25	NRSA26	NRSA27	proteinID	NRSA28	NRSA29	NRSA30	NRSA31	NRSA32	NRSA33	NRSA34	NRSA35	NRSA36	Threshold
TPO	9.24946	9.04545	0.204005	0.282547	0.586737	1.15189	up	7066	P40225	683.042	754.26	725.101	TPO	541.214	775.184	763.65	873.528	988.38	446.865	543.653	346.163	465.361	363.322	661.966	532.808	TPO	476.861	713.629	667.049	1712.76	913.923	289.391	455.616	640.396	411.835	267.641	827.192	338.63	TPO	432.178	558.631	680.91	586.263	655.527	862.694	532.107	444.767	478.145	FALSE
IL-1 RII	7.9667	8.46696	-0.500259	0.275678	0.586737	0.70698	down	7850	P27930	52.0902	3609.55	31.4521	IL-1 RII	182.715	132.756	259.553	406.276	328	229.727	1007.6	137.815	258.431	271.97	90.6334	324.412	IL-1 RII	146.838	448.26	233.364	1205.26	99.7524	339.074	361.969	186.468	225.35	3304.54	239.175	152.524	IL-1 RII	418.508	253.599	702.827	442.824	286.088	208.284	229.748	289.966	233.826	FALSE
OSM	5.50582	6.27318	-0.767359	0.2827	0.586737	0.587492	down	5008	P13725	228.75	24.752	214.281	OSM	21.0574	48.6982	96.3818	110.864	178.333	72.2416	0.601587	138.574	183.989	72.058	3.34391	14.0396	OSM	66.9388	63.0669	3.62049	1382.91	0	28.3268	88.0843	39.1828	51.0624	189.005	50.6938	31.5337	OSM	3.84466	1761.03	135.205	62.4801	36.3882	106.056	192.877	62.0651	38.6897	FALSE
CTLA4	9.99911	9.74433	0.254782	0.275454	0.586737	1.19316	up	1493	P16410	701.596	3047.3	1343.9	CTLA4	753.084	1115.65	1435.4	1649.43	864.489	551.964	534.186	1324.88	868.606	679.238	1050.93	601.431	CTLA4	4929.32	1036.22	1160.12	656.852	879.542	749.88	1300.97	1049.36	672.408	1101.16	1082.41	787.377	CTLA4	865.009	549.745	867.839	872.81	859.1	1056.19	795.378	806.124	794.558	FALSE
BMPR-II	2.49643	1.07762	1.4188	0.27889	0.586737	2.67364	up	659	Q13873	168.346	205.699	0	BMPR-II	8.6176	23.4778	444.542	8.28805	1078.96	856.199	0	33.4131	0	0	0	0	BMPR-II	0	0	0	0	0	0	0	0	0	0	0	0	BMPR-II	0	7810.96	0	0	0	0	0	0	0	FALSE
MIP-3b	8.2003	7.76239	0.437918	0.277235	0.586737	1.35465	up	6363	Q99731	176.153	310.212	61.0091	MIP-3b	892.749	182.32	198.63	1306.7	265.518	73.1091	130.984	248.976	2575.28	350.021	201.265	336.565	MIP-3b	283.273	184.147	188.158	618.134	76.6057	659.716	1567.27	156.865	380.745	149.232	204.847	188.837	MIP-3b	153.538	162.591	177.02	149.438	162.352	472.272	244.591	199.266	725.39	FALSE
IL-5 Ra	9.35344	8.34014	1.0133	0.286868	0.592591	2.01852	up	3568	Q01344	433.426	4033.52	844.436	IL-5 Ra	1449.48	2288.04	1937.86	1866.68	902.261	783.833	283.966	366.706	890.231	575.673	434.685	509.586	IL-5 Ra	240.538	1092.27	1497.65	813.716	0	1011.51	1224.36	445.281	1393.49	789.267	266.693	708.543	IL-5 Ra	792.605	286.434	318.727	768.206	0	814.044	309.458	993.125	632.279	FALSE
IL-1 F10	11.4316	11.0817	0.349861	0.289955	0.59421	1.27444	up	84639	Q8WWZ1	2063.32	3871.59	1191.62	IL-1 F10	2028.43	5261.97	9132.6	8928.52	3515.33	2529.49	233.973	3791.56	1600.22	791.53	2251.65	1933.59	IL-1 F10	1529.53	3589.47	5571.91	2776.09	3177.02	4014.12	4873.1	5254.03	3842.47	3004.25	4943.07	1816.06	IL-1 F10	3254.36	1137.97	1587.45	1746.22	2596.08	2704.03	1752.71	2157.29	1453.51	FALSE
IL-17F	8.81675	7.66565	1.1511	0.291081	0.59421	2.22084	up	112744	Q96PD4	291.808	2745.49	29.5552	IL-17F	10074.5	2729.38	220.526	31370.7	749.68	138.184	0.0624475	817.866	54038.2	222.122	67.0439	52.1915	IL-17F	39.161	205.064	30.8456	5917.55	35.3177	2492.46	13700.9	59.6315	2283.21	505.948	84.6432	957.292	IL-17F	68.9284	579.293	143.503	47.9266	57.9723	163.96	91.451	173.309	2622.85	FALSE
MCP-3	1.79258	2.09145	-0.298875	0.291703	0.59421	0.812886	down	6354	P80098	0	4.8433	0.661087	MCP-3	2.70254	1.90301	1.83317	3.13206	6.25821	0.892758	0	4.37585	3.34343	5.15241	1.43829	2.5777	MCP-3	0.551111	2.71643	4.74015	3.71929	5.51642	0.939459	6.66089	6.11247	2.94941	9.01743	3.28486	3.86439	MCP-3	3.39737	2.99181	3.24646	2.58007	2.18214	3.34701	3.55364	1.41553	3.23441	FALSE
Prostasin	8.60914	8.35049	0.258644	0.300886	0.607293	1.19635	up	5652	Q16651	273.009	531.817	311.164	Prostasin	286.383	525.674	1025.18	716.598	602.063	373.976	80.3861	784.031	261.488	263.581	409.276	167.115	Prostasin	274.417	484.02	547.656	297.404	249.661	286.893	657.051	931.347	463.084	427.737	710.423	257.032	Prostasin	297.638	185.552	356.921	411.958	319.659	374.319	223.47	299.986	276.463	FALSE
Insulin	11.3208	11.4961	-0.175371	0.300807	0.607293	0.885539	down	3630	P01308	1519.2	3646.23	2040.95	Insulin	2571.77	2443.53	3594.82	3061.68	2223.43	2023.24	1970.29	2846.03	3604.6	2479.21	1918.03	1604.12	Insulin	4564.59	2219.33	3695.48	2615.41	1736.48	2687.28	2002.27	4008.99	3065.49	3407.68	3576.77	2161.53	Insulin	2142.99	2165.78	3099.5	3673.07	3928.47	3447.45	3754.53	1780.13	2666.51	FALSE
BCAM	9.44161	9.83117	-0.389566	0.302453	0.607668	0.763359	down	4059	P50895	121.767	949.696	930.67	BCAM	822.1	375.692	1202.64	1800.42	1935.13	1176.06	151.899	550.424	686.442	328.862	611.126	417.531	BCAM	1233.4	2068.41	1262.1	445.085	1038.18	225.084	561.386	695.568	1509.66	692.613	1196.75	983.459	BCAM	375.719	2999.13	1377.25	610.859	2104.23	1058.75	1846.16	499.29	202.094	FALSE
BMP-5	13.9823	14.2135	-0.231156	0.305622	0.611243	0.851952	down	653	P22003	6213.05	36003.7	14600.7	BMP-5	22565.2	14476.1	20586.8	16791.5	17278.4	11337.6	14321.9	12232.4	21616	10441.1	25206	9570.18	BMP-5	31646.3	14226.6	21149.8	20121.9	11583.4	9321.23	18368.8	21195.6	18763.8	41410.8	28579.6	10139.5	BMP-5	9210.36	11517.8	24742.2	26053.9	26185.9	23931.1	20422.9	16191.4	12980.7	FALSE
Galectin-9	9.50083	9.20185	0.298987	0.309982	0.616324	1.23028	up	3965	O00182	465.349	698.833	528.462	Galectin-9	1277.35	1028.42	687.689	1798.67	742.354	495.983	359.821	516.511	4514.67	699.914	337.207	428.622	Galectin-9	479.343	438.741	496.888	971.13	437.574	981.956	1671.35	494.941	1337.18	495.056	425.921	429.059	Galectin-9	473.439	584.739	592.127	401.303	395.711	728.431	716.094	918.143	1508.98	FALSE
E-Selectin	11.8372	12.0208	-0.183598	0.310963	0.616324	0.880505	down	6401	P16581	2245.03	2603.35	2498.01	E-Selectin	3454.23	4185.61	3481.48	4988.31	5475.48	2544.02	4247.81	2375.09	3935.91	4561.61	4184.74	5562.92	E-Selectin	4464.4	2772.81	5439.67	2986.01	3862.46	3562.67	5531.71	6629.08	1507.11	1806.28	4109.94	4445.34	E-Selectin	4696.02	3438.39	5092.99	3953.37	3656.71	4283	4534.93	6091.42	5695.22	FALSE
MMP-1	11.8759	12.1559	-0.28006	0.33062	0.643303	0.823557	down	4312	P03956	989.518	4901.64	4808.85	MMP-1	4165.99	2858.27	4419.61	7046.67	8601.68	5886.6	1121.6	2782.29	2946.6	2308.83	4135.17	2213.21	MMP-1	5799.16	7389.33	6653.2	2482.83	5817.68	1573.45	3058.75	5475.49	6776.04	1949.27	4506.47	5370.38	MMP-1	2648.13	10097.1	6748.43	5240.43	8568.43	6757.84	7027.5	3565.63	1256.29	FALSE
MMP-8	8.2011	7.78542	0.415671	0.331886	0.643303	1.33392	up	4317	P22894	391.808	403.727	322.168	MMP-8	636.457	99.0307	224.452	132.141	91.0793	342.153	145.134	952.182	220.089	658.745	102.355	266.39	MMP-8	388.239	575.35	1040.84	1077.11	797.808	158.157	73.6494	326.492	129.33	107.356	100.138	371.646	MMP-8	215.874	192.685	922.636	581.527	169.969	581.816	186.273	157.393	47.7434	FALSE
PSMA	10.9951	10.7265	0.26859	0.329691	0.643303	1.20463	up	2346	Q04609	3048.18	4395.83	3607.09	PSMA	2605.61	2532.24	12390.6	3507.12	2430.41	1112.76	1278.02	1466.3	1170.98	1140.82	1072.14	1448.07	PSMA	872.083	1395.46	1498.2	2682.16	1224.93	2383.18	2095.21	4083.08	1515.32	1501.57	2093.7	1544.26	PSMA	1816.8	2102.48	1167.35	1192	1609.1	1539.36	1227.35	4336.47	1633.4	FALSE
FGF-7	7.18646	6.81185	0.374618	0.327195	0.643303	1.2965	up	2252	P21781	84.2455	843.17	107.321	FGF-7	141.189	275.919	275.55	145.71	231.973	40.9752	208.792	99.4678	89.5781	126.652	300.689	73.7654	FGF-7	208.184	89.1126	100.922	912.348	62.4109	57.1725	122.01	123.264	124.635	88.244	432.682	54.1592	FGF-7	47.1477	54.9582	224.271	166.02	92.3535	110.466	385.2	50.9932	88.4383	FALSE
MCP-1	7.50718	7.69867	-0.19149	0.329548	0.643303	0.875701	down	6347	P13500	106.416	178.999	160.637	MCP-1	240.466	279.571	212.683	229.52	179.218	154.721	115.742	237.251	151.558	138.232	186.839	88.3461	MCP-1	239.417	154.061	238.034	177.665	137.838	229.668	253.36	276.454	164.374	871.674	236.906	176.421	MCP-1	238.966	175.19	195.807	140.94	189.448	147.3	219.594	134.961	174.348	FALSE
IL-20	10.8919	10.5513	0.34058	0.339805	0.655765	1.26627	up	50604	Q9NYY1	1998.87	2156.09	1848.87	IL-20	4543.82	1706.88	4481.66	891.971	1118.88	1669.34	2173.92	1949.63	2234.96	303.84	3018.99	3963.2	IL-20	2973.26	2023.85	2487.16	1217.05	1710.99	2392.03	3056.46	1702.13	784.088	513.246	388.071	581.549	IL-20	1799.48	1422.29	2277.27	1587.3	2382.57	4278.28	921.588	3222.25	3975.72	FALSE
IL-10 Rb	4.06159	3.5413	0.520287	0.341791	0.656717	1.43424	up	3588	Q08334	1.85951	48.6512	33.842	IL-10 Rb	7.40597	112.236	16.0562	90.1886	19.8707	0.097365	18.8268	40.1836	6.50884	13.5811	25.434	2.13137	IL-10 Rb	34.8643	0	12.2157	33.5151	9.0119	10.3437	62.1639	45.6819	31.458	56.4097	25.3321	4.76014	IL-10 Rb	6.57401	6.48798	13.4617	6.74053	6.49959	22.3765	6.63255	5.10485	12.7309	FALSE
LAP(TGFb1)	11.2515	11.3765	-0.124972	0.347845	0.656875	0.917022	down	7040	P01137	1080.44	1718.9	2332.46	LAP(TGFb1)	2843.6	2930.43	2533.53	3428.42	2179.62	2205.19	1650.34	2312.75	3147.36	2151.7	2588.98	1565.42	LAP(TGFb1)	1474.4	3075.38	3455.86	2986.68	3243.62	2803.21	2818.66	3932.92	2586.56	2661.17	2666.43	2776.06	LAP(TGFb1)	2654.28	2570.72	3025.53	2992.71	3096.67	2846.58	2968.36	1962.9	1986.73	FALSE
MMP-10	6.25807	5.9652	0.292871	0.34684	0.656875	1.22508	up	4319	P09238	112.309	64.7295	27.9918	MMP-10	57.0597	40.4534	61.8971	206.827	202.339	73.0189	38.0649	102.59	69.1673	24.6473	252.562	404.754	MMP-10	47.4457	35.9179	37.5257	223.51	54.7784	203.767	81.9189	44.8043	30.753	56.0896	68.9199	52.113	MMP-10	69.2376	96.5888	61.2258	85.5721	87.4166	37.3657	43.3007	61.6021	47.0057	FALSE
Syndecan-1	14.8175	14.4037	0.413856	0.34633	0.656875	1.33224	up	6382	P18827	28942.8	25921.1	11712.5	Syndecan-1	38630.4	27696.6	20883	219585	24777.9	9329.43	8532.09	14516.1	97242.2	19083.2	12981.2	13793.6	Syndecan-1	11452.8	474457	8992.43	54393.5	130159	61747.7	24319	13666.1	38704.2	33182.9	11491.1	21917.1	Syndecan-1	30842.9	35268.2	18504.2	16607.4	12062.3	13674.5	36993.6	51233	12295.7	FALSE
CA9	6.99582	6.77201	0.223811	0.344946	0.656875	1.16781	up	768	Q16790	78.5888	220.238	125.309	CA9	108.654	170.164	147.602	273.258	216.769	72.7872	54.86	257.983	90.8361	96.9682	124.45	49.7836	CA9	77.0777	203.254	164.944	122.004	108.024	111.946	184.82	129.631	157.253	96.8726	205.688	60.3541	CA9	167.869	75.6088	68.1423	161.655	134.112	131.362	107.984	71.4437	112.886	FALSE
IL-33	4.88155	4.09311	0.788438	0.350666	0.658963	1.7272	up	90865	O95760	2.33476	75.5089	2.63339	IL-33	188.035	58.0481	18.0428	98.8024	40.8417	10.1401	0.807802	113.813	1401.27	12.703	8.27272	6.74727	IL-33	6.40395	10.9522	6.47129	72.5254	6.23116	172.939	439.438	10.5405	225.982	30.4176	10.37	13.8395	IL-33	6.62894	24.5838	9.46168	5.6174	6.27146	11.741	14.4847	39.7671	144.77	FALSE
proteinID	AveExp.PSRSA	AveExp.NRSA	logFC	P.Value	adj.P.Val	foldchange	Regulation	entrezID	uniprotID	PSRSA1	PSRSA2	PSRSA3	proteinID	PSRSA4	PSRSA5	PSRSA6	PSRSA7	PSRSA8	PSRSA9	PSRSA10	PSRSA11	PSRSA12	PSRSA13	PSRSA14	PSRSA15	proteinID	PSRSA16	PSRSA17	PSRSA18	PSRSA19	PSRSA20	PSRSA21	PSRSA22	PSRSA23	PSRSA24	NRSA25	NRSA26	NRSA27	proteinID	NRSA28	NRSA29	NRSA30	NRSA31	NRSA32	NRSA33	NRSA34	NRSA35	NRSA36	Threshold
TIM-1	6.87552	6.35104	0.524487	0.351946	0.658963	1.43842	up	26762	Q96D42	37.9374	186.422	22.1579	TIM-1	153.247	84.5351	69.3745	481.658	71.6684	58.6953	19.6214	216.142	3281.96	115.601	146.455	49.9732	TIM-1	44.6692	64.5723	46.3528	332.848	51.6428	250.306	893.093	56.592	344.609	188.776	26.8592	126.241	TIM-1	47.7697	330.473	82.5207	24.4165	38.46	168.688	38.9101	252.705	54.9325	FALSE
bFGF	7.75165	7.97691	-0.225261	0.356476	0.664615	0.85544	down	2247	P09038	144.418	197.226	143.344	bFGF	231.444	143.193	227.38	392.79	233.344	120.134	132.334	167.314	364.675	131.275	636.089	196.81	bFGF	195.555	158.527	337.012	365.27	152.927	118.78	251.896	434.403	261.617	133.513	442.403	341.428	bFGF	101.264	164.086	273.077	307.083	193.695	730.452	181.968	364.988	234.492	FALSE
IL-13 R1	9.19965	9.47802	-0.278368	0.360809	0.667833	0.824523	down	3597	P78552	550.52	4383.46	521.893	IL-13 R1	400.511	931.762	450.727	837.453	698.624	328.142	704.487	654.326	265.686	237.167	378.891	411.222	IL-13 R1	314.744	827.777	974.808	1451.62	789.135	582.001	554.701	428.14	375.892	789.411	701.156	643.932	IL-13 R1	331.77	819.721	1979.44	2274.32	814.384	867.485	380.068	391.894	369.397	FALSE
CD48	7.31563	8.38485	-1.06922	0.361237	0.667833	0.476576	down	962	P09326	358.398	14.4201	1281.88	CD48	585.784	737.742	2127.26	2626.93	1007.1	22.7877	175.128	1347.02	799.894	0	0	186.175	CD48	11.1089	0	749.67	741.293	144.475	5.21892	430.974	2372.75	773.829	4439.43	1462.7	592.321	CD48	0	559.797	320.675	200.964	542.229	477.272	617.511	527.899	161.955	FALSE
IGF-1R	7.2858	8.3501	-1.06429	0.363034	0.668347	0.478207	down	3480	P08069	1.14349	53459	2.23139	IGF-1R	97.3304	0	6.95722	1143.82	612.178	226.326	2027.7	98.5216	462.006	416.626	52.5904	207.199	IGF-1R	64.246	200.444	276.474	14229.6	18.8615	900.234	787.052	20.1282	138.454	1528.02	123.987	323.658	IGF-1R	235.691	888.969	3106.62	5702.4	153.83	7.81287	134.011	164.567	205.261	FALSE
CD40L	7.5261	7.33149	0.194618	0.370771	0.679747	1.14442	up	959	P29965	157.417	211.587	115.268	CD40L	279.014	210.619	232.646	274.062	245.412	193.813	128.128	80.6329	141.866	169.141	75.439	185.756	CD40L	142.188	115.977	456.94	337.806	188.22	204.387	424.823	94.1922	219.724	160.395	84.8683	156.65	CD40L	152.111	120.954	196.006	136.958	145.817	196.939	258.813	182.216	197.698	FALSE
PDGF-BB	11.0954	11.0202	0.075197	0.374537	0.683802	1.0535	up	5155	P01127	1388.07	2216.89	1445.44	PDGF-BB	2149.88	2307.53	2256.83	2037.78	1958.08	2333.68	2070.99	2703.87	2386.11	2292.66	2361.76	1643.98	PDGF-BB	1850.09	2543	2576.72	2537.5	2363.96	2615.61	2466.54	2616.79	2115.52	2188.84	2288.62	2096.97	PDGF-BB	2276.86	2017.98	2447.67	1897.33	2077.9	1897.31	2088.34	1874.64	1850.49	FALSE
HCC-1	9.49153	9.42039	0.0711429	0.379806	0.684895	1.05055	up	6358	Q16627	758.146	715.902	661.186	HCC-1	691.53	797.52	738.825	928.918	970.401	751.664	629.471	688.379	558.247	622.272	630.213	704.975	HCC-1	557.003	701.303	699.086	761.748	667.748	720.381	914.365	1002.21	596.194	588.915	746.783	695.895	HCC-1	679.92	704.598	690.005	662.863	669.25	735.859	642.324	791.4	626.903	FALSE
ALCAM	10.5212	10.3597	0.161446	0.378395	0.684895	1.11841	up	214	Q13740	930.689	1107.41	780.412	ALCAM	1184.35	1002.13	1318.76	891.589	1131.49	1563.31	1689.79	1546	1359.37	1861.26	1584.16	1714.52	ALCAM	1397.43	1780.7	1645.39	2168.97	1758.23	2335.3	1684.17	2505.48	1844.46	1412.93	1485.11	230.31	ALCAM	1387.81	1313.55	1484.22	1548.97	1889.01	1745.73	1525.1	1619.04	1587.58	FALSE
NRG1-b1	3.92061	3.52213	0.398478	0.379081	0.684895	1.31812	up	3084	Q02297	12.5704	100.737	3.96997	NRG1-b1	18.7293	6.43495	19.9296	6.85618	18.1671	5.31368	15.7673	14.6966	20.6527	8.05499	47.1091	7.78812	NRG1-b1	9.55385	11.9705	7.16241	39.8868	34.3202	14.7919	23.404	13.6283	4.321	5.59669	10.6275	17.1289	NRG1-b1	1.35663	10.1878	22.2579	6.72129	10.8308	14.076	13.9233	14.8251	18.064	FALSE
aFGF	12.2052	12.3916	-0.186416	0.385197	0.68897	0.878786	down	2246	P05230	1221.53	2942.51	2538.24	aFGF	2235.84	2112.58	4623.08	7597.16	7204.24	6521.69	3797.11	10139.4	5947.06	9183.85	4236.68	4676.08	aFGF	4255.39	7548.83	5399.48	8759.7	6806	5802.48	3621.6	6236.59	3740.3	8343.43	6990.68	5253.28	aFGF	4620.86	4936.96	5696.65	3593.1	4287.08	7615.77	3715.46	5420.3	6144.45	FALSE
ENA-78	10.3438	10.6	-0.256257	0.384149	0.68897	0.837257	down	6374	P42830	1113.37	1905.35	549.441	ENA-78	1151.57	1699.06	979.406	2278.58	2986.05	163.101	1579.82	719.168	2228.48	1282.8	858.738	1152.78	ENA-78	2130.34	2035.95	820.889	1738.74	606.808	1582.14	2657.9	3691.23	1130.23	4404.27	1257.57	1043.53	ENA-78	1992.11	880.113	1138.3	989.127	1999.92	1908.2	1878.77	1305.04	1816.04	FALSE
IL-27	8.10904	8.65508	-0.546039	0.387687	0.690616	0.684898	down	246778	Q8NEV9	179.084	636.806	149.293	IL-27	1297.03	369.047	338.403	2033.81	262.479	94.3712	2.46002	209.621	3048.95	127.38	217.783	99.1869	IL-27	66.9059	2746.02	82.3824	949.488	545.369	368.058	529.07	64.9344	409.64	260.398	253.922	175.324	IL-27	120.137	1015.1	617.554	188.823	176.731	558.236	799.981	1401	970.77	FALSE
IP-10	8.86979	8.99021	-0.120428	0.3911	0.693419	0.919915	down	3627	P02778	252.96	452.006	289.755	IP-10	388.59	500.405	595.124	577.278	1038.61	368.884	472.6	494.048	312.928	468.179	399.697	416.258	IP-10	350.37	797.003	465.425	479.518	455.709	673.412	465.705	670.773	396.717	422.865	457.914	652.104	IP-10	407.086	381.85	585.055	480.212	480.245	677.151	648.776	442.712	566.978	FALSE
NT-4	7.39318	7.72596	-0.332778	0.392412	0.693419	0.794006	down	4909	P34130	168.467	630.714	69.9796	NT-4	30.1449	165.611	85.6891	594.342	243.806	136.177	314.283	94.982	332.941	154.148	191.48	71.8386	NT-4	177.265	67.3098	186.405	293.743	43.7278	153.655	306.647	678.381	176.453	123.749	149.705	511.777	NT-4	207.088	748.422	232.897	205.921	149.705	156.062	195.319	267.765	88.2334	FALSE
ADAM9	6.63075	6.21262	0.418132	0.397337	0.696528	1.3362	up	8754	Q13443	32.1345	255.008	49.3213	ADAM9	209.173	154.933	57.2159	749.341	24.7156	53.9347	31.6969	205.553	1337.08	79.2245	56.2581	43.7374	ADAM9	48.1044	72.6646	56.6468	111.944	41.9507	216.814	592.35	38.9183	95.1117	73.5696	51.3042	77.3678	ADAM9	41.4372	141.228	45.4661	42.5895	45.5929	82.9344	51.2977	132.697	269.934	FALSE
IL-1 F5	7.93855	6.84316	1.0954	0.397046	0.696528	2.13672	up	26525	Q9UBH0	782.482	1207.43	108.654	IL-1 F5	1385.58	2493.14	75.8768	11642.2	29.0125	52.397	5.93028	946.131	148990	61.2094	50.2028	6.98676	IL-1 F5	14.5473	8.76082	23.2649	756.579	8.15629	3844.87	8873.41	50.9651	3889.84	32.8244	45.632	83.2798	IL-1 F5	18.1568	721.402	77.189	17.5914	30.1343	1032.84	46.1665	1233.54	1045.93	FALSE
PAI-1	15.5563	15.4558	0.100509	0.403427	0.698131	1.07215	up	5054	P05121	30211.7	86425.9	43317.3	PAI-1	52923.8	52805.5	64206.3	69917.8	53218	42455.1	31403.4	26750.6	65339.3	51818.5	50664.9	40245.4	PAI-1	37400.2	55696.4	44446.7	58125.9	46526.4	44983.9	55751.4	58479.1	35915.9	35485.6	44836.1	44917.3	PAI-1	42091.3	46972.8	53066.7	57367.6	44013.7	46998.6	41801.1	41214.5	44276.6	FALSE
Neprilysin	9.51757	9.06175	0.455822	0.404599	0.698131	1.37156	up	4311	P08473	481.236	866.625	422.55	Neprilysin	2431.27	2645.79	297.43	1630.11	1432.57	306.791	414.071	974.126	10237.5	541.573	279.315	269.468	Neprilysin	172.11	302.09	248.742	3075.77	140.309	1923.65	4036.83	209.8	1481.21	315.742	174.574	387.621	Neprilysin	231.816	470.7	566.48	801.415	223.584	1658.65	385.539	1893.58	1837.6	FALSE
LIGHT	6.09349	6.23985	-0.146362	0.403949	0.698131	0.903526	down	8740	O43557	49.2965	74.7694	31.3981	LIGHT	89.9492	54.76	57.0267	69.4274	107.681	53.0887	56.2259	124.651	48.2286	59.2393	38.7119	63.4636	LIGHT	28.7811	79.9481	72.8526	103.846	91.9299	86.3455	128.252	108.198	59.1481	111.624	73.3506	50.4319	LIGHT	65.896	54.9725	64.5924	75.14	82.6916	82.0833	74.6834	81.6294	98.1415	FALSE
GH	9.92829	9.66964	0.258654	0.399852	0.698131	1.19636	up	2688	P01241	1004.81	1268.09	1603.37	GH	619.497	697.346	738.45	1866.71	1703.69	575.687	401.047	1539.71	510.691	433.392	1782.55	1593.26	GH	1743.84	1048.75	1425.88	2374.69	371.826	1159.5	307.982	1061.09	1287.87	1777.11	688.15	497.987	GH	1652.99	1506.8	1186.41	381.682	467.1	494.378	423.138	974.94	1279.35	FALSE
Pentraxin 3	9.17781	8.58501	0.592804	0.408096	0.701416	1.50818	up	5806	P26022	744.973	1220.42	702.345	Pentraxin 3	7863.73	912.296	506.469	6128.21	482.369	467.538	7.31313	577.631	16017.7	180.462	83.0814	161.253	Pentraxin 3	168.229	239.663	207.12	2700.09	165.793	850.103	1957.02	122.997	4154.73	178.819	137.093	651.291	Pentraxin 3	251.715	1028.02	760.288	101.134	215.884	559.692	316.415	1072.32	756.9	FALSE
Midkine	9.8848	9.45123	0.433564	0.413485	0.707913	1.35057	up	4192	P21741	910.476	1100.39	422.065	Midkine	7532.76	3266.98	868.376	6498.44	730.004	660.032	200.779	885.37	16336.5	455.277	218.796	331.442	Midkine	379.641	476.149	519.787	1405.94	271.823	1472.78	1822.79	274.463	3475.78	477.408	402.5	757.163	Midkine	324.907	814.002	739.428	338.382	369.144	1039.06	610.167	1671.55	3600.27	FALSE
ICAM-2	14.5624	14.4222	0.140206	0.427191	0.722407	1.10206	up	3384	P13598	19728.8	16126.6	18216.3	ICAM-2	20575.9	23573.1	19781.8	44994.8	24916.7	18193.5	16224	21141.9	86642.5	20781.4	20560.1	22411.4	ICAM-2	17106.4	25146.7	22294.3	26614.9	20870.3	27141.3	46081.6	22507.8	33417.7	15325.7	18477.5	17931.7	ICAM-2	19493.2	25205	25745.3	22622.3	22451.9	22488.5	24055.9	23549	30147.6	FALSE
proteinID	AveExp.PSRSA	AveExp.NRSA	logFC	P.Value	adj.P.Val	foldchange	Regulation	entrezID	uniprotID	PSRSA1	PSRSA2	PSRSA3	proteinID	PSRSA4	PSRSA5	PSRSA6	PSRSA7	PSRSA8	PSRSA9	PSRSA10	PSRSA11	PSRSA12	PSRSA13	PSRSA14	PSRSA15	proteinID	PSRSA16	PSRSA17	PSRSA18	PSRSA19	PSRSA20	PSRSA21	PSRSA22	PSRSA23	PSRSA24	NRSA25	NRSA26	NRSA27	proteinID	NRSA28	NRSA29	NRSA30	NRSA31	NRSA32	NRSA33	NRSA34	NRSA35	NRSA36	Threshold
IL-2 Ra	8.36313	8.18187	0.181264	0.42412	0.722407	1.13388	up	3559	P01589	163.797	1219.52	210.51	IL-2 Ra	295.277	325.92	350.177	421.19	321.539	234.858	366.217	264.701	305.315	169.674	318.2	159.057	IL-2 Ra	343.048	482.174	482.73	489.593	364.55	350.062	361.431	418.356	282.056	425.258	401.796	270.089	IL-2 Ra	197.55	149.688	581.93	884.332	305.898	212.981	242.031	152.957	202.646	FALSE
Resistin	11.6449	11.8415	-0.196545	0.428518	0.722407	0.872638	down	56729	Q9HD89	1917.35	3185.89	2411.9	Resistin	9244.6	2632.32	5114.71	3551.22	2151.08	1974.2	1642.52	3887.11	4917.49	4450.1	1467.66	2927.27	Resistin	2118.29	4468.27	2314.68	6615.57	7275.26	2207.7	1491.25	5523.2	4213.95	3456.2	3341.05	1987	Resistin	3104.39	3536.88	10592.5	2749.17	4230.9	3371.02	4002.07	2898.38	4897.34	FALSE
IL-1 F9	4.1914	4.95354	-0.762132	0.426204	0.722407	0.589624	down	56300	Q9NZH8	10.3953	3.88916	0.346753	IL-1 F9	23.9048	124.645	34.1495	140.22	124.715	0	56.7276	60.8126	0	131.647	0	2.4766	IL-1 F9	0	0	39.4766	60.8414	52.5047	69.183	64.8622	121.431	103.687	22.5465	64.4663	77.5585	IL-1 F9	102.223	0	39.1989	48.2774	65.7397	26.4351	109.914	1.17788	70.5268	FALSE
Adiponectin	17.8533	17.9196	-0.0663042	0.449044	0.737273	0.955082	down	9370	Q15848	258002	233703	192689	Adiponectin	212908	236145	227034	209721	218235	243347	234789	265896	291309	244424	285994	277141	Adiponectin	262139	246608	242438	252723	264693	216168	255515	126047	254346	297205	235597	286255	Adiponectin	291780	261763	267362	248079	230388	213873	247862	232793	186899	FALSE
ErbB2	1.39108	1.84274	-0.451659	0.468166	0.737273	0.731201	down	2064	P04626	0	10.2115	0	ErbB2	0	2.2081	0.59361	0	23.679	1.09456	0	5.69108	3.14201	0.871205	0	0.520264	ErbB2	1.09808	0.638953	0	335.759	0	0	4.09488	0	7.14407	0	5.96392	0.0721746	ErbB2	0	29.905	10.1407	0.592702	2.515	4.75357	2.96582	5.7183	1.05579	FALSE
Nidogen-1	14.6613	14.7142	-0.0528878	0.469574	0.737273	0.964005	down	4811	P14543	24507.6	34667.3	19827.8	Nidogen-1	28309.1	24754.2	25320.4	24665.8	28891.1	24013.1	26705	24086.6	24936.5	24950.6	25104.8	20187.7	Nidogen-1	24051	29180.6	24599.8	32046.5	25600.1	25998	25333.4	32770.8	26442.9	29340.8	29691.5	26128.7	Nidogen-1	24034.3	25382.4	28199.8	27286	25411.1	27038.2	27205.1	26099.2	27277.6	FALSE
FABP2	7.68527	7.34978	0.335493	0.457505	0.737273	1.26181	up	2169	P12104	140.317	2157.44	106.617	FABP2	109.721	219.71	142.979	305.072	264.304	204.262	341.109	390.509	133.569	226.288	76.2256	176.441	FABP2	159.624	182.111	190.875	280.094	147.444	207.283	203.189	224.892	135.678	226.066	225.706	81.803	FABP2	386.773	218.165	120.23	338.834	83.0588	125.17	93.9894	238.349	97.6079	FALSE
Serpin A4	13.1316	13.0857	0.0459382	0.470403	0.737273	1.03235	up	5267	P29622	9650.27	11518	8819.95	Serpin A4	9145.48	10077.6	9499.66	10628.4	10211	7671.57	9006.06	7125.1	6850.35	9664.45	7967.15	9580.1	Serpin A4	8222.83	9165.43	8409.1	8505.63	8354.84	8717.38	9916.57	9976.65	8260.6	8661.59	8492.43	8068.5	Serpin A4	8735.44	9260.41	8590.36	9012.22	8279.84	8713.49	8519.81	9799.36	8311.06	FALSE
CA19-9	14.753	14.8814	-0.128401	0.461661	0.737273	0.914845	down	NA		10374.8	22343.3	14606.1	CA19-9	17483.4	21181.9	39628.4	46333.1	60906	29075.3	17509.5	36830.3	23867.9	37599	19010.2	26414.9	CA19-9	21801.1	33056.9	37896.5	49207.4	36992.8	28031.8	36522	30786.7	20767.1	30062.3	35668.7	28184.3	CA19-9	24573	21808.8	29774.3	25343.1	26907.7	46406.3	25738.8	33622.6	43262.6	FALSE
proteinID	AveExp.PSRSA	AveExp.NRSA	logFC	P.Value	adj.P.Val	foldchange	Regulation	entrezID	uniprotID	PSRSA1	PSRSA2	PSRSA3	proteinID	PSRSA4	PSRSA5	PSRSA6	PSRSA7	PSRSA8	PSRSA9	PSRSA10	PSRSA11	PSRSA12	PSRSA13	PSRSA14	PSRSA15	proteinID	PSRSA16	PSRSA17	PSRSA18	PSRSA19	PSRSA20	PSRSA21	PSRSA22	PSRSA23	PSRSA24	NRSA25	NRSA26	NRSA27	proteinID	NRSA28	NRSA29	NRSA30	NRSA31	NRSA32	NRSA33	NRSA34	NRSA35	NRSA36	Threshold
Marapsin	9.39155	9.21136	0.180189	0.465977	0.737273	1.13303	up	83886	Q9BQR3	317.509	960.799	452.153	Marapsin	769.185	535.226	1045.64	997.807	647.235	418.219	281.282	638.418	3003.24	562.007	450.01	375.544	Marapsin	577.291	755.064	553.895	708.134	526.102	650.403	1343.03	1111.07	951.368	601.03	658.068	671.202	Marapsin	559.188	417.319	450.569	575.749	690.418	756.108	592.266	548.778	676.34	FALSE
Fractalkine	9.44193	9.78132	-0.339396	0.455308	0.737273	0.790372	down	6376	P78423	173.739	3380.22	562.116	Fractalkine	1260.53	569.518	1164.7	484.782	968.44	189.15	1076.57	3007.81	446.167	1561.21	1088.52	106.131	Fractalkine	349.286	297.694	408.737	1985.76	486.201	413.01	2334.45	653.559	944.921	753.131	2835.02	719.149	Fractalkine	351.702	532.967	528.204	1066.86	952.762	1242.33	879.382	1672.78	751.703	FALSE
ADAM12	11.3722	11.9065	-0.534238	0.444	0.737273	0.690523	down	8038	O43184	2141.57	2463.89	1197.46	ADAM12	5030.23	2198.29	4127.54	2043.31	2783.83	2439.84	3734.84	4096.27	2999.1	3909.26	7346.27	0	ADAM12	1018.17	13234.3	7863.08	2066.75	10236.5	4467.63	4943.32	10876.4	5063.97	5026.31	13384.5	2734.84	ADAM12	1638.1	2457.27	3443.12	4910.92	4157.38	4255.24	8841.98	2165.43	2405.96	FALSE
Galectin-2	10.7001	10.3796	0.320483	0.470438	0.737273	1.24875	up	3957	P05162	670.243	2135.78	745.772	Galectin-2	7088.94	1796.66	1029.29	5152.41	1655.49	1041.07	510.525	2074.39	21278.8	825.567	781.405	699.487	Galectin-2	621.128	796.81	640.499	3022.3	513.21	2383.08	6279.51	4283.84	4962.08	1167.9	1346.13	1966.65	Galectin-2	1020.07	1546.33	1196.48	813.456	821.126	1559.79	1027.35	1711.03	2895.9	FALSE
Siglec-10	11.5527	11.34	0.212706	0.467127	0.737273	1.15886	up	89790	Q96LC7	879.616	1883.02	1996.28	Siglec-10	1653.6	3247.25	3472.06	2046.02	1580.69	3597.41	1629.38	6852.14	3480.22	2713.39	4380.83	1088.14	Siglec-10	3770.44	4884.26	5182.6	2165.38	2033.05	2569.13	11798.4	17568.6	3580	2735.69	5283.69	2537.57	Siglec-10	1589.42	1914.83	1777.61	2414.38	2919.39	4447.77	3790.23	1843.79	2106.77	FALSE
proteinID	AveExp.PSRSA	AveExp.NRSA	logFC	P.Value	adj.P.Val	foldchange	Regulation	entrezID	uniprotID	PSRSA1	PSRSA2	PSRSA3	proteinID	PSRSA4	PSRSA5	PSRSA6	PSRSA7	PSRSA8	PSRSA9	PSRSA10	PSRSA11	PSRSA12	PSRSA13	PSRSA14	PSRSA15	proteinID	PSRSA16	PSRSA17	PSRSA18	PSRSA19	PSRSA20	PSRSA21	PSRSA22	PSRSA23	PSRSA24	NRSA25	NRSA26	NRSA27	proteinID	NRSA28	NRSA29	NRSA30	NRSA31	NRSA32	NRSA33	NRSA34	NRSA35	NRSA36	Threshold
FGF-4	10.6587	10.4453	0.21337	0.456601	0.737273	1.15939	up	2249	P08620	964.804	8247.43	653.862	FGF-4	3041.89	2191.17	1996.95	818.498	1047.27	1271.64	3148.48	1043.3	1236.67	1015.81	4063.15	1446.45	FGF-4	5044.04	846.768	1600.26	4926.88	923.069	1332.07	1369.38	788.992	1216.68	1244.29	3216.13	942.484	FGF-4	732.794	3088.55	1927.68	1980.52	1339.46	882.862	1054.16	904.874	1454.78	FALSE
NGF R	7.9507	7.75766	0.193041	0.448196	0.737273	1.14317	up	4804	P08138	69.4801	778.846	375.121	NGF R	231.013	214.512	453.066	293.513	219.487	356.46	447.197	134.971	135.46	205.452	264.12	171.648	NGF R	144.374	131.132	413.846	264.034	330.11	436.619	169.532	351.37	174.57	342.688	288.782	177.075	NGF R	167.94	185.735	214.163	291.636	84.6839	233.395	148.124	197.464	503.063	FALSE
PIGF	3.17693	2.98327	0.193656	0.461511	0.737273	1.14366	up	5228	P49763	9.9978	34.2175	6.00845	PIGF	11.6745	6.36178	2.23392	14.0161	8.99745	2.849	7.37655	6.12703	5.38947	5.4948	11.302	3.97773	PIGF	2.91448	10.7345	9.48002	5.72364	36.08	6.26055	18.5154	11.4435	4.89836	12.5782	4.2999	7.82699	PIGF	4.90538	3.62523	12.5213	7.14422	8.20338	6.89983	10.7906	2.72684	8.79565	FALSE
SCF R	12.3935	12.4607	-0.067208	0.47085	0.737273	0.954483	down	3815	P10721	5044.26	6612.8	4718.17	SCF R	5643.15	4846.9	5755.04	7537.55	7129.36	5430.72	4978.64	4728.86	4898.09	4609.13	4677.87	4393.88	SCF R	4924.5	3619.42	6389.32	6218.09	5292.84	5422.77	5528.87	6399.44	6066.36	5430.9	4246.52	5378.72	SCF R	6800.57	5181.92	5216.15	7055.43	5932.17	5659.17	5638.09	6420.58	5251.66	FALSE
G-CSF	4.44715	4.80643	-0.359278	0.461605	0.737273	0.779554	down	1440	P09919	11.4934	75.3911	14.3405	G-CSF	32.5173	26.8442	28.042	87.2763	75.7561	10.6436	15.6177	17.5069	3.82683	32.6895	8.26485	8.24084	G-CSF	16.7233	7.87584	14.7688	50.7672	12.1007	15.971	59.1987	37.1091	14.3434	2544.9	18.3661	5.66728	G-CSF	24.9908	8.74969	22.526	19.2049	20.404	24.0798	21.5805	20.6164	21.2106	FALSE
TIMP-1	11.6964	11.6492	0.0471263	0.452661	0.737273	1.0332	up	7076	P01033	3217.34	2772.37	2625.13	TIMP-1	2934.02	3546.12	3447.09	2951.85	2872.61	3302.06	2997.97	3661.62	3484.19	3223.96	3931.33	3433.73	TIMP-1	3631.47	3780.59	3385.03	3123.29	3353.59	3396.7	3839.78	3859.28	3295.72	3455.12	3349.02	2866.3	TIMP-1	3416.19	3038.48	3179.01	2949.81	3515.45	3182.07	2998.58	3164.68	3504.91	FALSE
4-1BB	7.43577	6.89195	0.543828	0.45629	0.737273	1.45784	up	3604	Q07011	92.4101	208.226	23.8114	4-1BB	349.854	340.528	96.9689	1089.11	151.69	100.192	15.6128	379.783	8986.89	103.183	64.0839	36.2039	4-1BB	34.9041	109.029	42.0755	461.563	23.43	645.105	2394.17	114.91	1108.89	290.101	36.5413	268.6	4-1BB	22.6376	541.521	123.714	29.212	36.3958	455.322	64.1878	887.484	54.9617	FALSE
VCAM-1	17.5968	17.6811	-0.0842813	0.469489	0.737273	0.943254	down	7412	P19320	129052	161188	137956	VCAM-1	137443	142179	162711	206702	215711	171534	182398	173515	192414	179166	207066	240356	VCAM-1	224262	270301	278271	271193	205241	296252	252846	298260	170473	259447	199556	229722	VCAM-1	227409	229465	196718	246461	202279	181377	180038	186845	199818	FALSE
XEDAR	7.16825	7.49148	-0.323231	0.44774	0.737273	0.799278	down	60401	Q9HAV5	20.9064	565.527	47.1474	XEDAR	412.261	146.36	181.801	520.457	219.041	137.391	181.495	78.5735	280.827	20.1111	245.074	107.194	XEDAR	279.271	207.382	197.618	347.533	71.2625	169.252	45.3882	263.278	40.4795	408.493	271.19	95.2914	XEDAR	39.736	127.558	319.011	273.855	220.651	78.6723	111.364	351.437	332.56	FALSE
IGFBP-5	6.86597	7.82709	-0.96112	0.476111	0.742868	0.513658	down	3488	P24593	202.391	1248.24	781.012	IGFBP-5	224.108	116.83	262.237	335.225	1878.9	533.934	980.602	1742.19	262.979	0	0	31.4224	IGFBP-5	574.041	0	355.699	731.754	0	0	40.1266	968.574	976.439	0	897.249	36.0112	IGFBP-5	5033.52	51.027	48.5604	475.871	900.241	1578.9	132.041	2096.36	228.971	FALSE
IL-1 F8	5.61967	5.45702	0.162653	0.484343	0.753042	1.11934	up	27177	Q9NZH7	31.9164	99.9352	37.2575	IL-1 F8	32.9162	58.1778	97.7488	97.6614	65.3514	43.0007	21.7774	66.1454	27.6382	22.6734	39.7752	15.7267	IL-1 F8	67.9824	52.8163	61.0381	41.6228	67.9326	53.55	71.9644	70.8937	39.117	58.9462	84.8217	37.7022	IL-1 F8	39.4382	18.1163	38.2602	42.2492	51.7691	63.526	40.8209	35.8847	36.5964	FALSE
IGFBP-4	14.9659	15.1723	-0.206435	0.48705	0.754405	0.866676	down	3487	P22692	25511.5	104169	3348.69	IGFBP-4	25139.8	18643.9	43021.5	41639.5	31347.7	19065.8	52077.7	23943.6	14898.8	34560.6	42540.5	54820.3	IGFBP-4	28145.5	16206.4	39413.9	55553.4	45435.5	33456.7	36031.1	128944	28208.4	53502.7	33911.2	22225.7	IGFBP-4	45364.6	21783	38545.1	51984.8	30396.6	46103.6	35004.5	27823.3	58945.7	FALSE
BCMA	11.141	11.0395	0.101451	0.488649	0.754405	1.07285	up	608	Q02223	1742.78	2233.14	1362.42	BCMA	2123.32	2156.52	2326.65	3041.31	2195.31	1963.21	1810.7	1938.53	6730.08	1864.07	1862.22	1685.2	BCMA	1913.96	1481.92	1910.13	2447.7	2054.72	2449.47	4501.35	3388.94	2936.61	2175.8	1949.38	1976.68	BCMA	1534.87	2259.08	2433.77	1771.55	1900.6	2520.41	1877.31	2531.88	2635.27	FALSE
DKK-1	8.26371	8.42848	-0.164776	0.493584	0.75936	0.892067	down	22943	O94907	194.832	399.108	317.836	DKK-1	403.857	371.999	453.146	396.325	381.598	184.57	229.624	270.837	327.111	309.197	268.513	94.323	DKK-1	170.267	245.665	370.354	1893.34	414.649	340.726	312.401	319.848	149.055	258.054	455.455	360.195	DKK-1	218.682	585.485	316.119	338.732	523.172	549.701	582.204	165.492	167.331	FALSE
TREM-1	11.408	11.2051	0.202932	0.499982	0.763324	1.15104	up	54210	Q9NP99	1478.37	16751.2	1769.16	TREM-1	3498.47	2526.8	2594.48	3133.15	2539.99	1858.17	2414.25	3926.14	3790.14	1919.34	2256.42	1238.49	TREM-1	1270.91	4202.54	3121.62	5026.67	1706.66	2723.36	2237.61	3360.3	3102.59	4729.49	4050.33	2665.75	TREM-1	1730.01	1843.71	7048.64	8719.41	2554.19	1665.06	1560	513.215	873.273	FALSE
TF	5.62666	5.23873	0.387934	0.501365	0.763324	1.30852	up	2152	P13726	40.1454	60.389	19.5597	TF	127.785	86.4745	29.2945	494.58	27.3257	17.0619	13.717	72.1598	1142.69	28.7562	19.8241	21.8796	TF	19.4224	13.716	12.1896	72.1812	10.6936	141.121	332.774	18.6822	179.224	34.0645	13.3375	41.1677	TF	16.6163	55.4854	22.957	14.7929	16.7488	101.045	19.0575	179.676	159.315	FALSE
Pref-1	8.96175	8.37959	0.582162	0.500937	0.763324	1.49709	up	8788	P80370	176.835	510.32	1150.99	Pref-1	2392.22	1203.53	2681.79	192.463	799.292	302.619	462.171	180.831	1052.16	468.627	1372.84	191.404	Pref-1	589.224	705.674	465.489	370.445	21.6289	10.1492	1454.28	1242.25	4028.51	660.639	1799.69	484.845	Pref-1	437.597	233.328	1480.65	385.669	495.706	1762.03	301.83	0	205.068	FALSE
MMP-9	13.8331	13.9576	-0.124487	0.503438	0.763486	0.91733	down	4318	P14780	17864.9	28490.9	12766.5	MMP-9	21465.4	9161.16	8671.02	17333.4	9918.89	13260.8	20081.2	15613	6400.63	21943.1	13466.6	16528.8	MMP-9	17715	13824.5	16750.9	29154.4	19490.1	10105.7	8982.56	18245.7	9096.83	13981.8	9290.7	21728.1	MMP-9	12886.3	17789.2	23080.8	22237.7	12167.9	18734.7	23198.2	17597.3	8498.8	FALSE
VEGF R3	7.08811	7.37701	-0.288901	0.504942	0.763486	0.818525	down	2324	P35916	87.4331	475.936	133.628	VEGF R3	33.3687	289.775	97.3477	285.105	199.169	56.2426	216.981	76.9681	107.944	191.099	94.5064	57.611	VEGF R3	115.249	486.851	190.853	338.279	313.455	64.1678	132.747	155.268	27.1358	205.108	209.443	129.799	VEGF R3	120.062	70.349	242.683	1181.18	171.798	144.579	70.8801	165.414	103.773	FALSE
MBL	11.3173	11.2751	0.0422198	0.511086	0.769594	1.0297	up	4153	P11226	2586.89	2182.95	2814.98	MBL	2801.54	2654.68	2576.4	2895.46	2773.11	2635.13	2519.42	2354.26	3030.21	2336.23	2139.23	2460.62	MBL	2329.25	2434.92	2193.21	2722.01	2542.5	2659.25	2778.73	2317.83	2742.08	2846.45	2501.69	2536.45	MBL	2709.65	2580.96	2713.54	2052.71	2662.29	2391.21	2309.37	2205.23	2341.32	FALSE
IL-1 F6	9.14761	8.80392	0.343697	0.512479	0.769594	1.269	up	27179	Q9UHA7	895.407	1831	158.874	IL-1 F6	712.301	897.457	519.368	502.674	780.743	363.014	466.52	849.28	794.764	303.072	467.85	232.907	IL-1 F6	269.589	805.395	909.722	649.974	659.649	677.572	1194.43	887.022	149.593	654.219	541.48	975.382	IL-1 F6	473.07	394.978	467.231	381.786	475.989	753.492	243.261	191.568	320.361	FALSE
NOV	11.6642	11.5995	0.0647766	0.51715	0.773966	1.04592	up	4856	P48745	3079.79	2629.77	2850.69	NOV	3701.37	3717.98	2732.51	4857.62	2488.63	3270.12	3148.71	2846.13	3917.85	3304.19	3195.52	3322.2	NOV	3221.58	4328.95	2985.3	3209.31	2460.38	2776.75	4281.97	3726.49	3008	2684.57	2445.67	3123.65	NOV	3508.69	3112.09	3481.48	2721.82	3261.14	3144.92	3230.61	3110.3	3630.33	FALSE
LDL R	9.12239	9.27177	-0.149377	0.528398	0.780185	0.90164	down	3949	P01130	256.566	589.379	615.812	LDL R	801.745	616.767	396.618	528.069	1261.7	574.742	750.932	496.21	357.5	748.173	317.885	424.12	LDL R	434.407	833.606	510.079	355.381	1063.44	390.577	813.084	573.467	644.712	364.387	263.543	624.462	LDL R	351.227	558.422	542.349	760.036	596.592	565.856	1276.66	989.435	1472.47	FALSE
TRAIL R2	8.41862	8.59646	-0.177838	0.526699	0.780185	0.884027	down	8795	O14763	68.7555	246.969	107.101	TRAIL R2	166.78	157.166	401.761	623.882	859.108	395.867	258.006	503.902	388.011	716.908	198.849	493.726	TRAIL R2	381.912	485.729	469.841	852.554	549.856	407.571	392.257	333.764	193.387	259.219	374.531	267.261	TRAIL R2	468.743	369.303	493.873	214.678	266.882	792.363	320.278	607.135	558.703	FALSE
TRAIL	3.81659	3.67316	0.143433	0.525091	0.780185	1.10453	up	8743	P50591	12.7675	22.9822	10.935	TRAIL	24.2374	26.5914	22.6419	21.2017	10.3238	5.53019	5.99461	8.89737	9.89098	23.0444	26.8638	16.7328	TRAIL	12.4505	9.29411	10.4838	18.4407	5.35887	7.78603	7.6667	18.6481	12.3588	3.89615	8.59211	12.8742	TRAIL	16.5283	10.5581	11.8642	6.19843	11.4518	21.4017	10.8042	18.8033	22.2947	FALSE
I-309	4.55983	4.76034	-0.200503	0.524832	0.780185	0.870247	down	6346	P22362	16.9401	69.9514	19.1659	I-309	20.7234	23.9865	26.9683	52.5043	55.9739	10.0695	27.3937	26.2241	17.8943	23.2462	13.7718	14.8106	I-309	17.0502	20.1181	15.8372	21.4271	20.6928	23.3399	23.8598	18.0929	21.3824	738.35	18.7624	8.90921	I-309	16.3508	13.9646	29.6356	21.0366	22.1571	20.9907	19.0499	20.6243	27.0279	FALSE
ADAM8	9.77066	9.98942	-0.218763	0.533326	0.784827	0.859302	down	101	P78325	187.521	627.286	381.625	ADAM8	828.531	776.446	1011.14	626.678	623.869	946.434	817.484	1011.23	1499.44	544.147	1866.66	475.38	ADAM8	639.361	1207.78	2009.3	815.202	985.294	642.612	2392.89	3091.95	982.874	701.824	3762.91	511.55	ADAM8	333.911	691.724	650.642	1411.55	2187.48	2804.62	1299.64	993.662	528.235	FALSE
CXCL16	11.3668	11.2538	0.112994	0.538973	0.790493	1.08147	up	58191	Q9H2A7	2526.6	2560.25	1907.32	CXCL16	3553.29	3129.06	2505.71	4984.11	2211.16	2273.54	2001.91	2122.01	7748.63	2497.4	1567.19	2124.18	CXCL16	1105.85	2331.14	2362.63	3296.17	2302.11	3213.07	4603.69	2937.36	2769.46	1727.53	1979	2484.52	CXCL16	2084.76	2600.29	2499.59	2295.5	2172.67	3255.24	2592.15	3661.33	2521.79	FALSE
proteinID	AveExp.PSRSA	AveExp.NRSA	logFC	P.Value	adj.P.Val	foldchange	Regulation	entrezID	uniprotID	PSRSA1	PSRSA2	PSRSA3	proteinID	PSRSA4	PSRSA5	PSRSA6	PSRSA7	PSRSA8	PSRSA9	PSRSA10	PSRSA11	PSRSA12	PSRSA13	PSRSA14	PSRSA15	proteinID	PSRSA16	PSRSA17	PSRSA18	PSRSA19	PSRSA20	PSRSA21	PSRSA22	PSRSA23	PSRSA24	NRSA25	NRSA26	NRSA27	proteinID	NRSA28	NRSA29	NRSA30	NRSA31	NRSA32	NRSA33	NRSA34	NRSA35	NRSA36	Threshold
ANGPTL4	12.964	13.3897	-0.425791	0.541005	0.790838	0.74443	down	51129	Q9BY76	1484.34	17589.6	2871.37	ANGPTL4	18535.5	15375.4	18570.2	23989.5	21013.3	6465.64	2473.06	14295.7	224102	11452.3	6083.75	8583.04	ANGPTL4	8543.92	37540.4	2875.29	28944.6	3912.31	20392.2	4433.1	19.2722	3892.24	10366.1	2427.27	14685.1	ANGPTL4	10441.2	21871.7	18454.6	7741.12	6025.76	15231	19815.9	27448.6	3877.21	FALSE
TIMP-4	9.44869	9.6457	-0.19701	0.54714	0.795286	0.872356	down	7079	Q99727	642.83	1895.64	743.038	TIMP-4	785.576	520.093	1078.23	775.468	864.051	526.755	983.051	888.59	755.304	997.3	755.973	710.014	TIMP-4	882.926	400.983	685.139	1439.6	19.2827	920.065	1046.55	1416.58	371.004	1109.11	595.176	926.886	TIMP-4	787.528	877.368	797.826	1105.08	973.79	577.479	530.852	1233.04	500.694	FALSE
Nectin-4	6.9877	6.86423	0.123472	0.547663	0.795286	1.08935	up	81607	Q96NY8	85.5519	129.04	115.65	Nectin-4	91.1238	100.246	141.575	131.489	170.735	105.313	120.718	288.718	192.368	108.13	312.455	57.1803	Nectin-4	153.302	76.7626	141.736	127.834	103.567	88.3715	163.642	138.358	111.442	71.98	89.5638	158.029	Nectin-4	83.9217	67.0318	126.639	118.118	81.0566	373.26	124.954	126.051	136.803	FALSE
AMICA	8.68862	9.0146	-0.325972	0.550736	0.797118	0.79776	down	120425	Q86YT9	630.795	1109.23	717.838	AMICA	1133.9	771.065	780.142	15191	1314.14	128.157	26.8905	130.728	3071.81	140.765	241.77	126.337	AMICA	145.067	84.3233	120.326	739.198	130.299	651.463	520.123	230.893	1160.04	364.449	259.185	377.315	AMICA	451.017	1156.15	499.982	384.144	316.812	590.145	797.916	922.564	727.086	FALSE
Procalcitonin	13.3284	13.4424	-0.113926	0.555673	0.797717	0.92407	down	796	P06881	9697.13	11164.2	11139.8	Procalcitonin	7133.99	8491.76	11781.5	18108.5	11394.2	5529	5808.53	7879.21	13588.8	8555.41	7630.76	8830.64	Procalcitonin	10787.4	9096.41	9521.09	50586.2	8350.67	6979.14	8611.88	14706.3	15989.8	11287.8	13722.7	6791.83	Procalcitonin	9357.53	23141.6	11162.2	8640.89	10994.4	12735.6	11457.5	8945.21	11465.2	FALSE
LOX-1	3.40656	3.28126	0.125303	0.563841	0.797717	1.09074	up	4973	P78380	2.38801	7.94191	6.9972	LOX-1	8.43127	9.2331	14.6502	14.9147	13.3492	8.022	7.488	22.0257	9.27868	10.9782	9.22955	7.41989	LOX-1	9.21894	16.3947	7.71461	21.411	7.96762	17.8996	9.26481	7.1042	4.34401	11.4502	10.3599	5.30026	LOX-1	5.18748	9.31597	6.48589	22.1489	11.6244	7.27754	8.9674	8.04011	6.6825	FALSE
Ck beta 8-1	8.02494	7.81371	0.211228	0.556516	0.797717	1.15767	up	6368	P55773	106.895	1958.86	176.142	Ck beta 8-1	323.62	260.826	412.913	280.656	362.229	108.687	82.829	343.849	81.0077	134.182	493.269	111.441	Ck beta 8-1	413.521	685.012	376.666	581.833	233.108	93.9979	270.474	380.16	249.523	205.734	841.638	133.468	Ck beta 8-1	274.389	188.408	107.79	505.021	183.234	249.998	147.038	212.111	170.451	FALSE
EG-VEGF	6.38056	6.65942	-0.278863	0.561799	0.797717	0.82424	down	84432	P58294	0	264.767	106.108	EG-VEGF	57.2259	120.546	80.0475	376.467	34.3348	65.872	315.757	37.7621	70.8083	37.6443	124.456	134.98	EG-VEGF	49.851	87.2896	131.239	97.5855	94.0885	153.609	208.242	159.339	50.2497	101.912	107.629	247.545	EG-VEGF	86.898	31.8491	33.9118	58.9194	141.073	99.1545	166.652	180.42	155.705	FALSE
HGF	7.15154	7.26723	-0.115689	0.562139	0.797717	0.922941	down	3082	P14210	71.4418	403.364	99.5895	HGF	176.426	89.537	124.769	125.488	152.904	81.6962	172.198	176.221	81.9846	136.492	170.989	126.957	HGF	128.525	311.84	196.561	226.888	122.301	99.9194	101.22	206.194	130.067	150.705	290.161	110.568	HGF	116.998	103.959	200.113	237.645	119.694	168.463	202.554	119.735	120.286	FALSE
proteinID	AveExp.PSRSA	AveExp.NRSA	logFC	P.Value	adj.P.Val	foldchange	Regulation	entrezID	uniprotID	PSRSA1	PSRSA2	PSRSA3	proteinID	PSRSA4	PSRSA5	PSRSA6	PSRSA7	PSRSA8	PSRSA9	PSRSA10	PSRSA11	PSRSA12	PSRSA13	PSRSA14	PSRSA15	proteinID	PSRSA16	PSRSA17	PSRSA18	PSRSA19	PSRSA20	PSRSA21	PSRSA22	PSRSA23	PSRSA24	NRSA25	NRSA26	NRSA27	proteinID	NRSA28	NRSA29	NRSA30	NRSA31	NRSA32	NRSA33	NRSA34	NRSA35	NRSA36	Threshold
IFNg	5.97796	6.19456	-0.216605	0.563082	0.797717	0.860588	down	3458	P01579	27.9344	125.406	83.238	IFNg	96.7778	120.048	79.4318	96.7717	86.8776	38.5396	24.1378	56.731	36.9893	49.3548	35.3864	16.5897	IFNg	111.991	74.4425	67.0381	61.0214	68.2209	82.228	104.527	88.5524	43.5755	1714.77	73.9439	87.6578	IFNg	56.3632	29.9843	69.347	53.9967	60.2135	71.9841	67.3156	28.7585	32.4591	FALSE
RANTES	10.3857	10.3525	0.0331714	0.562722	0.797717	1.02326	up	6352	P13501	1328.99	1363.22	913.976	RANTES	1349.41	1322.66	1277.89	1247.6	1243.2	1303.26	1433.22	1431.93	1371.64	1332.94	1336.14	1353.11	RANTES	1352.35	1474.62	1391.05	1336.19	1358.58	1441.52	1341.43	1460.71	1440.26	1387.33	1313.29	1359.44	RANTES	1429.6	1303.93	1417.74	1168.66	1305.18	1218.83	1247.79	1211.33	1343.57	FALSE
CD40	7.6902	7.5529	0.137296	0.574511	0.805407	1.09984	up	958	P25942	192.077	245.805	164.24	CD40	323.048	210.07	343.73	228.063	387.437	191.888	146.91	134.491	182.09	105.713	135.409	143.704	CD40	158.478	185.327	216.456	1979.71	283.179	126.274	153.076	157.068	129.63	122.381	352.756	183.382	CD40	153.966	236.622	244.681	198.14	164.519	249.244	207.625	123.659	122.077	FALSE
Pepsinogen I	11.5414	11.4274	0.114053	0.575585	0.805407	1.08226	up	643834	P0DJD8	2460.08	2993.07	2603.3	Pepsinogen I	2746.28	2829.27	4137.87	4911.57	3437.51	2478.06	2921.7	2726.34	3731.82	735.812	4559.81	3099.36	Pepsinogen I	2695.44	3125.95	2743.5	3365.33	4668.13	2347.33	5396.24	2476.87	2639.6	3044.7	2019.63	2159.78	Pepsinogen I	3528.23	1953.47	3183.96	3836.79	2033.92	1609.52	2064.65	4387.74	5715.94	FALSE
HB-EGF	2.19362	1.95777	0.235855	0.576598	0.805407	1.1776	up	1839	Q99075	0	7.01367	0.722887	HB-EGF	5.74557	2.71527	7.3763	4.45103	18.0874	0	1.59746	13.644	2.26363	9.39334	2.69274	9.81792	HB-EGF	6.70656	0	5.54759	5.93643	2.99483	0	2.62048	9.06053	7.90887	2.8902	4.9562	1.35707	HB-EGF	1.86802	9.23375	1.93152	5.57206	0.559837	2.17516	5.14138	1.35075	4.34717	FALSE
Dtk	10.3024	10.4223	-0.119899	0.574257	0.805407	0.920252	down	7301	Q06418	952.331	2411.79	1020.77	Dtk	1281.26	472.595	1313.65	1449.13	1709.2	1214.79	1286.72	1374.47	1267.36	1293.06	1809.17	958.289	Dtk	1681.54	1815.11	1228.36	2251.3	1347.27	1051.74	1546.81	283.753	1788.6	1091.93	2205.99	1485.6	Dtk	786.303	1627.75	1036.25	1406.3	1452.6	1328.57	1079.75	1699.5	1869.35	FALSE
GM-CSF	4.79948	5.0654	-0.265922	0.583457	0.812408	0.831667	down	1437	P04141	9.77461	100.298	44.4869	GM-CSF	41.2466	53.7992	35.3718	53.4526	43.2418	11.4659	0.104955	22.9285	6.67415	56.1899	11.823	3.41702	GM-CSF	158.847	38.4579	28.5199	27.0379	27.3347	68.839	52.9134	55.2523	17.2974	571.684	32.2697	24.5687	GM-CSF	19.1434	13.8589	30.9667	20.8884	33.4415	40.995	37.2464	12.3321	25.3977	FALSE
DAN	10.0802	9.95292	0.127271	0.588031	0.816194	1.09223	up	5073	O95453	1144.12	1103.43	892.296	DAN	1145.26	1346.95	1610.46	1168.8	1901.9	821.445	737.26	890.013	752.272	654.795	765.673	797.14	DAN	715.256	1233.29	1114.66	10282.1	1662.78	727.491	704.094	826.962	911.767	865.839	1121.2	938.822	DAN	841.208	1145.76	1398.57	1197.75	941.262	1285.24	996.299	600.874	832.769	FALSE
NCAM-1	15.6539	15.7217	-0.0677516	0.593459	0.818564	0.954124	down	4684	P13591	50907.4	43828.4	55430.7	NCAM-1	49902.3	42551	67323.2	54244.8	38287.9	42450.3	62980.4	43599.6	51691.6	47748.9	29816.1	72257.4	NCAM-1	52143.5	69310.5	54367.7	66756.7	42822.1	46199.6	60506.5	75264.8	46287.9	28894.8	57067	60470.8	NCAM-1	69814.7	57457.7	64607.6	61666.3	62913.8	58054.3	54612.7	60888.1	32030.1	FALSE
IL-12p40	4.58724	4.71943	-0.132194	0.593275	0.818564	0.912443	down	3593	P29460	18.8934	94.3538	12.2314	IL-12p40	19.4515	23.7495	22.6317	49.401	43.5775	10.0601	32.3665	18.4917	10.8195	16.193	38.0931	21.6535	IL-12p40	20.2352	12.4037	17.1644	25.5836	14.2583	35.9716	27.4366	29.7891	22.3691	91.8846	14.8784	25.1644	IL-12p40	24.9557	9.18272	37.7006	38.1523	13.9741	24.5035	18.3027	22.5326	40.6889	FALSE
OPN	13.6911	13.4389	0.252217	0.59676	0.820545	1.19104	up	6696	P10451	8816.14	17323.1	5853.47	OPN	23206.7	6885.03	28551.9	10806.6	9202.95	5620.63	11652.8	22675.1	17743	20058.9	3579.79	19554.6	OPN	15585.6	35425.6	9960.58	10318.7	5696.64	26291.8	14513.9	21628.8	20475.3	1274.07	21887	23943.6	OPN	21831.3	21054	17789.3	121.444	18834.5	36287.8	26191.3	17816.1	16478.9	FALSE
PDGF-AB	13.6275	13.6686	-0.0411833	0.6005	0.82056	0.971857	down	5154	P04085/P01127	10825.7	14778.6	11313.7	PDGF-AB	11483.6	13106.5	11027	14565.1	12785.2	9678.61	11691.3	13235.7	13650.7	12932.6	14177.1	9201.04	PDGF-AB	10662.6	13447.3	12491.6	17020.2	12233.4	13701	16227.4	15133.4	11740.8	12421.3	13120.4	12223.1	PDGF-AB	13364.1	13525	15423.8	15591.1	13014.4	12953	12463.8	9458.86	13800.7	FALSE
Prolactin	14.6583	14.9071	-0.24871	0.59965	0.82056	0.841649	down	5617	P01236	45771.8	152928	3503.17	Prolactin	19286.1	19149	23260	21329	64939.9	8429.04	23289.4	12128	20393.3	25333.1	6934.44	13004.8	Prolactin	14397.7	152264	25995.7	127384	68892.3	29853.6	18280.1	29404.3	30714.1	202118	163964	27556.2	Prolactin	13414.3	14316.9	33225.1	44982.7	23030.8	9355.46	62355.3	7766.54	25847.6	FALSE
IL-9	12.1033	12.2481	-0.144824	0.603669	0.822336	0.90449	down	3578	P15248	1438.48	11888.8	57817.6	IL-9	3800.6	3368.91	3780.38	8736.15	5069.55	2714.21	2506.33	3837.02	3129.04	4468.72	2728.78	2174.24	IL-9	6310.77	3491.37	3985.39	4766.01	3002.48	3510.74	7126.96	4629.86	4124.91	9926.53	4960.08	4760.91	IL-9	4762.02	3956.52	3925.56	5309.85	4155.97	5099.37	5630.2	4221.41	3778.89	FALSE
IGFBP-1	11.8665	11.6884	0.17806	0.610327	0.828839	1.13136	up	3484	P08833	14213.8	6505.14	1055.62	IGFBP-1	3291.28	1379.39	4113.17	5214.96	2826.46	1882.63	898.965	4346.26	2598.08	3964.26	2614.14	5472.15	IGFBP-1	2361.5	9994.04	2020.89	4951.26	10890.6	10253.8	2187.01	7078.02	4500.01	6122.32	3864.14	1745.84	IGFBP-1	8456.51	1120.67	5427.99	2168.28	1807.92	1309.9	13071.1	2921.72	3989.49	FALSE
B7-1	3.95945	4.21503	-0.255584	0.620519	0.840087	0.837648	down	941	P33681	1.4787	23.4208	0	B7-1	3.77356	0	47.5016	27.9454	55.0512	106.989	38.4942	42.9587	4.50477	16.978	41.6738	5.98497	B7-1	24.2599	3.62053	8.59845	51.6216	24.6439	17.4415	19.4142	19.3858	26.6604	26.5894	24.6118	3.87808	B7-1	5.75908	11.9046	102.288	21.2327	10.4764	12.1332	21.1737	57.7821	11.4121	FALSE
TSH	7.48032	7.65918	-0.178862	0.629744	0.846868	0.8834	down	7252	P01222	245.779	832.052	261.167	TSH	70.6464	111.96	343.191	743.679	282.603	368.7	61.813	153.911	265.912	67.2588	77.1385	122.663	TSH	319.367	62.0814	100.647	436.523	176.762	78.6715	583.422	51.6776	139.382	438.578	225.938	71.9276	TSH	217.281	282.137	370.139	161.486	138.903	244.548	86.1602	236.757	240.051	FALSE
Layilin	4.91586	4.82167	0.0941831	0.631302	0.846868	1.06746	up	143903	Q6UX15	50.2646	56.026	27.9364	Layilin	35.4877	49.6616	55.5703	44.2646	46.1857	24.123	30.9956	22.825	16.6484	12.1494	22.0122	8.73365	Layilin	29.8687	19.534	27.0251	26.8928	31.4291	26.3255	38.025	37.2302	25.6101	28.5746	28.6813	31.1852	Layilin	30.2294	18.4568	29.576	13.8598	33.6392	25.6021	24.7045	38.8982	34.4888	FALSE
MMP-7	12.3764	12.236	0.140411	0.631199	0.846868	1.10222	up	4316	P09237	7071.04	9305.4	3738.73	MMP-7	5934.23	6303.59	5985.47	8973.34	6307.67	4053.83	3898.35	4669.66	3636.47	3853.96	5222.19	4661.29	MMP-7	2780.79	6278.36	6074.66	5168.3	4496.88	5702.12	5069.47	9274.54	4999.37	4179.44	5825.83	3967.86	MMP-7	8033.92	5189.58	4241.33	3457.74	4731.27	5640.37	5248.06	4571.68	4186.57	FALSE
E-Cadherin	10.7555	10.6249	0.130578	0.641035	0.848108	1.09473	up	999	P12830	1748.88	1826.89	1444.54	E-Cadherin	1408.1	3324.3	5003.92	2115.39	4311.63	1168.4	1343.4	1180.79	1579.41	998.607	1065.86	1121.74	E-Cadherin	805.622	2128.96	1314.48	16662.2	2111.78	882.143	1423.45	1732.07	839.218	1015.83	2737.38	1911.99	E-Cadherin	1034.22	1577.4	1644.62	1311.41	2747.93	1642.59	1741.87	1549.3	1046.44	FALSE
RANK	11.9262	12.075	-0.148774	0.642445	0.848108	0.902017	down	8792	Q9Y6Q6	704.163	2595.28	664.918	RANK	1559.38	2407.88	4843.17	7548.54	9308.14	6251.67	2280.77	9281.46	4843.76	7841.07	2660.44	3429.8	RANK	4125.31	6062.76	6881.7	16527.7	6019.17	4661.5	2521.73	4621.97	2180.61	3466.42	4560.89	4553.01	RANK	4606.94	3664.94	4591.58	2179.33	3596.6	6548.69	2652.93	8961.9	6091.21	FALSE
Granulysin	11.1769	11.0831	0.0937558	0.643791	0.848108	1.06714	up	10578	P22749	4116.22	2289.47	1235.23	Granulysin	2714.58	2807.77	2521.61	1591.83	2392	1429.4	1653.9	2084.87	4644.2	2796.79	2510.4	1945.66	Granulysin	3624.02	2379.42	2633.73	2637.94	1458.16	3590.96	2276.14	1780.59	1640.97	2390.61	1629.89	2208.3	Granulysin	763.596	2714.25	1958.65	2439.42	1662.73	4012.31	3180.41	2274.78	2626.55	FALSE
CD155	9.95569	10.1563	-0.200585	0.636198	0.848108	0.870198	down	5817	P15151	350.1	909.877	429.238	CD155	788.214	1375.91	1502.76	920.88	847.882	7079.84	706.939	890.955	18394.8	265.55	1450.58	702.107	CD155	664.08	886.594	1016.29	2320.4	569.228	402.739	415.878	1036.36	1546.03	1537.31	2522.2	632.735	CD155	2360.17	2542.82	2505.79	369.489	657.832	1032.37	829.694	995.645	629.508	FALSE
JAM-A	5.81424	5.68635	0.127894	0.635949	0.848108	1.0927	up	50848	Q9Y624	32.3705	61.1734	26.4702	JAM-A	44.7936	59.3581	84.0718	57.3343	53.7091	32.5353	35.3181	119.029	34.5376	30.0093	77.4832	40.4154	JAM-A	40.2909	86.451	70.734	59.2023	37.2709	64.0646	112.928	116.449	86.1827	6.47542	130.82	64.2265	JAM-A	49.9378	64.1102	65.2715	60.5676	63.9051	38.7744	53.5909	60.8712	44.8384	FALSE
proteinID	AveExp.PSRSA	AveExp.NRSA	logFC	P.Value	adj.P.Val	foldchange	Regulation	entrezID	uniprotID	PSRSA1	PSRSA2	PSRSA3	proteinID	PSRSA4	PSRSA5	PSRSA6	PSRSA7	PSRSA8	PSRSA9	PSRSA10	PSRSA11	PSRSA12	PSRSA13	PSRSA14	PSRSA15	proteinID	PSRSA16	PSRSA17	PSRSA18	PSRSA19	PSRSA20	PSRSA21	PSRSA22	PSRSA23	PSRSA24	NRSA25	NRSA26	NRSA27	proteinID	NRSA28	NRSA29	NRSA30	NRSA31	NRSA32	NRSA33	NRSA34	NRSA35	NRSA36	Threshold
NT-3	7.11975	7.28792	-0.168169	0.643355	0.848108	0.889972	down	4908	P20783	238.141	552.437	291.718	NT-3	35.5929	124.939	117.561	444.41	246.324	154.078	142.355	73.524	71.4681	81.2335	240.051	193.853	NT-3	129.782	44.6636	283.384	118.971	90.9247	63.5776	145.927	138.226	101.514	69.324	122.912	116.789	NT-3	248.879	333.801	41.366	153.082	111.257	288.665	102.783	675.654	164.719	FALSE
CD58	11.3024	11.4314	-0.129022	0.648604	0.848689	0.914451	down	965	P19256	908.018	2757.59	2164.49	CD58	1621.08	2211.53	4386.07	2608.99	2209.32	2303.82	778.74	2789.03	1964.17	1844.93	3300.74	1034.27	CD58	1046.66	6956.95	6508.36	2363.4	4458.1	2302.16	4911.5	6523.4	4003.73	5251.57	8596.09	3025.36	CD58	1964.98	1057.05	2270.49	2998.55	2874.39	3354	3480.31	1563.71	1934.14	FALSE
SCF	6.21017	6.39794	-0.187769	0.650019	0.848689	0.877962	down	4254	P21583	35.7606	498.29	72.1036	SCF	38.0508	43.0463	60.6691	195.226	259.726	5.94053	133.262	49.4227	53.6585	42.564	97.055	33.8995	SCF	115.742	42.8631	485.448	140.314	46.8103	36.4737	80.5533	72.8326	68.5039	55.8757	169.264	250.826	SCF	127.081	63.6366	82.4875	78.7144	38.6135	45.0627	301.644	104.401	15.536	FALSE
MICB	6.45814	6.77339	-0.315251	0.647958	0.848689	0.803711	down	4277	Q29980	76.5159	133.659	64.597	MICB	93.7558	33.2126	152.953	72.5294	217.968	64.186	324.675	479.132	104.735	95.635	0	88.192	MICB	17.7374	0	216.912	668.112	134.932	144.531	82.0608	457.266	431.964	87.2571	45.8731	48.574	MICB	36.7656	69.6297	46.0095	41.7471	322.364	266.652	205.153	1115.31	133.147	FALSE
CD23	9.88349	10.0059	-0.122388	0.653365	0.84923	0.918666	down	2208	P06734	1910.29	874.348	491.659	CD23	823.961	1147.96	1078.54	1080.56	1056.76	695.994	527.673	1420.34	474.659	1554.31	1903.48	870.951	CD23	1512.19	1053.19	1612.4	981.454	1043.7	1282.84	615.477	389.829	500.443	794.55	1264.41	832.111	CD23	1774.6	402.92	637.959	1339.57	1134.63	873.796	1446.27	2033.09	925.335	FALSE
ADAMTS13	11.4155	11.264	0.151533	0.654293	0.84923	1.11075	up	11093	Q76LX8	1696.94	4395.75	4883.02	ADAMTS13	9987.61	2133.92	4615.81	2264.28	2091.11	1823.9	4151.98	2540.11	4625.4	1077.55	8029.21	1492.75	ADAMTS13	2300.47	1899.38	2498.41	1062.85	2354.22	1826.37	1900.41	6349.47	2512	5052.3	5233.89	954.389	ADAMTS13	968.865	1428.47	2119.42	6723.15	5449.56	3024.38	1387.34	2554.96	1672.86	FALSE
IL-2 Rb	11.046	10.9453	0.100743	0.662363	0.853436	1.07233	up	3560	P14784	1455.14	10081.4	1470.2	IL-2 Rb	2145.12	2719.71	2346.68	3254.4	2122.92	1148.21	2681.8	1457.48	1985.25	1047.47	2370.44	1082.28	IL-2 Rb	1383.07	2931.53	3211.87	3285.79	2296.45	1544.43	2491.18	2420.53	1407.82	2376.94	2390.12	1630.41	IL-2 Rb	1255.64	1576.68	4349.8	5955.97	1866.26	1692.79	1509.37	1080.87	1400.86	FALSE
Galectin-3	8.71747	8.61311	0.104355	0.661633	0.853436	1.07501	up	3958	P17931	319.773	415.833	307.757	Galectin-3	161.594	454.814	265.719	272.023	634.338	289.198	506.411	457.091	524.493	199.965	609.078	484.054	Galectin-3	715.448	484.525	426.402	435.292	1051.89	363.267	653.368	395.46	496.312	405.701	975.049	239.06	Galectin-3	515.578	399.238	135.943	298.659	379.763	253.418	530.769	543.064	572.321	FALSE
JAM-B	3.7526	3.99821	-0.245612	0.664254	0.853436	0.843458	down	58494	P57087	15.5842	82.2597	4.53086	JAM-B	14.1909	24.6586	26.0234	13.9753	30.9581	6.5887	0	14.7896	6.01629	3.87798	155.406	31.4689	JAM-B	89.4778	3.1937	0	20.337	17.6824	1.55788	6.61419	19.3391	25.9106	3.28908	13.8572	21.8312	JAM-B	4.39472	38.1517	6.03105	27.8876	11.1415	47.0394	16.6438	49.903	7.48218	FALSE
IL-6R	11.8421	11.8103	0.0318333	0.665292	0.853436	1.02231	up	3570	P08887	3197.69	3526.05	2487.67	IL-6R	3872.29	3483.47	3895.37	3828.24	3994.78	3879.02	3693.86	4418.32	3281.67	3560.79	3454.04	3472.58	IL-6R	3254.53	4092.95	3516.64	3844.11	4042.99	4217.07	3726.59	4537.77	3443.09	3408.29	3515.86	3364.42	IL-6R	3996.59	3020.61	3843.86	3441.94	3532.75	3522.23	3894.26	3634.64	4045.5	FALSE
ICAM-3	4.65125	4.86563	-0.214386	0.670255	0.857303	0.861913	down	3385	P32942	0	15.0198	7.94717	ICAM-3	60.1139	0.222591	97.8256	21.0628	102.486	14.9338	41.5376	159.013	16.4474	13.4631	14.2724	17.548	ICAM-3	5.34679	30.3341	48.7554	66.7616	79.4753	26.9037	46.913	98.5665	28.8578	22.174	29.7852	6.80681	ICAM-3	16.1449	73.0381	47.9499	40.2929	20.3472	41.9331	12.3117	56.1634	36.8359	FALSE
TRAIL R4	8.26501	8.39272	-0.127711	0.677987	0.86218	0.915283	down	8793	Q9UBN6	209.159	1360.32	156	TRAIL R4	207.324	266.282	199.039	701.557	503.769	214.376	856.708	188.696	200.637	184.703	300.387	183.625	TRAIL R4	262.259	291.187	341.171	791.381	449.822	180.293	476.978	244.238	198.242	317.052	259.674	500.434	TRAIL R4	210.892	348.6	1480.24	1879.86	240.193	171.469	185.986	159.393	193.083	FALSE
Mer	4.10249	4.52538	-0.422897	0.677059	0.86218	0.745925	down	10461	Q12866	232.415	133.222	12.1415	Mer	41.5854	0	233.242	29.5841	9.14709	1.46007	4.08219	0	4.91605	19.122	142.053	0	Mer	0	0	12.1607	221.277	20.7471	7.56711	134.179	217.975	98.5479	0	130.979	36.4584	Mer	130.733	35.9371	81.7341	0.653043	139.812	6.2213	90.4143	71.7538	0	FALSE
MCP-2	5.13656	4.98634	0.150225	0.68757	0.871847	1.10974	up	6355	P80075	5.28732	19.885	6.99101	MCP-2	8.58841	37.0292	53.5595	103.714	164.721	41.8235	18.6746	80.97	68.2754	130.205	19.3961	24.6518	MCP-2	41.9269	33.497	37.5725	79.3408	36.9252	33.4163	33.8841	48.0211	9.57682	16.5152	42.4357	102.625	MCP-2	26.975	28.9074	41.8117	14.854	19.9258	55.8268	40.4714	32.7984	12.791	FALSE
IL-1 F7	12.0334	12.0847	-0.0513072	0.691504	0.874316	0.965062	down	27178	Q9NZH6	7625.7	6862.37	3840.09	IL-1 F7	3996.51	5389.3	5792.58	7493.66	4214.58	3810.91	2866.65	3847.35	3014	2734.02	3591.92	3185.3	IL-1 F7	3287.22	3262.53	4576.52	4588.93	3816.89	3873.35	4523.46	4731.85	3854.75	3267.28	4581.09	3913.15	IL-1 F7	5286.56	3681.27	3816.28	5680.19	4810.7	5642.07	3883.75	4295.59	4021.65	FALSE
IL-10 Ra	13.2414	13.3629	-0.121505	0.698129	0.877648	0.919228	down	3587	Q13651	8354.99	33005.2	5522.53	IL-10 Ra	12085.8	19402.1	22774.8	13834	8481.27	4811.79	5222.64	6067.98	7550.78	7747.85	9968.83	9518.98	IL-10 Ra	10299.1	11239.9	10032.2	9010.22	7749.73	8864	8811.77	10086.6	8945.86	9954.43	8479.92	6337.86	IL-10 Ra	7513.88	8942.19	7711.54	8098.57	7547.29	9147.23	7239.5	10892	152751	FALSE
SLAM	11.4122	11.2859	0.126292	0.697319	0.877648	1.09149	up	6504	Q13291	654.15	3225.44	1424.41	SLAM	1610.15	3179.82	3830.74	2214.08	2443.09	3121.28	1939.46	3818.45	2111.92	1787.66	4588.91	997.222	SLAM	1610.41	5339.52	5348.89	2194.55	3043.4	1918.86	10807	10042.5	3420.32	3791.56	7214.83	1891.03	SLAM	1184.93	2061.24	2191.9	2883.44	3202.73	3056.53	3503.11	1193.62	1786.16	FALSE
C5a	11.0159	10.9341	0.0818024	0.7046	0.88075	1.05834	up	727	P01031	1867.66	5983.29	2067.78	C5a	1768.02	2099.47	2300.5	3107.19	2154.84	1346.9	3491.48	2277.53	1696.98	2390.72	2714.8	1589.51	C5a	3035.44	1150.84	2192.99	3003.96	1098.08	2793.73	1980.08	1348.85	816.846	2286.34	1668.34	1244.67	C5a	2081.65	2190.98	2894.06	2777.28	1837.36	1883.71	1532.88	1743.09	1943.52	FALSE
GITR	6.71952	6.54065	0.178874	0.703626	0.88075	1.132	up	8784	Q9Y5U5	8.0585	240.177	28.1299	GITR	196.742	159.438	209.478	38.0857	218.22	27.2649	296.494	205.52	172.651	40	369.846	54.1157	GITR	45.8839	25.6309	101.497	179.417	136.592	159.586	196.948	409.324	91.3471	196.486	351.572	45.5434	GITR	20.1567	67.1134	148.141	438.614	75.2163	58.7381	47.4236	134.336	45.3885	FALSE
IL-17B	11.8347	11.9183	-0.0835369	0.708705	0.883371	0.943741	down	27190	Q9UHF5	2016.93	3870.3	2905.74	IL-17B	5078.84	3657	6858.53	5885.67	3638.12	3438.97	2226.98	2629.35	4332.39	2406	4429.43	1787.9	IL-17B	1060.14	4193.45	6809.01	4586.57	6881.93	3478.93	6105.15	6251.22	2419.72	2026.82	5826.35	3766.44	IL-17B	4782.42	3320.24	6489.1	2947.64	5575.21	4841.27	7232.39	3187.73	1339.34	FALSE
IL-7	7.39624	7.31711	0.0791358	0.713426	0.886744	1.05639	up	3574	P13232	82.5599	220.843	134.803	IL-7	317.212	294.762	259.467	235.034	175.006	187.807	63.1398	114.653	129.487	174.211	116.693	57.086	IL-7	110.719	236.519	259.832	209.429	260.298	184.312	246.605	247.276	111.107	388.19	184.223	115.25	IL-7	142.98	140.649	185.397	116.948	161.116	212.478	177.343	107.689	106.277	FALSE
CEA	9.19202	9.35766	-0.165635	0.720873	0.891782	0.891536	down	1048	P06731	185.504	6284.28	283.378	CEA	538.147	320.722	400.412	1467.99	1402.04	387.839	2268.9	340.133	524.543	331.238	77.9133	510.073	CEA	435.147	645.403	558.035	4245.1	122.424	1254.69	1005.5	474.606	509.151	7218.2	355.099	370.276	CEA	622.801	352.146	1903.69	2054.85	604.846	304.395	304.701	433.951	312.824	FALSE
I-TAC	4.83826	5.16501	-0.326747	0.721533	0.891782	0.797332	down	6373	O14625	0	69.4597	0	I-TAC	0	0	0	150.343	301.82	32.6126	18.4447	95.4234	83.1875	0	37.0989	47.3302	I-TAC	86.0925	246.113	126.699	142.809	179.96	56.4137	94.7319	82.3806	86.2131	0	166.347	57.9609	I-TAC	55.6377	60.0895	112.522	0	81.7529	84.5215	76.0971	26.8633	76.2002	FALSE
SDF-1b	10.5212	10.4159	0.105246	0.728298	0.895115	1.07568	up	6387	P48061	1192.75	10478.7	668.542	SDF-1b	1070.02	1248.03	953.058	2778.34	2860.19	1005.42	2752.97	1057.58	1354.81	818.884	1501.33	872.686	SDF-1b	1019.81	1492.02	1358.14	5240.63	1494.12	815.43	1806.08	1462.9	805.701	1945	1726.43	1491.29	SDF-1b	739.838	1175.53	3449.67	6577.5	1178.3	841.261	782.228	767.964	710.984	FALSE
Eotaxin	5.42384	5.50804	-0.0842062	0.727298	0.895115	0.943303	down	6356	P51671	18.6279	87.776	47.2708	Eotaxin	39.6386	31.0327	69.781	93.1377	83.4276	33.7196	21.2814	35.3855	54.8884	25.8183	40.7867	38.0189	Eotaxin	29.8817	17.4942	53.2255	88.1522	17.4002	58.7814	87.3284	39.1167	32.6322	63.6841	68.1422	41.5296	Eotaxin	73.8049	59.5906	44.1662	59.374	60.2535	35.1033	24.5604	27.2761	19.9961	FALSE
VEGF R1	12.0086	11.8731	0.135531	0.735111	0.900972	1.0985	up	2321	P17948	4035.43	29115.2	1235.42	VEGF R1	2287.38	2162.34	1473.68	4655.59	3997.34	2106.37	5836.09	3128.34	2394.33	4572.37	3018.95	1693.04	VEGF R1	1965.58	34468.9	5875.8	10909.3	10061.7	4758.15	8194.71	2260.2	3491.05	2683.19	2694.95	4166.41	VEGF R1	2306.81	4895.29	9767.43	17648.7	2482.92	1766.16	17746.1	998.848	1694.76	FALSE
MIP-3a	3.05129	3.1774	-0.126108	0.739062	0.903297	0.9163	down	6364	P78556	2.48264	11.1311	1.08579	MIP-3a	7.62893	4.11048	10.8256	52.5698	28.9129	1.86005	2.01008	6.45086	9.84587	5.97276	5.43741	11.6143	MIP-3a	7.38676	4.79936	11.3692	37.6398	2.75155	2.70503	19.1692	21.7354	1.57927	9.25308	11.1946	4.09409	MIP-3a	21.9904	7.57328	18.0594	7.29678	7.44675	6.20931	8.027	1.85232	8.65588	FALSE
DPPIV	14.429	14.3552	0.073789	0.741516	0.903786	1.05248	up	1803	P27487	28492.1	23136.3	23219.6	DPPIV	30570.9	33417.3	26399.4	14852.6	18557.5	36575.3	24146.2	21493.8	21885	9448.4	37330.6	26610.7	DPPIV	28256.3	14443.4	23773.7	17251	20514.1	14270.6	31952.2	9809.47	25785.5	5710.1	9526.66	25623.7	DPPIV	29168.2	30378	34699.7	21724.2	36740.5	11997.5	21925	22349.2	35676.2	FALSE
proteinID	AveExp.PSRSA	AveExp.NRSA	logFC	P.Value	adj.P.Val	foldchange	Regulation	entrezID	uniprotID	PSRSA1	PSRSA2	PSRSA3	proteinID	PSRSA4	PSRSA5	PSRSA6	PSRSA7	PSRSA8	PSRSA9	PSRSA10	PSRSA11	PSRSA12	PSRSA13	PSRSA14	PSRSA15	proteinID	PSRSA16	PSRSA17	PSRSA18	PSRSA19	PSRSA20	PSRSA21	PSRSA22	PSRSA23	PSRSA24	NRSA25	NRSA26	NRSA27	proteinID	NRSA28	NRSA29	NRSA30	NRSA31	NRSA32	NRSA33	NRSA34	NRSA35	NRSA36	Threshold
VEGF-C	6.8351	6.90206	-0.0669573	0.749449	0.909914	0.954649	down	7424	P49767	64.0853	80.6267	81.1328	VEGF-C	142.381	125.135	216.332	181.441	214.875	116.666	45.6407	115.057	103.179	95.7032	79.1849	53.7814	VEGF-C	99.578	92.5001	141.195	356.351	141.236	92.8681	144.49	188.937	70.7457	111.527	147.046	80.3651	VEGF-C	113.921	165.148	135.081	170.637	131.56	126.055	136.735	90.8645	65.487	FALSE
AFP	9.54095	9.43101	0.109948	0.753679	0.909914	1.07919	up	174	P02771	1131.96	1176.41	4593.72	AFP	568.548	430.1	876.532	1383.63	236.507	310.141	551.875	543.398	478.581	351.576	592.955	638.049	AFP	483.296	3611.87	578.174	502.847	3562.73	916.931	740.032	321.183	818.055	1115.96	287.239	309.61	AFP	1063.19	296.957	1136.96	956.221	629.107	392.254	2599.67	600.166	873.396	FALSE
GDF-15	8.75052	8.83158	-0.0810562	0.754815	0.909914	0.945365	down	9518	Q99988	969.736	298.045	499.149	GDF-15	398.957	298.181	490.298	560.223	111.158	245.083	386.218	389.704	308.608	903.474	221.761	222.02	GDF-15	438.666	1169.68	482.474	523.889	1428.5	402.385	436.094	439.857	409.987	431.95	401.524	339.501	GDF-15	587.977	327.491	398.222	451.887	185.529	588.671	1371.93	423.323	600.127	FALSE
PDGF-AA	11.4303	11.3954	0.0349185	0.754519	0.909914	1.0245	up	5154	P04085	2004.73	3576.27	2200.59	PDGF-AA	3324.22	3587.91	3187.07	3804.94	3857.4	2708.64	2000.98	2456.9	2351.46	2446.43	2402.76	1631.53	PDGF-AA	2191.2	2286.31	3662.96	3472.22	2709.78	2934.85	2717.4	3633.06	2853.66	2222.95	2408.7	2367.01	PDGF-AA	2846.17	2532.06	2822.17	2806.18	2675.89	3258.84	3261.16	3403.39	2075.2	FALSE
IL-2	4.62835	4.54641	0.0819441	0.764823	0.916954	1.05844	up	3558	P60568	12.0224	41.5649	25.5915	IL-2	49.2011	48.0292	42.3036	33.0838	25.1422	31.3586	9.1303	7.09976	23.4772	15.8964	29.6032	4.96017	IL-2	24.5348	23.0219	27.0326	37.4565	29.5061	21.933	34.8585	38.9592	13.7699	116.128	31.5788	21.2365	IL-2	17.1085	10.0905	21.6506	17.6074	31.0655	23.1155	26.3425	16.163	9.16785	FALSE
proteinID	AveExp.PSRSA	AveExp.NRSA	logFC	P.Value	adj.P.Val	foldchange	Regulation	entrezID	uniprotID	PSRSA1	PSRSA2	PSRSA3	proteinID	PSRSA4	PSRSA5	PSRSA6	PSRSA7	PSRSA8	PSRSA9	PSRSA10	PSRSA11	PSRSA12	PSRSA13	PSRSA14	PSRSA15	proteinID	PSRSA16	PSRSA17	PSRSA18	PSRSA19	PSRSA20	PSRSA21	PSRSA22	PSRSA23	PSRSA24	NRSA25	NRSA26	NRSA27	proteinID	NRSA28	NRSA29	NRSA30	NRSA31	NRSA32	NRSA33	NRSA34	NRSA35	NRSA36	Threshold
TIMP-2	12.2109	12.1198	0.0911255	0.764493	0.916954	1.0652	up	7077	P16035	4608.06	4107.36	3374.69	TIMP-2	4443.92	5157.53	4748.15	4706.23	3949.67	4815.64	5204.65	5549.66	4829.36	4880.56	4840.71	4834.72	TIMP-2	4753.84	4991.05	4995.42	4832.58	4803.86	5180.4	5004.55	5288.96	4420.51	4844.12	4576.9	4808.31	TIMP-2	4984.18	4178.9	4472.32	4319.46	4769.16	3057.72	4631.38	4719.81	4406.19	FALSE
Follistatin-like 1	9.41396	9.72345	-0.309496	0.771863	0.920378	0.806924	down	11167	Q12841	328.819	948.496	1930.19	Follistatin-like 1	1591.62	357.847	1568.86	36.1987	703.56	782.44	2433.46	2559.99	427.745	1139.96	457.67	54.4284	Follistatin-like 1	181.882	51019.8	500.136	598.339	178.204	136.992	631.339	225.108	12042.1	571.053	283.2	11.0826	Follistatin-like 1	382.146	1377.36	86.2281	46.894	91587.5	235.44	112468	178.9	70159.9	FALSE
IL-1a	5.42219	5.53044	-0.10825	0.771208	0.920378	0.927713	down	3552	P01583	13.4084	83.2967	41.8668	IL-1a	90.0865	86.1994	67.9966	120.883	52.4626	30.7728	15.9858	27.2232	33.3875	23.0782	25.2127	10.3592	IL-1a	44.9534	40.4669	45.3449	52.0203	51.2835	58.1544	68.4475	68.6666	29.5019	1237.02	38.3616	33.1914	IL-1a	38.9677	15.6042	45.871	30.1691	50.5828	44.9065	45.201	24.0896	20.4357	FALSE
Syndecan-4	10.7576	10.815	-0.0573457	0.774461	0.920981	0.961031	down	6385	P31431	673.111	1529.25	983.18	Syndecan-4	2808.2	1343.89	1693.42	2833.73	1801.64	1565.06	1059.14	1468.65	5932.26	1667.22	1229.42	988.567	Syndecan-4	1124.94	1593.81	1761.94	2104.34	1419.79	2051.91	4441.63	2763.25	2254.45	1301.58	1618.04	1771.57	Syndecan-4	1870.58	2011.34	2132.28	1818.84	2187.68	1786.42	2015.07	1972.31	1372.44	FALSE
IL-5	4.51279	4.61428	-0.101489	0.77892	0.923786	0.93207	down	3567	P05113	8.2721	33.8463	28.0087	IL-5	61.4168	30.4587	35.6615	26.7254	27.3155	18.3763	1.35243	27.9654	22.2672	24.446	12.6046	3.63183	IL-5	35.4934	39.1952	37.3814	24.7867	35.3791	37.1732	34.9725	36.3323	4.68302	223.78	26.5409	18.9349	IL-5	17.9704	10.8568	21.4738	23.279	28.6514	31.0235	23.5973	10.2755	10.6841	FALSE
Tie-2	8.93239	8.83127	0.10112	0.78405	0.926287	1.07261	up	7010	Q02763	185.274	3775.78	229.948	Tie-2	381.143	259.547	421.959	638.685	887.171	320.359	754.53	329.783	301.378	369.734	425.61	239.575	Tie-2	223.697	417.523	642.295	1764.61	341.516	725.3	1132.47	381.638	825.094	690.003	223.315	431.179	Tie-2	289.264	511.843	1481.54	2931.78	458.663	247.955	365.733	170.465	254.599	FALSE
ANGPTL3	13.2937	13.2511	0.0425772	0.786227	0.926287	1.02995	up	27329	Q9Y5C1	13257.5	10850.4	7527.11	ANGPTL3	10318.7	11603.5	8807.94	12799.1	7695.4	7756.81	10713.6	10748.4	8173.24	10237.6	11496.1	10855.6	ANGPTL3	8213.39	11211.5	12629.9	10720.2	8069.98	5080.33	12986.7	13984.3	11319.3	8858.58	9677.65	8714.55	ANGPTL3	11974.6	10551.7	10689.1	9627.66	10657.8	11237.1	7437.12	6803.15	12516.4	FALSE
uPAR	10.8297	10.8836	-0.0538856	0.787344	0.926287	0.963338	down	5329	Q03405	1243.86	2712.26	922.134	uPAR	3087.16	775.411	1578.72	1549.49	1555.35	1317.47	1856.84	2864.11	1377.08	3225.06	2126.88	1558.54	uPAR	1303.36	1486.54	3670.78	4277.8	1977.13	1954.02	1044.37	2566.7	1866.59	1868.77	1835.61	2662.98	uPAR	1754.02	1403.77	3221.2	2868.74	1570.29	2349.12	1923.15	1236.52	1126.35	FALSE
Activin A	13.8008	13.7551	0.0457105	0.799665	0.9266	1.03219	up	3624	P08476	7301.61	26700.9	10557.1	Activin A	13559.3	13010.8	14228.6	22138.4	14159.6	13458.5	18201.9	12230.8	14414.7	9109.6	11675.3	8774.74	Activin A	9861.6	15082.7	16995.5	22739	14585	15724.4	16666.2	13392.7	26478.5	18857.5	17168.8	11517.6	Activin A	11113.3	7509.03	19596.4	22548.1	16000.7	12154.7	18907.9	9254.35	10420.2	FALSE
uPA	5.99721	6.06176	-0.06455	0.810775	0.9266	0.956244	down	5328	P00749	23.7521	15.466	28.3501	uPA	14.2712	42.9754	58.3841	116.463	129.493	73.2081	39.8187	71.5389	63.3847	108.887	87.303	122.954	uPA	78.0424	198.391	84.0682	98.2931	81.4407	73.5787	63.6056	62.6607	49.8329	100.404	58.7608	57.7584	uPA	62.1393	98.1746	58.6743	44.6761	21.6152	127.771	62.1633	76.0097	90.6913	FALSE
SIGIRR	8.66531	8.60156	0.0637474	0.810446	0.9266	1.04518	up	59307	Q6IA17	362.749	455.378	571.121	SIGIRR	379.811	617.787	2220.51	729.09	646.421	448.155	302.308	377.697	268.404	78.1572	272.448	240.545	SIGIRR	384.228	243.313	368.496	594.671	285.727	537.819	376.058	542.318	358.234	622.821	578.75	367.308	SIGIRR	614.235	104.133	271.822	371.592	425.501	518.84	313.962	606.804	316.489	FALSE
GITR L	10.1932	10.2509	-0.057761	0.799056	0.9266	0.960754	down	8995	Q9UNG2	734.712	2513.28	770.393	GITR L	1151.63	1029.79	1862.26	1550.9	1766.68	537.325	1184.94	3689.19	2001.72	822.112	1820.13	337.079	GITR L	914.592	918.075	1394.83	1325.58	696.243	692.124	1317.65	1806.36	1180.08	1354.9	2884.99	1061.36	GITR L	624.506	932.918	1351.75	1434.51	1458.13	1415.79	1267.66	962.783	897.882	FALSE
B7-H3	9.74777	9.80173	-0.0539606	0.795612	0.9266	0.963288	down	80381	Q5ZPR3	832.341	957.637	763.33	B7-H3	1060.21	713.174	1085.28	1075.26	776.265	1380.62	1261.58	981.513	575.507	1012.6	1071.63	1030.7	B7-H3	850.893	848.223	1294.98	289.207	1052.35	1204.14	970.533	231.392	730.912	868.678	322.235	972.707	B7-H3	1073.51	1058.26	756.86	681.1	1063.2	1150.18	1197	1001.95	1076.76	FALSE
Cadherin-13	9.16726	9.25651	-0.0892457	0.807336	0.9266	0.940014	down	1012	P55290	111.825	706.062	360.715	Cadherin-13	1172.51	674.104	1274.94	629.831	540.309	2733.6	407.015	468.241	531.844	636.988	648.723	822.137	Cadherin-13	1327.56	257.165	1016.78	700.812	301.284	123.095	2005.54	1452.31	65.9761	364.559	1201.19	633.671	Cadherin-13	613.698	340.955	520.894	1151.75	1644.9	324.463	525.71	990.083	276.859	FALSE
DR3	9.931	9.76255	0.168452	0.798602	0.9266	1.12385	up	8718	Q93038	878.766	1580.78	666.308	DR3	1547.4	3747.05	2921.02	1415.95	1254.26	150.159	873.021	1229.01	0	2280.54	3350.58	2421.16	DR3	1982.73	118.654	1565.12	1864.24	1147.11	1435.61	1674.03	2683.02	1292.47	2778.2	1619.22	333.534	DR3	910.935	704.532	167.765	856.121	1701.15	715.224	1472.24	493.785	1479.37	FALSE
CTACK	10.3003	10.2471	0.0531695	0.805312	0.9266	1.03754	up	10850	Q9Y4X3	934.969	969.555	808.754	CTACK	1389.11	2482	2255.08	1300.96	2230.41	1136.3	618.128	1555.17	1138.37	1040.63	981.517	2020.79	CTACK	768.497	915.714	1305.09	2444.79	468.922	1994.29	944.194	2066.58	1470.28	1324.15	1014.33	839.74	CTACK	1194.9	1200.82	2661.81	578.268	1507.36	1284.53	1312.95	1264	1283.8	FALSE
MIF	8.90601	8.82834	0.0776708	0.807092	0.9266	1.05531	up	4282	P14174	841.881	547.565	73.8887	MIF	506.559	554.343	1022.51	713.076	734.072	329.57	245.255	559.893	207.55	635.935	356.429	304.405	MIF	281.323	213.63	883.51	1224.96	242.186	1070.56	2545.95	422.208	343.166	612.778	778.409	409.897	MIF	239.37	327.077	416.706	726.478	407.207	564.13	823.297	358.036	241.013	FALSE
IL-13	5.63026	5.55324	0.0770222	0.801442	0.9266	1.05484	up	3596	P35225	43.8929	56.4556	47.8906	IL-13	59.7693	68.8125	51.5639	62.6697	59.7164	42.6679	34.6662	75.8169	43.705	39.1197	35.7256	42.2012	IL-13	44.011	54.6379	48.5062	38.6756	51.9892	44.7804	52.3814	51.6936	37.266	874.044	44.9055	38.1579	IL-13	43.9811	5.10374	41.3244	42.1813	42.6872	40.8066	37.4496	40.7089	48.698	FALSE
IL-17R	6.45391	6.52717	-0.0732568	0.803734	0.9266	0.95049	down	23765	Q96F46	260.614	106.036	53.934	IL-17R	21.6456	137.294	89.7178	232.511	117.981	31.956	73.7121	35.2976	118.688	70.6044	181.087	25.7822	IL-17R	174.793	115.469	82.296	96.1401	42.5931	105.334	150.07	82.4529	95.6347	35.1847	159.564	85.6889	IL-17R	50.0553	200.934	95.4205	101.548	43.0448	158.869	87.586	79.6481	145.681	FALSE
CHI3L1	10.8129	10.8327	-0.0197768	0.812944	0.926672	0.986385	down	1116	P36222	2421.38	2295.35	1659.05	CHI3L1	2251.87	1476.25	1785.69	1905.8	2219.97	1388.61	1762.02	1585.51	1778.26	1836.07	1437.44	1666.54	CHI3L1	1945.07	1525.1	1722.23	1875.16	1590.34	1799.12	1978.94	1958.7	1743.27	1430.7	1992.54	1786.12	CHI3L1	2015.53	1482.06	1779.3	1847	1826.02	2115.59	1793.42	2093.64	1855.01	FALSE
Leptin	11.3278	11.4031	-0.0753389	0.815635	0.927337	0.949119	down	3952	P41159	1400.53	4469.18	1774.82	Leptin	3135.48	3631	5789.64	586.34	2509.29	2111.58	4455.64	3087.36	3904.68	7544.4	3382.99	788.694	Leptin	1363.42	2604.93	3220.08	2937.63	3773.65	1438.29	1445.76	3707.04	2845.77	1029.32	1549.05	5052.7	Leptin	1275.67	3851.78	2006.48	3171	2481.02	4363	4143.3	4004.74	3423.44	FALSE
ICOS	13.4748	13.539	-0.0641681	0.81802	0.927652	0.956497	down	29851	Q9Y6W8	3737.98	14461.7	10954.1	ICOS	10487	15952.3	20730.9	13516.3	13024.5	13941.5	4313.74	14854.3	9948.73	7940.81	14858.8	4084.45	ICOS	5395.09	18190.8	20525.4	10189.5	11954.2	8202.15	18453.7	27082.7	14389.6	19102.9	33560.5	9618.84	ICOS	9380.61	8760.56	9270.19	12179.1	16884	12483.8	11183.6	7684.78	7790.04	FALSE
CD229	6.65422	6.7129	-0.0586747	0.822078	0.928847	0.960146	down	4063	Q9HBG7	93.9781	147.659	127.327	CD229	177.356	154.17	249.658	184.746	155.778	66.8722	65.8501	130.052	102.343	30.4647	122.45	134.774	CD229	89.3845	28.2858	60.125	209.5	89.2002	83.2616	51.3899	114.791	62.7883	161.716	132.713	77.2795	CD229	189.801	47.8259	142.226	92.5723	63.0168	68.4867	121.51	89.9573	167.477	FALSE
TLR4	10.4984	10.2147	0.283681	0.823296	0.928847	1.2173	up	7099	O00206	402.281	8012.96	486.288	TLR4	55341.9	5582.3	2122.26	32487.6	1047.86	1035.31	117.691	1253.01	215259	238.738	316.093	0	TLR4	399.952	253.296	802.779	10588	181.965	12223.1	55850.3	70.2428	10270.4	384.816	642.974	1923.85	TLR4	232.155	2480.67	499.42	225.079	267.031	4248.83	675.805	15437.3	21283.8	FALSE
AgRP	6.76623	6.72333	0.042892	0.829167	0.930697	1.03018	up	181	O00253	45.9606	301.321	82.7468	AgRP	82.3682	114.69	131.705	136.651	126.473	91.4335	84.1232	65.3433	94.8348	86.0648	95.9151	55.6041	AgRP	78.2556	142.546	131.915	153.146	118.371	212.815	160.366	152.139	80.6381	116.912	146.811	90.0012	AgRP	71.5992	52.9486	145.22	232.964	108.222	117.369	102.977	84.7337	78.083	FALSE
FSH	9.09635	9.19565	-0.0993011	0.828057	0.930697	0.933485	down	2488	P01225	538.238	780.341	195.881	FSH	450.659	419.581	484.29	1388.67	1845.54	201.303	539.738	126.312	506.204	836.791	627.513	906.576	FSH	983.289	478.555	1006.37	1291.72	50.5392	352.316	858.71	736.282	1112.03	1022.06	733.4	1820.39	FSH	858.429	385.07	124.112	239.551	1020.51	125.152	1132.95	465.93	1770.76	FALSE
IL-4	9.08374	9.14608	-0.0623423	0.837316	0.937453	0.957708	down	3565	P05112	178.387	1115.73	629.494	IL-4	1425.42	1145.93	1310.06	329.375	176.515	560.325	200.394	312.105	634.516	730.9	373.579	159.175	IL-4	813.106	508.065	716.231	715.794	622.015	653.227	1058.5	713.691	409.938	2616.03	732.629	487.013	IL-4	432.701	336.169	929.628	525.72	704.231	460.129	790.489	193.516	324.294	FALSE
CCL28	7.58551	7.54167	0.0438422	0.839466	0.937475	1.03086	up	56477	Q9NRJ3	99.6401	415.537	128.447	CCL28	186.593	135.626	190.235	186.337	208.776	93.5993	109.925	170.108	159.295	144.775	110.565	95.7604	CCL28	390.307	597.582	217.037	207.449	610.311	202.536	286.074	162.131	215.441	278.16	148.054	138.201	CCL28	140.871	179.856	154.846	199.926	158.496	229.352	286.338	173.386	203.351	FALSE
GCP-2	5.00109	5.073	-0.0719166	0.843104	0.939153	0.951373	down	6372	P80162	17.5112	28.6083	7.69635	GCP-2	61.3224	17.041	18.0249	26.1318	72.4037	16.3657	28.2185	42.2681	90.4142	20.7023	21.1244	7.24641	GCP-2	16.4688	89.0241	43.6467	66.7	120.224	59.7145	52.0718	37.158	10.8395	12.9576	73.463	60.8674	GCP-2	11.9243	129.412	59.0931	27.4426	16.671	26.3368	24.7868	32.2296	26.5961	FALSE
IGFBP-3	14.8999	14.8776	0.0223255	0.848504	0.942782	1.0156	up	3486	P17936	44751.1	29760.4	26293.3	IGFBP-3	27159.5	20201.5	40522.3	40325	41381.1	22561.6	28459.1	35905.4	28403.8	31872.9	32910.4	35784.1	IGFBP-3	29386.3	28079	38150.5	20312.7	22372.5	29228.2	25113.1	42926.8	30850.7	31192.2	29631.6	21797.2	IGFBP-3	39254.9	20909.9	26739.4	28769.3	32343.8	30040.2	37026.9	30980.4	39034.2	FALSE
IL-13 R2	11.2769	11.342	-0.0651426	0.855587	0.946807	0.955851	down	3598	Q14627	1266.04	30095.9	1196.45	IL-13 R2	1667.95	1476.8	1546.82	6124.84	3842.4	1476.73	3685.61	1232.1	2495.79	2016.74	1838.76	1445.07	IL-13 R2	1608.46	2459.58	3090.88	9213.05	2668.43	2317.19	3585.89	2068.19	1548.66	2440.74	1819.86	2396.49	IL-13 R2	1701.38	3303.61	10677	17304.9	2347.42	1564.41	1216.28	1433.89	1315.12	FALSE
MMP-3	10.5587	10.5009	0.0577975	0.862046	0.946807	1.04088	up	4314	P08254	733.047	8445.51	1699.17	MMP-3	1164.23	739.388	1505.33	1364.67	3023.06	602.322	4051.45	633.441	1350.49	1115.38	875.82	2266.51	MMP-3	995.539	1858.63	508.781	8002.95	1579.94	2409.43	1623.66	1134.97	1371.28	8776.63	1470.7	805.061	MMP-3	1578.96	2322.21	1567.05	1726.14	635.618	1298.11	692.348	1306.83	1103.02	FALSE
P-Cadherin	13.2406	13.2189	0.0217045	0.862885	0.946807	1.01516	up	1001	P22223	11810	10046.1	9085.04	P-Cadherin	8337.45	9477.26	8829.32	15038.1	10281.5	10357.2	8846.9	9347.11	7982.91	8231.15	9534.8	14070.5	P-Cadherin	6594.88	9171.45	7249.35	11105.2	11535.8	9579.39	7714.13	11379.8	10992.4	12329.2	8800.95	7484.29	P-Cadherin	10368	11246.1	8213.81	7467.03	8048.55	11147.3	8453.41	12907.4	9913.39	FALSE
Thrombospondin-5	12.3763	12.3353	0.0409183	0.862365	0.946807	1.02877	up	1311	P49747	5372.15	6807.99	7168.68	Thrombospondin-5	6175.76	7584.94	7357.95	4734.29	8012.85	4595.75	6746.51	4896.36	7684.87	819.338	5549.34	2787.66	Thrombospondin-5	12722.2	2929.61	5284.2	5061.95	3207.76	5292.17	7545.46	8200.18	4871.69	5289.74	5489.91	5306.62	Thrombospondin-5	5119.3	5010.36	4571.52	7770.03	4534.17	7034.65	1946.55	5412.6	7670.33	FALSE
proteinID	AveExp.PSRSA	AveExp.NRSA	logFC	P.Value	adj.P.Val	foldchange	Regulation	entrezID	uniprotID	PSRSA1	PSRSA2	PSRSA3	proteinID	PSRSA4	PSRSA5	PSRSA6	PSRSA7	PSRSA8	PSRSA9	PSRSA10	PSRSA11	PSRSA12	PSRSA13	PSRSA14	PSRSA15	proteinID	PSRSA16	PSRSA17	PSRSA18	PSRSA19	PSRSA20	PSRSA21	PSRSA22	PSRSA23	PSRSA24	NRSA25	NRSA26	NRSA27	proteinID	NRSA28	NRSA29	NRSA30	NRSA31	NRSA32	NRSA33	NRSA34	NRSA35	NRSA36	Threshold
CD30	5.6765	5.59031	0.0861853	0.859373	0.946807	1.06156	up	943	P28908	9.28008	136.879	16.1556	CD30	209.15	42.5388	111.782	72.3276	84.8889	34.5393	102.26	13.5079	144.303	9.64679	143.47	29.3199	CD30	41.0547	16.0394	47.778	75.3287	43.2666	38.7661	79.9543	79.111	58.0748	170.055	122.938	55.6511	CD30	13.6391	6.06632	103.494	137.683	142.19	45.9039	14.5222	24.1104	32.1834	FALSE
CRTAM	4.83711	4.77132	0.0657865	0.870546	0.949739	1.04666	up	56253	O95727	17.2725	48.8108	14.2621	CRTAM	59.9979	37.6612	20.7468	318.756	23.8298	11.9839	7.62185	19.6915	171.147	12.7358	25.237	19.1673	CRTAM	14.3936	6.05821	8.38167	132.148	9.54064	51.4586	76.1547	13.9674	61.272	32.5378	15.478	22.0469	CRTAM	20.7243	53.7138	27.7073	24.4447	11.054	25.5633	26.995	63.6271	25.8623	FALSE
Cystatin E M	8.93577	8.92114	0.0146386	0.872033	0.949739	1.0102	up	1474	Q15828	442.904	384.29	422.773	Cystatin E M	577.76	567.704	624.122	505.192	620.463	505.928	455.069	428.676	549.309	447.556	485.706	473.367	Cystatin E M	497.232	509.97	550.453	590.357	458.612	422.832	512.276	555.698	293.792	444.809	550.351	436.039	Cystatin E M	509.463	458.526	510.342	456.92	493.367	560.739	591.248	359.561	480.302	FALSE
TNFa	7.70258	7.75258	-0.050001	0.868242	0.949739	0.965936	down	7124	P01375	80.8447	368.195	186.845	TNFa	329.751	330.611	232.151	311.338	205.766	185.231	80.782	152.708	157.691	147.229	137.605	72.8736	TNFa	354.787	265.929	317.527	213.166	329.28	281.37	354.777	254.782	152.352	2820.7	202.406	213.026	TNFa	169.196	150.107	166.121	138.326	214.298	232.597	200.793	108.102	123.234	FALSE
EpCAM	4.76287	4.72223	0.0406362	0.877788	0.953646	1.02857	up	4072	P16422	36.1524	22.2424	32.7672	EpCAM	20.2096	37.3891	23.2584	30.9876	49.0996	15.9608	26.177	12.6086	20.2376	12.2494	12.0663	197.926	EpCAM	21.0978	21.2963	29.2311	107.99	40.3027	17.5369	19.6293	22.4832	9.09084	21.5853	29.0259	19.8328	EpCAM	24.0531	29.2455	35.6222	49.2001	24.2592	19.1837	24.6178	26.2251	15.3468	FALSE
IL-1ra	4.16169	4.21249	-0.0507956	0.888777	0.963207	0.965404	down	3557	P18510	10.2092	60.6417	19.725	IL-1ra	34.2147	33.79	22.1634	19.8094	17.4897	10.584	25.7125	9.01186	7.64027	8.97013	5.9993	26.369	IL-1ra	22.8093	12.0047	16.6787	19.2425	13.0912	13.6202	20.6929	23.4476	11.0586	662.922	12.4877	15.0368	IL-1ra	11.0657	8.50674	16.1563	14.094	12.803	24.8327	18.5397	7.69443	5.37874	FALSE
IL-10	3.37328	3.41815	-0.044872	0.898054	0.970869	0.969376	down	3586	P22301	5.60673	25.3672	13.7913	IL-10	10.7547	14.5747	8.90794	15.6971	25.29	2.84615	2.35237	17.3379	2.3223	7.15582	3.56519	2.91867	IL-10	47.1343	10.3192	7.86681	7.68074	8.79876	16.1304	15.8497	12.5248	5.22858	105.61	10.6865	8.92357	IL-10	4.95068	5.29735	9.08873	5.84122	5.72046	8.30186	11.7427	6.0691	11.3636	FALSE
Cripto-1	5.85648	5.87403	-0.0175415	0.954356	0.976804	0.987915	down	6997	P13385	30.167	207.389	29.534	Cripto-1	79.7769	42.3657	45.3523	74.5477	76.2809	31.1708	158.782	27.1999	69.0993	49.7555	36.8142	46.4907	Cripto-1	24.756	42.6618	123.186	110.935	41.901	42.1253	46.1753	115.744	72.864	90.785	43.4509	96.992	Cripto-1	31.226	66.9588	137.899	263.759	49.8125	34.8913	25.7487	30.8699	32.0828	FALSE
proteinID	AveExp.PSRSA	AveExp.NRSA	logFC	P.Value	adj.P.Val	foldchange	Regulation	entrezID	uniprotID	PSRSA1	PSRSA2	PSRSA3	proteinID	PSRSA4	PSRSA5	PSRSA6	PSRSA7	PSRSA8	PSRSA9	PSRSA10	PSRSA11	PSRSA12	PSRSA13	PSRSA14	PSRSA15	proteinID	PSRSA16	PSRSA17	PSRSA18	PSRSA19	PSRSA20	PSRSA21	PSRSA22	PSRSA23	PSRSA24	NRSA25	NRSA26	NRSA27	proteinID	NRSA28	NRSA29	NRSA30	NRSA31	NRSA32	NRSA33	NRSA34	NRSA35	NRSA36	Threshold
Follistatin	7.23545	7.27205	-0.0365994	0.909369	0.976804	0.97495	down	10468	P19883	173.54	70.871	129.204	Follistatin	144.803	141.767	151.005	272.854	127.992	55.4092	34.678	67.2344	87.0344	183.667	110.68	153.26	Follistatin	175.309	952.131	176.491	166.515	1394.14	176.436	170.115	107.961	115.088	169.255	143.173	99.3699	Follistatin	104.177	94.9666	163.471	220.108	118.314	132.423	593.535	174.427	122.805	FALSE
NrCAM	8.16576	8.14442	0.0213406	0.938703	0.976804	1.0149	up	4897	Q92823	465.436	218.897	541.657	NrCAM	195.182	274.759	349.654	353.611	387.478	246.133	196.733	252.942	288.25	90.1222	220.319	206.955	NrCAM	259.223	2431.73	183.289	599.366	625.207	121.817	198.402	205.675	202.517	182.321	278.652	275.092	NrCAM	338.82	628.142	306.016	357.628	244.667	153.537	414.545	305.626	162.407	FALSE
Siglec-5	12.3493	12.423	-0.0737609	0.943827	0.976804	0.950158	down	8778	O15389	39616.7	28769.5	399.665	Siglec-5	29204.2	29262.6	30430.7	12837	580.086	12054.9	37229.9	649.311	37092.7	376.763	460.005	389.365	Siglec-5	26016	35262.2	27385.9	768.069	31378.2	453.939	33337.2	722.523	381.439	576.94	26413.3	31571.1	Siglec-5	35101.1	36312.9	753.1	38921.5	35536.9	536.802	29783.1	278.339	261.406	FALSE
hCGb	8.32484	8.40384	-0.0789999	0.954115	0.976804	0.946714	down	1082	P0DN86	52621.6	4191.45	0	hCGb	67.0463	95.8794	0	440.801	547.739	59.9827	180.134	2.15832	188.219	57296.3	0	97.5608	hCGb	230.869	57943.2	351.764	941.13	54777.1	49726.6	316.49	68.7687	392.941	3521.98	38.9076	249.212	hCGb	72.8724	132.782	702.946	1128.67	99.4618	78.3385	56912	66.7703	267.102	FALSE
proteinID	AveExp.PSRSA	AveExp.NRSA	logFC	P.Value	adj.P.Val	foldchange	Regulation	entrezID	uniprotID	PSRSA1	PSRSA2	PSRSA3	proteinID	PSRSA4	PSRSA5	PSRSA6	PSRSA7	PSRSA8	PSRSA9	PSRSA10	PSRSA11	PSRSA12	PSRSA13	PSRSA14	PSRSA15	proteinID	PSRSA16	PSRSA17	PSRSA18	PSRSA19	PSRSA20	PSRSA21	PSRSA22	PSRSA23	PSRSA24	NRSA25	NRSA26	NRSA27	proteinID	NRSA28	NRSA29	NRSA30	NRSA31	NRSA32	NRSA33	NRSA34	NRSA35	NRSA36	Threshold
ANG-2	10.2526	10.2258	0.0267778	0.93513	0.976804	1.01873	up	285	O15123	1600.45	678.03	2681.46	ANG-2	1012.32	1249.32	1596.58	2809.15	1002.66	1002.52	723.344	849.351	712.945	1158.41	831.749	1152.53	ANG-2	886.568	7355.51	1238.86	751.836	5842.52	1347.6	556.278	947.813	566.682	1305.7	1409.78	744.545	ANG-2	1550.95	528.42	1501.07	1053.9	1030.93	678.566	13032.4	948.397	558.921	FALSE
Thrombomodulin	10.7436	10.7607	-0.0171179	0.953559	0.976804	0.988205	down	7056	P07204	1160.92	2113.4	1436.59	Thrombomodulin	996.762	1977.18	7135.1	1287.19	1330.89	1757.68	2318.54	2228.93	984.589	3140.47	616.679	1879.97	Thrombomodulin	1817.47	5656.22	1817.08	4814.65	1456.34	2712.86	919.669	2006.56	225.464	1548.24	1683.63	1790.25	Thrombomodulin	3025.13	1340.79	1021.95	2792.61	1894.61	1826.6	1694.36	1072.21	2175.04	FALSE
Epo R	3.30097	3.39602	-0.0950435	0.927897	0.976804	0.936244	down	2057	P19235	18.1351	90.9939	0	Epo R	15.9656	108.339	26.1619	8.95497	90.5974	0	27.0381	188.615	0	169.118	0	0	Epo R	0	0	25.2881	125.893	0	40.6584	0	68.4279	0	0	0	0	Epo R	60.7208	47.8673	0	0	53.9524	66.1876	41.9661	54.6707	68.5283	FALSE
CD84	14.2682	14.2889	-0.0206986	0.940429	0.976804	0.985755	down	8832	Q9UIB8	5629.91	25427.1	17260.7	CD84	16338.5	29444.7	38538.1	21926.5	22861.9	18762.4	5549.58	35747.6	15666.5	16344.4	24557	6904.24	CD84	12474	36160.4	34578.2	13786.1	23391.9	13922.4	36949.9	55429.9	22750.6	42354.2	58521.3	19650.9	CD84	12829.6	13079.1	18670.1	22439.3	27155.5	23120.1	18434.6	9429.36	11062.1	FALSE
ESAM	8.54762	8.55986	-0.0122418	0.954706	0.976804	0.99155	down	90952	Q96AP7	143.302	541.581	294.896	ESAM	297.165	558.713	772.416	533.336	595.952	584.385	200.301	396.404	364.131	374.95	244.159	282.31	ESAM	136.96	556.194	326.714	398.004	451.985	373.506	441.909	837.693	209.467	546.217	513.614	305.353	ESAM	287.936	349.18	400.854	425.983	478.623	352.325	467.195	201.603	345.51	FALSE
Kallikrein 5	5.70664	5.73779	-0.0311467	0.936906	0.976804	0.978642	down	25818	Q9Y337	162.791	45.6903	58.5884	Kallikrein 5	34.4487	39.1639	120.099	26.6772	66.2017	70.7479	14.2582	22.9803	73.0836	24.0058	149.536	41.0096	Kallikrein 5	97.8165	73.0158	54.424	12.3854	71.3531	45.3835	32.861	77.2597	77.107	53.2759	79.6495	0.410163	Kallikrein 5	54.2011	102.672	95.9787	52.3277	152.739	71.657	95.5284	74.8796	34.6788	FALSE
IL-31	8.05877	8.02598	0.0327908	0.946998	0.976804	1.02299	up	386653	Q6EBC2	48.4783	526.896	84.5754	IL-31	881.127	240.63	159.179	718.741	284.859	87.6682	86.1733	204.409	6604	170.013	127.318	115.308	IL-31	349.357	170.857	122.515	662.132	76.1135	357.413	3489.89	223.131	371.33	547.142	162.521	622.393	IL-31	118.692	241.42	215.574	118.962	193.724	308.792	175.391	321.23	679.915	FALSE
MCP-4	4.42903	4.40244	0.0265865	0.954619	0.976804	1.0186	up	6357	Q99616	2.59556	21.7142	4.45644	MCP-4	25.5108	20.9492	4.01805	42.0863	72.47	25.9743	12.9063	36.8292	73.7054	18.9777	9.4051	7.09284	MCP-4	38.1452	4.48279	13.6071	40.3402	13.5699	58.8811	48.3998	74.2586	31.2719	34.613	88.2798	43.4487	MCP-4	42.5533	9.74259	14.3945	15.1553	22.9644	11.0281	25.6476	6.86304	7.05691	FALSE
MSP	9.80173	9.7816	0.0201267	0.930311	0.976804	1.01405	up	4485	P26927	510.978	2790.69	662.054	MSP	739.56	818.121	1075.71	837.022	1220.83	720.955	615.618	1110	870.316	884.427	482.21	648.084	MSP	3273.86	293.727	786.397	1062.46	966.998	894.518	1511.54	1117.01	725.376	1334.99	838.592	965.3	MSP	666.94	544.943	1308.97	341.859	1188.79	991.619	1418.19	759.188	954.444	FALSE
TGFb3	8.12968	8.1574	-0.0277208	0.93234	0.976804	0.980969	down	7043	P10600	257.173	3686.51	167.658	TGFb3	175.679	133.764	197.324	306.781	427.113	290.347	471.775	249.201	174.241	512.757	803.627	139.204	TGFb3	112.549	84.9236	203.384	458.105	188.407	349.237	253.918	236.488	421.179	478.299	340.944	214.612	TGFb3	160.706	299.184	277.203	666.008	210.047	814.332	219.404	129.349	185.455	FALSE
BLC	4.06844	4.10153	-0.0330885	0.941197	0.976804	0.977326	down	10563	O43927	34.8719	17.0446	6.15878	BLC	38.98	6.50567	11.3645	18.9175	12.9629	4.27686	48.6677	18.9803	4.00853	80.671	9.84663	14.3796	BLC	7.0388	146.804	10.3869	8.41327	101.975	9.41616	15.9725	8.351	5.67766	62.8194	9.41236	4.35433	BLC	6.55567	6.55392	86.4551	66.9366	7.13914	15.0675	83.0579	5.19086	6.97612	FALSE
IL-16	4.68119	4.7025	-0.0213087	0.919104	0.976804	0.985338	down	3603	Q14005	14.5929	16.9106	23.8923	IL-16	35.6764	22.0336	33.8575	40.2832	25.5607	23.1724	12.1934	31.0197	22.6721	11.981	25.0169	14.2561	IL-16	39.5942	28.4401	28.3723	45.1694	29.368	30.3004	28.3157	34.7794	13.6346	132.715	22.9381	20.7113	IL-16	32.1677	16.2397	21.9194	26.1574	19.8585	17.5173	24.5914	15.3531	23.281	FALSE
MIG	2.00718	2.04063	-0.0334513	0.953558	0.976804	0.97708	down	4283	Q07325	2.02392	77.0358	0.0542003	MIG	2.1972	8.81833	1.62548	11.3721	85.4538	0	3.90956	5.80687	0	1.23724	0.0766834	0.475246	MIG	2.49167	4.31454	0.950861	12.1273	0	6.61903	7.16808	2.50218	0.175921	30.8948	5.78577	0	MIG	6.46306	0.911072	8.67213	7.53939	2.05637	0.139539	1.95594	0.267146	6.07261	FALSE
TNF RI	10.353	10.3446	0.0083563	0.956824	0.976804	1.00581	up	7132	P19438	1025.35	1987.75	846.221	TNF RI	1832.92	1385.77	1299.81	1270.87	583.234	1178.38	1494.6	1389.97	1249.77	2084.88	1149.25	1089.62	TNF RI	1019.89	1946.53	1518.68	1666.95	1665.09	1085.46	1149.21	1736.09	1006.78	1991.46	689.319	1055.44	TNF RI	1444.23	1083.41	1488.87	1407.1	1191.53	1384.41	1513.48	1272.05	1534.02	FALSE
DR6	11.5025	11.4872	0.0153316	0.919225	0.976804	1.01068	up	27242	O75509	2618.86	2617.61	1902.21	DR6	2981	2408.54	2876.66	3713.52	2930.91	2553.7	2886.11	2641.6	6836.27	2762.08	2966.75	3399.5	DR6	2681.84	2621.81	2799.14	3682.98	3267.78	2940.96	5202.38	955.43	3334.44	2806.22	2369.17	2489.65	DR6	3294.43	3380.59	2605.46	2471.09	2992.04	3165.05	2180	3712.03	3429.01	FALSE
Flt-3L	5.44103	5.41612	0.0249093	0.911748	0.976804	1.01742	up	2322	P36888	36.665	42.1203	29.4599	Flt-3L	51.1991	59.9529	39.2292	50.9056	63.3575	23.5082	51.6609	34.1657	4.02678	57.1279	43.6903	41.1283	Flt-3L	52.6126	43.4442	62.3785	63.7568	54.0043	48.2677	80.6887	63.94	26.4935	39.8767	35.4023	30.35	Flt-3L	41.5267	42.8059	43.9758	47.7231	57.29	50.3958	30.5625	47.3204	41.2088	FALSE
IL-1 RI	5.82232	5.84952	-0.0271998	0.922496	0.976804	0.981323	down	3554	P14778	20.6428	71.6067	9.31391	IL-1 RI	145.687	41.1427	69.2887	49.4803	93.7995	30.4208	77.825	63.4654	121.401	24.658	106.627	49.2496	IL-1 RI	45.751	38.8244	65.9067	93.3735	40.9304	45.0759	81.8492	123.461	53.2139	72.1188	95.6391	37.9892	IL-1 RI	39.4331	30.3369	93.1206	77.8135	82.5426	36.7083	40.7	56.3099	68.2856	FALSE
IL-2 Rg	10.0439	10.0842	-0.0403335	0.935912	0.976804	0.97243	down	3561	P31785	654.331	1145.66	153.464	IL-2 Rg	7435.91	471.684	3082.65	526.103	1208.85	334.017	3055.36	1133.91	1498.36	585.431	6551.49	318.101	IL-2 Rg	676.317	369.77	993.033	1105	1111.42	1060.58	2639.52	4310.59	575.297	5719.59	2348.08	469.429	IL-2 Rg	228.43	205.48	3643.92	4684.87	4292.38	1166.33	266.84	726.65	535.079	FALSE
TRAIL R3	9.65681	9.6344	0.0224164	0.913411	0.976804	1.01566	up	8794	O14798	756.311	710.982	428.958	TRAIL R3	905.688	780.911	605.674	524.899	631.76	681.679	722.204	592.714	464.236	1360.5	683.575	678.659	TRAIL R3	1139.97	911.816	1811.84	1221.68	1153.81	1007.24	945.215	956.489	838.301	1135.04	758.892	1069.46	TRAIL R3	1030.74	977.138	850.865	1382.54	909.627	212.792	872.081	672.798	503.605	FALSE
TGFb RIII	11.9879	12.0005	-0.0125896	0.962577	0.980402	0.991311	down	7049	Q03167	4371.61	8310.26	4559.51	TGFb RIII	2423.7	5120.74	7507.89	4960.27	5397.4	3048.5	3028.54	3298.24	2494.55	3455.48	3098.98	3512.33	TGFb RIII	3027.16	10362.9	3377.37	3643.32	2028.26	7712.25	5016.93	4183.42	2702.7	4559.72	4507.33	3151.53	TGFb RIII	8847.05	2872.8	2944.34	7944.82	4555.28	4850.77	4351.89	1384.34	4355.33	FALSE
proteinID	AveExp.PSRSA	AveExp.NRSA	logFC	P.Value	adj.P.Val	foldchange	Regulation	entrezID	uniprotID	PSRSA1	PSRSA2	PSRSA3	proteinID	PSRSA4	PSRSA5	PSRSA6	PSRSA7	PSRSA8	PSRSA9	PSRSA10	PSRSA11	PSRSA12	PSRSA13	PSRSA14	PSRSA15	proteinID	PSRSA16	PSRSA17	PSRSA18	PSRSA19	PSRSA20	PSRSA21	PSRSA22	PSRSA23	PSRSA24	NRSA25	NRSA26	NRSA27	proteinID	NRSA28	NRSA29	NRSA30	NRSA31	NRSA32	NRSA33	NRSA34	NRSA35	NRSA36	Threshold
IL-17C	2.43539	2.41589	0.0194983	0.976858	0.990363	1.01361	up	27189	Q9P0M4	11.2939	15.3964	0	IL-17C	9.17938	12.2945	3.13238	1.27339	12.0148	0	3.3441	7.49212	1.78358	0	0	0.263275	IL-17C	0	1.06706	4.56409	3925.52	3.49497	7.38029	3.53671	16.666	5.67175	6.22322	14.5891	6.39245	IL-17C	8.57281	3.0314	5.40529	5.37436	5.1604	0.065683	8.23977	0	5.70449	FALSE
TARC	7.35934	7.34808	0.0112618	0.975186	0.990363	1.00784	up	6361	Q92583	137.646	58.9275	88.0111	TARC	367.89	41.2795	169.362	400.495	816.244	227.37	48.3153	143.851	556.935	260.713	54.3545	55.7816	TARC	120.299	116	284.107	256.254	61.4591	241.432	397.59	441.21	109.075	47.0048	134.98	345.89	TARC	277.874	285.471	314.094	119.273	244.695	250.943	142.473	71.4685	78.2931	FALSE
TWEAK	12.4294	12.4334	-0.00406205	0.979306	0.990563	0.997188	down	8742	O43508	4313.49	9338.59	4629.19	TWEAK	6726.71	6076.56	8264.67	7164.11	6428.72	7442.3	3380.58	6994.97	5152.42	3585.93	5636.85	4778.33	TWEAK	3889.79	3969.4	3767.19	6497.1	2541.59	5621.39	5722.46	9355.45	8527.59	7365.16	8033.24	5375.74	TWEAK	9308.48	6391.36	4383.58	4307.78	5757.55	4845.97	5216.51	4188.67	3758.05	FALSE
TFPI	15.4913	15.4945	-0.00320134	0.986616	0.993389	0.997783	down	7035	P10646	36633.4	47397.7	57439.5	TFPI	33133.5	55881.1	63213.4	66641.4	71908.2	32565.3	50793.6	42334.3	42036	29569	37586.5	45087.8	TFPI	48519	28453.6	62968.4	65971.8	35471.7	43569.6	81940.5	34762.1	39925.4	34488.4	38929.5	40396.6	TFPI	44828	33908.8	66438.5	66584.5	44260.2	49503.1	18604.7	76292.2	82573.7	FALSE
Desmoglein 2	9.58691	9.59392	-0.00701353	0.985533	0.993389	0.99515	down	1829	Q14126	232.762	726.648	323.43	Desmoglein 2	590.041	757.564	1988.46	625.817	1236.43	766.312	239.92	706.915	728.307	363.699	1039.38	354.542	Desmoglein 2	260.869	1574.06	2463.77	554.53	1050.44	645.543	2481.46	3005.92	1298.91	1275.77	3043.52	1057.97	Desmoglein 2	384.977	550.478	648.768	1021.47	917.122	595.746	949.989	270.721	549.428	FALSE
FGF-9	2.97958	2.97711	0.00247064	0.994208	0.996472	1.00171	up	2254	P31371	8.21841	6.34261	1.46945	FGF-9	4.2608	9.91538	2.28455	8.72358	4.45448	6.74407	9.89888	4.28976	7.63215	5.23665	8.38166	4.7843	FGF-9	128.39	3.82728	5.75596	7.75857	5.98727	7.34884	10.1765	5.94437	8.21228	9.37255	1.97637	4.64165	FGF-9	9.49746	8.25631	5.32032	9.83156	14.0808	2.0674	7.77859	7.67039	12.9247	FALSE
ErbB4	5.15448	5.15007	0.00441406	0.993574	0.996472	1.00306	up	2066	Q15303	15.0378	24.7396	48.7132	ErbB4	20.9834	24.0755	111.306	26.4852	29.5001	30.3598	7.62284	60.1817	30.8039	3.82434	34.0097	127.374	ErbB4	38.8352	85.2556	52.3045	71.8521	14.6693	18.2026	29.7576	30.6525	364.657	19.8521	84.2163	19.2741	ErbB4	25.9265	2.52309	171.633	35.0089	18.7706	82.6354	60.1589	66.5045	26.6979	FALSE
Contactin-2	9.51185	9.51325	-0.00139935	0.997524	0.997524	0.999031	down	6900	Q02246	252.071	552.243	54.0078	Contactin-2	4496.29	477.851	2081.59	471.418	1048.47	411.412	2250.85	1470.16	1500.4	198.625	2867.43	412.311	Contactin-2	393.365	212.98	581.763	1234.1	657.213	857.045	1338.99	1882.47	728.85	1444.22	1493.84	242.005	Contactin-2	317.475	476.427	2421.05	1297.75	1369.9	803.563	402.127	544.128	380.007	FALSE
