# Supplementary material for: Extensive serum biomarker analysis in the prethrombotic state of recurrent spontaneous abortion
Source: J Cell Mol Med. 2021 Jun 16;25(14):6679–94. doi: 10.1111/jcmm.16671 (PMC8278118; doi:10.1111/jcmm.16671)
Supplement: Supplementary file 4 — Table S2 [file JCMM-25-6679-s003.xls]

## Sheet: protein of PSRSA vs NC
proteinID	AveExp.PSRSA	AveExp.NC	logFC	P.Value	adj.P.Val	foldchange	Regulation	entrezID	uniprotID	PSRSA1	PSRSA2	PSRSA3	proteinID	PSRSA4	PSRSA5	PSRSA6	PSRSA7	PSRSA8	PSRSA9	PSRSA10	PSRSA11	PSRSA12	PSRSA13	PSRSA14	PSRSA15	proteinID	PSRSA16	PSRSA17	PSRSA18	PSRSA19	PSRSA20	PSRSA21	PSRSA22	PSRSA23	PSRSA24	NC37	NC38	NC39	proteinID	NC40	NC41	NC42	NC43	NC44	NC45	NC46	NC47	NC48	Threshold
MIF	8.90601	13.2255	-4.31947	6.28157e-18	2.76389e-15	0.0500851	down	4282	P14174	841.881	547.565	73.8887	MIF	506.559	554.343	1022.51	713.076	734.072	329.57	245.255	559.893	207.55	635.935	356.429	304.405	MIF	281.323	213.63	883.51	1224.96	242.186	1070.56	2545.95	422.208	343.166	11305.1	12626.3	4543.09	MIF	11933	4400.07	8146.55	6665.23	18919	10151.9	9112.54	6998.58	26278.9	TRUE
BMP-4	1.67127	5.27416	-3.60289	3.08717e-06	0.000679177	0.0823042	down	652	P12644	9.00549	5.97334	0	BMP-4	0.215367	0	24.3835	14.9182	0	0	14.2095	22.5861	0	0	1.08568	0	BMP-4	0	0	4.41994	180.371	0	0	0.676153	0	27.1025	7.26227	71.2347	38.4354	BMP-4	35.8209	45.7934	20.1256	26.941	30.9451	33.5726	81.027	290.139	16.8615	TRUE
Prolactin	14.6583	12.5175	2.1408	3.82612e-05	0.00561165	4.41005	up	5617	P01236	45771.8	152928	3503.17	Prolactin	19286.1	19149	23260	21329	64939.9	8429.04	23289.4	12128	20393.3	25333.1	6934.44	13004.8	Prolactin	14397.7	152264	25995.7	127384	68892.3	29853.6	18280.1	29404.3	30714.1	2542.28	16312.7	4045.74	Prolactin	2696.2	18710.2	19295.1	4978.29	4466.6	9555.06	5377.9	6874.64	1283.79	TRUE
MMP-3	10.5587	9.09354	1.46515	5.66389e-05	0.00623028	2.76092	up	4314	P08254	733.047	8445.51	1699.17	MMP-3	1164.23	739.388	1505.33	1364.67	3023.06	602.322	4051.45	633.441	1350.49	1115.38	875.82	2266.51	MMP-3	995.539	1858.63	508.781	8002.95	1579.94	2409.43	1623.66	1134.97	1371.28	435.705	976.094	381.27	MMP-3	875.064	869.58	426.577	400.771	644.071	969.998	296.474	411.191	429.453	TRUE
Testican 2	8.35514	7.13874	1.2164	0.000102535	0.00699892	2.32367	up	9806	Q92563	91.2093	508.234	247.849	Testican 2	261.119	1006.76	537.771	530.304	556.094	413.211	234.133	722.991	185.135	73.5446	350.687	162.666	Testican 2	233.488	269.812	296.736	450.666	300.894	244.023	575.543	755.587	301.404	212.58	213.781	141.57	Testican 2	131.96	155.054	112.802	102.451	93.9641	105.485	306.554	72.374	167.233	TRUE
IL-28A	0.582601	1.59024	-1.00764	0.000111346	0.00699892	0.497358	down	282616	Q8IZJ0	0	0	0	IL-28A	0	0.201452	0	0	7.00787	0	0.328265	1.94243	0.462191	0.052785	0.0232896	0.823466	IL-28A	0	0.723888	0	1.34733	0.014718	0.474431	0.910112	2.38812	2.82474	3.61972	3.66898	1.02285	IL-28A	3.08539	1.89093	2.77461	1.40613	1.78525	0	1.4589	3.14557	3.17905	TRUE
MCP-3	1.79258	2.97971	-1.18713	0.000105932	0.00699892	0.439175	down	6354	P80098	0	4.8433	0.661087	MCP-3	2.70254	1.90301	1.83317	3.13206	6.25821	0.892758	0	4.37585	3.34343	5.15241	1.43829	2.5777	MCP-3	0.551111	2.71643	4.74015	3.71929	5.51642	0.939459	6.66089	6.11247	2.94941	10.9137	21.4682	3.66578	MCP-3	3.93009	4.3301	4.61138	3.02442	4.14405	21.7486	4.83253	9.02437	10.4474	TRUE
FGF-19	8.31569	7.59901	0.71668	0.000162807	0.00795947	1.6434	up	9965	O95750	194.056	520.553	232.031	FGF-19	248.308	396.651	418.596	358.63	326.07	332.297	754.504	361.561	281.648	378.733	274.704	253.347	FGF-19	262.71	396.679	306.841	272.539	317.166	289.578	508.631	294.395	121.314	179.099	265.176	198.099	FGF-19	345.075	138.773	136.967	215.58	100.691	217.92	276.181	243.101	134.747	TRUE
S100A8	6.84413	5.56403	1.2801	0.000151864	0.00795947	2.42856	up	6279	P05109	82.8849	213.271	147.238	S100A8	87.4675	123.966	243.034	132.152	96.2736	54.0592	81.7247	43.7542	65.2094	96.4377	159.984	76.1722	S100A8	61.7391	160.521	386.827	119.832	128.933	174.802	167.606	193.243	50.7823	10.5407	51.7782	125.985	S100A8	61.287	40.5297	139.349	51.1337	26.9549	51.8316	115.238	24.6146	18.5235	TRUE
G-CSF R	9.00238	7.29263	1.70975	0.000200193	0.00880847	3.27104	up	1441	Q99062	99.4516	326.089	194.487	G-CSF R	178.91	881.502	504.763	2137.5	706.683	695.17	327.703	381.538	333.803	886.779	580.008	133.182	G-CSF R	311.226	3380.99	1040.08	1590.61	1033.54	235.475	816.195	744.838	264.224	791.442	1363.37	220.759	G-CSF R	57.0863	107.642	104.486	70.4586	226.243	23.9042	169.155	183.769	107.706	TRUE
SLAM	11.4122	10.1364	1.27579	0.000259451	0.0102311	2.42132	up	6504	Q13291	654.15	3225.44	1424.41	SLAM	1610.15	3179.82	3830.74	2214.08	2443.09	3121.28	1939.46	3818.45	2111.92	1787.66	4588.91	997.222	SLAM	1610.41	5339.52	5348.89	2194.55	3043.4	1918.86	10807	10042.5	3420.32	1539.85	3094.48	1125.19	SLAM	1159.21	922.79	1394.75	1563.47	427.111	691.31	4103.71	328.078	820.096	TRUE
EGF	5.39766	6.55086	-1.1532	0.000279031	0.0102311	0.449628	down	1950	P01133	18.3583	61.4086	36.7918	EGF	86.6138	34.9828	52.6845	35.6293	34.1244	42.1752	11.7747	84.1821	93.0674	71.3192	17.668	7.61904	EGF	29.4752	62.1302	64.8599	51.0861	24.1206	55.1501	45.4392	51.0122	85.3107	113.983	133.785	80.5015	EGF	98.1919	86.0408	69.6005	82.5784	92.4472	68.1358	81.0913	111.991	118.652	TRUE
Furin	12.813	11.701	1.11196	0.000353714	0.0119719	2.16139	up	5045	P09958	3522.74	23535.5	2905.8	Furin	4078.45	6117.73	7667.59	8563.87	14095.6	4144.56	5897.05	2913.22	6105.43	3298.37	6370.47	5746.7	Furin	11586.8	11640.9	8940.16	23131.5	4719.89	10792	5144.29	26215.5	6613.52	8687.43	8450.8	1580.92	Furin	4366.12	2684.59	4473.16	3008.54	4459.75	1031.49	3102.47	3714.99	1902.12	TRUE
IL-17B	11.8347	12.6731	-0.83834	0.000454745	0.014292	0.559287	down	27190	Q9UHF5	2016.93	3870.3	2905.74	IL-17B	5078.84	3657	6858.53	5885.67	3638.12	3438.97	2226.98	2629.35	4332.39	2406	4429.43	1787.9	IL-17B	1060.14	4193.45	6809.01	4586.57	6881.93	3478.93	6105.15	6251.22	2419.72	6032.9	7396.06	5930.6	IL-17B	6178.45	6341.88	6385.46	3865.02	6368.8	7701.46	8777.4	6895.94	7909.89	TRUE
MMP-2	5.49497	9.24891	-3.75394	0.000629119	0.0180757	0.0741227	down	4313	P08253	1.96193	3046.95	27.7764	MMP-2	131.276	2106.66	1328.37	0	685.623	13.923	0	0	114.713	0	0	10.393	MMP-2	28.5592	50.1367	26.6078	1860.01	164.573	19.4956	651.734	395.847	55.3929	161.333	1352.77	195.635	MMP-2	874.477	478.91	1348.2	229.439	2119.31	1498.75	1538.66	486.034	190.13	TRUE
HVEM	9.36094	9.93133	-0.570397	0.000657299	0.0180757	0.673431	down	8764	Q92956	320.981	608.294	353.921	HVEM	760.823	403.891	619.867	458.761	758.88	598.475	488.536	974.774	1240.96	957.715	570.175	484.639	HVEM	451.263	916.142	810.31	852.949	631.023	881.754	642.89	1247.04	750.707	1172.26	962.123	854.447	HVEM	1179.3	728.583	810.113	953.138	1250.45	776.396	830.492	1061.57	1354.99	TRUE
Ferritin	17.8792	16.8664	1.01284	0.000786219	0.0187574	2.01788	up	2495	P02794	314104	374597	54407.1	Ferritin	324162	235508	191982	268931	434494	207529	375094	122371	270576	310826	228293	131700	Ferritin	261956	294177	382519	368177	195819	319746	359880	202906	113469	152763	79766.1	159379	Ferritin	191486	159273	29275.2	55317.6	173287	226155	128481	122080	143480	TRUE
ADAM8	9.77066	8.52211	1.24855	0.000809978	0.0187574	2.37602	up	101	P78325	187.521	627.286	381.625	ADAM8	828.531	776.446	1011.14	626.678	623.869	946.434	817.484	1011.23	1499.44	544.147	1866.66	475.38	ADAM8	639.361	1207.78	2009.3	815.202	985.294	642.612	2392.89	3091.95	982.874	881.698	456.453	228.569	ADAM8	311.495	312.862	261.099	214.874	224.302	328.68	2952.35	355.836	150.342	TRUE
Eotaxin-3	4.92599	8.17215	-3.24616	0.00077306	0.0187574	0.105393	down	10344	Q9Y258	0.381081	379.522	0	Eotaxin-3	0.665957	0	53.9976	4.46756	317.449	321.02	0	42.1412	109.551	0	4.27315	194.036	Eotaxin-3	0	73.5545	136.157	913.909	168.019	90.7502	403.865	364.507	135.497	510.784	421.268	176.296	Eotaxin-3	390.07	256.111	157.313	325.268	446.97	73.3078	547.868	268.857	337.069	TRUE
ROBO3	6.82932	4.49447	2.33485	0.000976067	0.0204509	5.04499	up	64221	Q96MS0	81.102	631.249	145.577	ROBO3	328.746	169.527	162.574	391.039	215.903	24.7917	26.6014	276.425	3079.01	79.2218	53.5791	13.0854	ROBO3	18.0713	28.3084	42.4336	88.8118	37.4284	518.077	259.711	50.2258	167.671	21.9845	0.115601	21.4139	ROBO3	16.9336	171.409	28.9309	29.0878	0	138.291	471.461	4.33502	29.6197	TRUE
Desmoglein 2	9.58691	8.22833	1.35858	0.000942135	0.0204509	2.56432	up	1829	Q14126	232.762	726.648	323.43	Desmoglein 2	590.041	757.564	1988.46	625.817	1236.43	766.312	239.92	706.915	728.307	363.699	1039.38	354.542	Desmoglein 2	260.869	1574.06	2463.77	554.53	1050.44	645.543	2481.46	3005.92	1298.91	515.735	872.645	259.543	Desmoglein 2	435.775	243.546	568.144	297.09	155.27	66.2459	1387.89	69.4209	240.61	TRUE
ICOS	13.4748	12.5397	0.935107	0.0015063	0.0301259	1.91203	up	29851	Q9Y6W8	3737.98	14461.7	10954.1	ICOS	10487	15952.3	20730.9	13516.3	13024.5	13941.5	4313.74	14854.3	9948.73	7940.81	14858.8	4084.45	ICOS	5395.09	18190.8	20525.4	10189.5	11954.2	8202.15	18453.7	27082.7	14389.6	11229.7	12485.2	4999.36	ICOS	7925.62	5551.84	8547.37	5785.01	3035.84	4694.64	17022	1471.14	3638.28	TRUE
Endoglin	9.42794	8.85209	0.575849	0.00165294	0.0316214	1.49055	up	2022	P17813	806.372	755.661	618.838	Endoglin	946.325	816.769	1694.84	1150.31	950.839	544.072	728.064	481.5	517.052	218.146	537.091	663.8	Endoglin	608.768	1658.34	685.666	703.739	588.249	688.54	766.762	448.242	445.559	522.761	495.597	525.356	Endoglin	441.982	452.602	400.604	532.471	502.669	314.705	443.925	569.26	397.805	TRUE
B2M	9.83576	8.47023	1.36553	0.00179733	0.032951	2.57671	up	567	P61769	371.292	2913.36	418.049	B2M	2622.97	312.578	2161.53	336.107	387.375	4065.7	2830.84	3260.78	2012.9	2028.71	562.194	1900.22	B2M	477.133	2253.35	195.727	1251.32	386.947	1464.86	290.454	200.347	744.017	1610.92	1655.37	297.108	B2M	315.511	268.298	267.529	336.934	184.89	347.283	169.725	277.173	208.115	TRUE
MCP-4	4.42903	5.95529	-1.52626	0.00194064	0.0341553	0.347175	down	6357	Q99616	2.59556	21.7142	4.45644	MCP-4	25.5108	20.9492	4.01805	42.0863	72.47	25.9743	12.9063	36.8292	73.7054	18.9777	9.4051	7.09284	MCP-4	38.1452	4.48279	13.6071	40.3402	13.5699	58.8811	48.3998	74.2586	31.2719	36.2547	95.2672	59.1322	MCP-4	16.3651	103.694	163.345	131.357	83.0349	7.76548	14.0688	103.409	328.414	TRUE
NCAM-1	15.6539	16.0515	-0.397527	0.00281527	0.0453421	0.759158	down	4684	P13591	50907.4	43828.4	55430.7	NCAM-1	49902.3	42551	67323.2	54244.8	38287.9	42450.3	62980.4	43599.6	51691.6	47748.9	29816.1	72257.4	NCAM-1	52143.5	69310.5	54367.7	66756.7	42822.1	46199.6	60506.5	75264.8	46287.9	64057.7	51788.5	88486.2	NCAM-1	98140.5	61105.4	79174.7	61569.9	66079.1	43538.5	69002.4	70083.5	80658.6	TRUE
FABP2	7.68527	6.26938	1.41589	0.00275323	0.0453421	2.66824	up	2169	P12104	140.317	2157.44	106.617	FABP2	109.721	219.71	142.979	305.072	264.304	204.262	341.109	390.509	133.569	226.288	76.2256	176.441	FABP2	159.624	182.111	190.875	280.094	147.444	207.283	203.189	224.892	135.678	117.065	222.479	153.602	FABP2	0	68.3536	99.4188	214.966	159.683	40.0904	148.173	76.085	94.2922	TRUE
HGF R	11.2646	11.0096	0.255004	0.00296643	0.0453421	1.19334	up	4233	P08581	2399.17	2364.68	2030.33	HGF R	2783.71	2719.2	2538	2850.64	3024.08	2216.9	2425.66	2720.17	2540.6	2415.52	2422	2451	HGF R	2539.06	2202.44	2287.38	2450.75	2455.38	2426.72	2543.08	3018.49	1644.17	2245.81	2025.96	1897.14	HGF R	2464.64	1730.58	1826.69	1594.89	2076.57	1801.17	2709	1874.76	2878.02	FALSE
L-Selectin	15.418	15.1613	0.25673	0.00298845	0.0453421	1.19477	up	6402	P14151	47098.8	48602.4	35978.5	L-Selectin	47925.9	48330.3	51023.9	54089	55492.5	36244.7	42579.1	36256.1	39473.3	38447.3	34859.1	40704.2	L-Selectin	41575.8	38597.7	43116	47427.9	49386.9	44965	54191.6	45702.8	38691.8	43391	40081.6	36977.4	L-Selectin	33811.5	33080.8	33789	35001.6	42186.4	36213.3	38395.7	35467.6	33109.2	FALSE
CA9	6.99582	6.26666	0.729168	0.00319857	0.0469124	1.65768	up	768	Q16790	78.5888	220.238	125.309	CA9	108.654	170.164	147.602	273.258	216.769	72.7872	54.86	257.983	90.8361	96.9682	124.45	49.7836	CA9	77.0777	203.254	164.944	122.004	108.024	111.946	184.82	129.631	157.253	100.757	121.987	61.1998	CA9	56.8258	76.1576	99.7966	82.5324	76.1215	23.3512	203.904	44.176	84.3598	TRUE
C5a	11.0159	10.3579	0.658068	0.00357397	0.0507272	1.57797	up	727	P01031	1867.66	5983.29	2067.78	C5a	1768.02	2099.47	2300.5	3107.19	2154.84	1346.9	3491.48	2277.53	1696.98	2390.72	2714.8	1589.51	C5a	3035.44	1150.84	2192.99	3003.96	1098.08	2793.73	1980.08	1348.85	816.846	1907.71	488.04	1366.19	C5a	649.513	1145.86	1047.84	2170.56	1374.35	2677.41	2429.27	791.931	1693.32	FALSE
Renin	6.95784	5.8872	1.07065	0.00376444	0.051761	2.10037	up	5972	P00797	312.498	132.393	76.5736	Renin	162.532	111.11	126.065	54.1708	188.427	79.7513	109.744	34.8147	114.189	96.4942	141.413	51.6144	Renin	330.844	124.977	187.582	126.863	334.005	369.532	71.0449	97.7811	96.8932	101.589	168.437	107.011	Renin	74.3139	20.8986	42.4152	35.499	39.6325	18.0827	108.722	83.4796	51.3983	FALSE
IGF-1R	7.2858	3.80768	3.47812	0.00429687	0.0556066	11.1434	up	3480	P08069	1.14349	53459	2.23139	IGF-1R	97.3304	0	6.95722	1143.82	612.178	226.326	2027.7	98.5216	462.006	416.626	52.5904	207.199	IGF-1R	64.246	200.444	276.474	14229.6	18.8615	900.234	787.052	20.1282	138.454	132.738	370.318	3.35363	IGF-1R	0	5.19494	1.24667	0	19.9627	128.22	155.699	43.5083	0	FALSE
Galectin-3	8.71747	8.00619	0.71128	0.00429385	0.0556066	1.63726	up	3958	P17931	319.773	415.833	307.757	Galectin-3	161.594	454.814	265.719	272.023	634.338	289.198	506.411	457.091	524.493	199.965	609.078	484.054	Galectin-3	715.448	484.525	426.402	435.292	1051.89	363.267	653.368	395.46	496.312	280.84	410.252	225.575	Galectin-3	399.216	124.379	633.881	262.006	278.478	417.534	148.718	147.128	145.13	FALSE
proteinID	AveExp.PSRSA	AveExp.NC	logFC	P.Value	adj.P.Val	foldchange	Regulation	entrezID	uniprotID	PSRSA1	PSRSA2	PSRSA3	proteinID	PSRSA4	PSRSA5	PSRSA6	PSRSA7	PSRSA8	PSRSA9	PSRSA10	PSRSA11	PSRSA12	PSRSA13	PSRSA14	PSRSA15	proteinID	PSRSA16	PSRSA17	PSRSA18	PSRSA19	PSRSA20	PSRSA21	PSRSA22	PSRSA23	PSRSA24	NC37	NC38	NC39	proteinID	NC40	NC41	NC42	NC43	NC44	NC45	NC46	NC47	NC48	Threshold
Eotaxin-2	7.44358	6.83316	0.610415	0.00460663	0.0579119	1.5267	up	6369	O00175	221.713	231.225	312.3	Eotaxin-2	232.245	261.996	218.331	333.769	126.369	124.85	171.499	56.3419	164.046	81.0422	200.056	167.991	Eotaxin-2	104.409	79.2711	182.764	345.872	141.127	203.271	245.899	172.513	166.859	124.228	199.067	116.845	Eotaxin-2	113.549	90.6739	54.7079	59.9184	173.392	120.964	144.96	113.306	128.329	FALSE
JAM-B	3.7526	2.09583	1.65677	0.00499869	0.0610951	3.1531	up	58494	P57087	15.5842	82.2597	4.53086	JAM-B	14.1909	24.6586	26.0234	13.9753	30.9581	6.5887	0	14.7896	6.01629	3.87798	155.406	31.4689	JAM-B	89.4778	3.1937	0	20.337	17.6824	1.55788	6.61419	19.3391	25.9106	5.57187	2.7803	0	JAM-B	2.65149	11.0273	5.0295	3.08238	0	6.76599	24.8284	5.91125	0	FALSE
AR	5.25615	6.50168	-1.24553	0.00542815	0.064551	0.421753	down	374	P15514	40.8417	387.205	14.6124	AR	61.6202	26.9066	76.1338	125.181	68.443	28.7148	155.401	34.5879	8.37986	66.8159	87.5373	8.73448	AR	9.65797	11.135	39.8802	122.035	16.1614	21.87	77.8146	2.02116	56.0717	41.5134	82.2072	119.876	AR	154.31	127.113	76.7711	80.3574	123.285	104.524	61.4099	84.713	80.1507	FALSE
SDF-1a	1.821	3.16141	-1.34041	0.00596809	0.0691042	0.394908	down	6387	?P48061	0	11.0021	0	SDF-1a	0	0	1.96445	1.95136	12.1372	0	0	17.0045	0	28.1254	2.29753	5.3137	SDF-1a	0	3.68842	4.23572	15.4403	1.20424	0	14.611	10.1204	5.16039	10.2534	18.1186	6.25385	SDF-1a	8.14011	9.80566	9.96675	11.0259	6.64044	0	11.9036	10.6878	10.2325	FALSE
PECAM-1	10.6973	11.2683	-0.570925	0.00694439	0.078347	0.673185	down	5175	P16284	535.643	834.998	1238.29	PECAM-1	4098.03	1229.09	1962.64	1259.14	1277.14	1099.26	2388.88	2095.18	1589.85	1481.13	1380.67	1123.17	PECAM-1	1395.18	2568.44	2989.78	2083.13	2103.29	2722.13	2267.61	3020.99	1225.56	3667.13	2951.11	2238.23	PECAM-1	2524.09	1618	2987.91	1358.13	2969.27	1832.05	4642.98	1707.82	2912.77	FALSE
sFRP-3	12.3192	11.6966	0.622618	0.00845498	0.092549	1.53967	up	2487	Q92765	3231.64	27198.5	3008.01	sFRP-3	7274.65	3866.53	5924.22	7838.02	8443.82	2586.31	4279.41	5127.87	3840.38	4404.74	4378.86	4048.89	sFRP-3	6836.7	7409.89	4236.08	8494.52	2754.37	6346.78	5624.03	3754.1	2997.03	3343.77	2907.41	3233.86	sFRP-3	3980.28	2718.78	4227.18	3461.65	3023.94	2463.01	7650.87	2221.68	2825.01	FALSE
RBP4	13.0874	12.7845	0.302846	0.00864498	0.092549	1.23358	up	5950	P02753	11548.1	11449.2	10496.1	RBP4	11380.5	10579.8	10633.2	10895.1	11310.6	6671.21	6450.94	7603.72	6915.56	6333.63	7376.41	6513.44	RBP4	8142.21	10103.5	7831.95	7324.07	7440.15	8239.41	8072.93	8352.07	12107	9738.6	9957.52	4372.88	RBP4	6352.59	8156.16	6150.63	7116.58	6854.61	5127.31	8015.4	7031.52	7974.95	FALSE
6Ckine	4.27401	6.94883	-2.67483	0.00886617	0.092549	0.156602	down	6366	O00585	21.3951	385.09	0	6Ckine	0	0	157.567	0	92.8614	0	81.5804	363.31	136.041	0	0	260.751	6Ckine	59.9699	527.052	139.362	578.864	357.372	0	0	16.2984	2.35085	120.626	135.804	19.5281	6Ckine	415.375	110.735	101.77	92.8694	802.4	199.152	43.66	52.6934	212.803	FALSE
LIF	7.04306	7.5824	-0.53934	0.00904456	0.092549	0.688085	down	3976	P15018	64.071	89.3081	81.5088	LIF	124.216	153.536	210.538	92.383	257.249	97.0795	108.641	125.108	115.487	134.644	121.719	179.668	LIF	92.6247	98.5002	132.771	307.376	82.6666	279.202	147.121	205.684	121.12	263.51	250.027	87.3372	LIF	208.959	127.14	197.827	149.826	289.793	114.955	246.972	203.76	302.227	FALSE
Syndecan-1	14.8175	13.6576	1.15996	0.0104972	0.103429	2.23451	up	6382	P18827	28942.8	25921.1	11712.5	Syndecan-1	38630.4	27696.6	20883	219585	24777.9	9329.43	8532.09	14516.1	97242.2	19083.2	12981.2	13793.6	Syndecan-1	11452.8	474457	8992.43	54393.5	130159	61747.7	24319	13666.1	38704.2	19414.4	15928.6	7495.1	Syndecan-1	9622.6	26413.6	5611.37	16752.3	8080.84	5457.47	64528.3	9336.48	14716.8	FALSE
EDA-A2	4.23908	2.11662	2.12246	0.010578	0.103429	4.35435	up	1896	Q92838	173.762	14.7592	39.8164	EDA-A2	31.5589	29.6463	35.0021	130.021	35.1168	0	42.7284	54.529	0	5.58958	23.6812	8.42817	EDA-A2	0	0	87.493	75.0312	73.4534	14.7199	11.905	10.4396	50.1204	92.6046	21.4741	5.8253	EDA-A2	0	14.8898	0	52.3465	2.63646	0	0	0	0	FALSE
Follistatin-like 1	9.41396	12.231	-2.81703	0.0108266	0.103558	0.141902	down	11167	Q12841	328.819	948.496	1930.19	Follistatin-like 1	1591.62	357.847	1568.86	36.1987	703.56	782.44	2433.46	2559.99	427.745	1139.96	457.67	54.4284	Follistatin-like 1	181.882	51019.8	500.136	598.339	178.204	136.992	631.339	225.108	12042.1	3138.7	72770.9	1474.58	Follistatin-like 1	1389.93	666.981	545.894	27567.4	691.785	2027.48	6318.84	18534.9	195897	FALSE
IL-16	4.68119	5.23022	-0.549032	0.0114951	0.107614	0.683479	down	3603	Q14005	14.5929	16.9106	23.8923	IL-16	35.6764	22.0336	33.8575	40.2832	25.5607	23.1724	12.1934	31.0197	22.6721	11.981	25.0169	14.2561	IL-16	39.5942	28.4401	28.3723	45.1694	29.368	30.3004	28.3157	34.7794	13.6346	34.8768	31.3177	46.0739	IL-16	40.36	30.2002	30.5029	25.635	26.2018	45.6974	28.2014	70.4431	48.9585	FALSE
Leptin	11.3278	10.4922	0.83557	0.0124204	0.11153	1.78456	up	3952	P41159	1400.53	4469.18	1774.82	Leptin	3135.48	3631	5789.64	586.34	2509.29	2111.58	4455.64	3087.36	3904.68	7544.4	3382.99	788.694	Leptin	1363.42	2604.93	3220.08	2937.63	3773.65	1438.29	1445.76	3707.04	2845.77	3107.25	3386.29	393.721	Leptin	1228.56	1548.72	2953.24	1277.93	1500.48	4107.53	371.678	868.399	1332.31	FALSE
BDNF	9.82522	10.7574	-0.932176	0.01232	0.11153	0.524067	down	627	P23560	183.014	718.912	980.412	BDNF	2172.38	1343.02	1788.15	2156.41	1326.09	961.263	140.201	1924.18	1519.53	1333.58	323.335	142.38	BDNF	170.121	911.476	2199.01	1427.61	1177.13	1051.46	2048.49	954.554	1684.94	1754.46	1173.68	1770.91	BDNF	1397.1	1686.62	1755.34	1950.47	1961.22	1379.85	1897.7	1825.91	2604.94	FALSE
IL-1 R3	10.0628	9.42751	0.635257	0.0128412	0.113003	1.55321	up	3556	Q9NPH3	1037.15	1622.63	930.422	IL-1 R3	1272.84	1216.55	991.953	3436.29	1007.17	870.653	474.281	1902.65	5460.8	727.938	617.494	526.889	IL-1 R3	802.339	790.508	819.797	735.475	656.834	1550.92	1491.45	798.444	1247.31	546.241	741.863	437.99	IL-1 R3	325.574	1006.68	563.068	732.074	530.479	807.485	2417.06	597.994	750.976	FALSE
CA15-3	13.6368	14.7803	-1.14347	0.0136966	0.118167	0.452669	down	4582	P15941	9425.57	41518.9	24075.1	CA15-3	6154.55	23994.2	7545.91	12009.8	12621	7324.33	34665.7	31560.1	11450	3540.24	5516.8	29364.6	CA15-3	12560	49086.3	9496.54	11906.5	16740.2	20367.8	6689.32	1980.69	12587.6	3047.37	42117.8	25771	CA15-3	31659.8	39711.2	57518.9	44297.1	120001	33374.3	12533.4	78580.4	5892.09	FALSE
Siglec-10	11.5527	10.8267	0.725926	0.0159047	0.134578	1.65396	up	89790	Q96LC7	879.616	1883.02	1996.28	Siglec-10	1653.6	3247.25	3472.06	2046.02	1580.69	3597.41	1629.38	6852.14	3480.22	2713.39	4380.83	1088.14	Siglec-10	3770.44	4884.26	5182.6	2165.38	2033.05	2569.13	11798.4	17568.6	3580	2538.97	3380.96	1445.08	Siglec-10	1311.17	1244.61	1542.29	1769.19	2504.74	946.784	4186.35	1242.14	1878.02	FALSE
proteinID	AveExp.PSRSA	AveExp.NC	logFC	P.Value	adj.P.Val	foldchange	Regulation	entrezID	uniprotID	PSRSA1	PSRSA2	PSRSA3	proteinID	PSRSA4	PSRSA5	PSRSA6	PSRSA7	PSRSA8	PSRSA9	PSRSA10	PSRSA11	PSRSA12	PSRSA13	PSRSA14	PSRSA15	proteinID	PSRSA16	PSRSA17	PSRSA18	PSRSA19	PSRSA20	PSRSA21	PSRSA22	PSRSA23	PSRSA24	NC37	NC38	NC39	proteinID	NC40	NC41	NC42	NC43	NC44	NC45	NC46	NC47	NC48	Threshold
IL-15 R	1.8866	2.83629	-0.949684	0.0181722	0.150864	0.517746	down	3601	Q13261	2.40603	7.25402	3.28842	IL-15 R	0.158208	4.49431	8.15947	0.34593	3.8852	0	15.3181	11.5244	0	4.09528	1.80699	0.312857	IL-15 R	0.930949	1.21681	3.08998	4.06083	5.21192	1.73876	6.88591	2.95272	4.12232	0.624511	14.4937	2.27054	IL-15 R	3.24608	6.89562	9.80021	1.79425	6.34411	13.925	10.3309	14.0297	10.3253	FALSE
IL-1 RII	7.9667	6.86799	1.09871	0.0193464	0.157637	2.14164	up	7850	P27930	52.0902	3609.55	31.4521	IL-1 RII	182.715	132.756	259.553	406.276	328	229.727	1007.6	137.815	258.431	271.97	90.6334	324.412	IL-1 RII	146.838	448.26	233.364	1205.26	99.7524	339.074	361.969	186.468	225.35	142.347	404.721	126.909	IL-1 RII	102.873	373.337	115.51	99.9443	234.577	82.7332	22.4226	98.4134	40.2852	FALSE
IL-1 R5	4.48499	3.94589	0.539109	0.020183	0.158778	1.45307	up	8809	Q13478	30.4116	45.2292	13.5624	IL-1 R5	24.3298	12.668	37.5358	46.9773	18.8535	10.5768	13.9088	28.1688	16.3756	16.9438	14.3519	38.4979	IL-1 R5	11.7872	17.3942	17.1747	18.2435	26.4363	21.2724	17.599	28.6527	34.6549	33.4235	32.2283	6.40513	IL-1 R5	9.29843	4.25789	14.3669	7.96893	19.4352	16.7537	22.6806	18.4519	15.9876	FALSE
PSMA	10.9951	10.3399	0.655213	0.0202906	0.158778	1.57485	up	2346	Q04609	3048.18	4395.83	3607.09	PSMA	2605.61	2532.24	12390.6	3507.12	2430.41	1112.76	1278.02	1466.3	1170.98	1140.82	1072.14	1448.07	PSMA	872.083	1395.46	1498.2	2682.16	1224.93	2383.18	2095.21	4083.08	1515.32	2954.83	3525.58	1213.93	PSMA	901.135	1832.38	1006.57	962.426	732.419	584.767	1491.93	1599.36	1075.21	FALSE
IL-18 BPa	3.56735	5.10619	-1.53883	0.0205689	0.158778	0.344163	down	10068	O95998	0	103.007	0	IL-18 BPa	26.9094	1.4014	12.4855	7.85032	78.9715	15.5746	0	19.9452	17.469	8.32986	5.69549	16.4611	IL-18 BPa	1.05223	0	39.0751	113.771	48.524	32.1426	67.7882	43.1801	1.70719	82.3011	74.6212	0.362769	IL-18 BPa	52.5581	28.0637	38.2181	39.2205	51.3668	22.4926	44.9592	39.9904	56.0852	FALSE
Adiponectin	17.8533	18.0603	-0.207018	0.0212597	0.16128	0.866326	down	9370	Q15848	258002	233703	192689	Adiponectin	212908	236145	227034	209721	218235	243347	234789	265896	291309	244424	285994	277141	Adiponectin	262139	246608	242438	252723	264693	216168	255515	126047	254346	228247	221247	352072	Adiponectin	331185	294984	267228	272266	278080	271835	256762	267389	265178	FALSE
IGFBP-6	16.7459	16.9901	-0.244168	0.0221621	0.165277	0.844303	down	3489	P24592	111093	117909	93128.3	IGFBP-6	104637	118234	144558	183550	150627	90195.8	83576.7	96237.8	75053.4	86960.5	110319	96951.6	IGFBP-6	100849	75573.9	137423	125188	109997	107729	120787	133683	125892	144044	145612	133641	IGFBP-6	180843	107266	117752	103332	159098	118576	108142	136023	128936	FALSE
IL-1 F6	9.14761	7.9194	1.22822	0.0225782	0.165574	2.34277	up	27179	Q9UHA7	895.407	1831	158.874	IL-1 F6	712.301	897.457	519.368	502.674	780.743	363.014	466.52	849.28	794.764	303.072	467.85	232.907	IL-1 F6	269.589	805.395	909.722	649.974	659.649	677.572	1194.43	887.022	149.593	1001.85	710.769	256.11	IL-1 F6	185.866	496.371	711.013	315.417	140.997	0	644.128	187.372	610.103	FALSE
MIP-1d	9.69588	9.35984	0.336046	0.023254	0.167734	1.26229	up	6359	Q16663	1035.33	1075.15	797.486	MIP-1d	463.25	1157.23	745.416	870.887	844.212	629.544	1156.28	937.601	757.08	911.239	1232.15	817.47	MIP-1d	713.017	719.787	970.318	926.861	739.33	771.313	1008.77	554.188	598.43	641.48	623.274	892.024	MIP-1d	661.591	546.413	863.196	500.662	897.624	450.508	401.751	907.902	772.798	FALSE
Granulysin	11.1769	10.7083	0.468533	0.024415	0.173268	1.3837	up	10578	P22749	4116.22	2289.47	1235.23	Granulysin	2714.58	2807.77	2521.61	1591.83	2392	1429.4	1653.9	2084.87	4644.2	2796.79	2510.4	1945.66	Granulysin	3624.02	2379.42	2633.73	2637.94	1458.16	3590.96	2276.14	1780.59	1640.97	3090.28	2064.13	2204.78	Granulysin	1621.97	1570.11	1402.5	1483.11	1513.21	472.701	2010.94	1656.76	2688.29	FALSE
OSM	5.50582	7.12274	-1.61692	0.0265813	0.185647	0.326031	down	5008	P13725	228.75	24.752	214.281	OSM	21.0574	48.6982	96.3818	110.864	178.333	72.2416	0.601587	138.574	183.989	72.058	3.34391	14.0396	OSM	66.9388	63.0669	3.62049	1382.91	0	28.3268	88.0843	39.1828	51.0624	62.6065	171.805	156.548	OSM	61.018	671	83.7777	123.212	161.459	191.12	208.388	103.214	102.731	FALSE
PDGF-AB	13.6275	13.805	-0.177573	0.0276367	0.188462	0.884189	down	5154	P04085/P01127	10825.7	14778.6	11313.7	PDGF-AB	11483.6	13106.5	11027	14565.1	12785.2	9678.61	11691.3	13235.7	13650.7	12932.6	14177.1	9201.04	PDGF-AB	10662.6	13447.3	12491.6	17020.2	12233.4	13701	16227.4	15133.4	11740.8	13977.2	13800.2	14125.5	PDGF-AB	13050.2	16837.9	14602.6	14396	12997.6	13977.8	13456.7	16064.6	14940.3	FALSE
MMP-1	11.8759	12.5202	-0.644346	0.0283997	0.188462	0.639783	down	4312	P03956	989.518	4901.64	4808.85	MMP-1	4165.99	2858.27	4419.61	7046.67	8601.68	5886.6	1121.6	2782.29	2946.6	2308.83	4135.17	2213.21	MMP-1	5799.16	7389.33	6653.2	2482.83	5817.68	1573.45	3058.75	5475.49	6776.04	8683.58	10094	5529.12	MMP-1	5574.95	10332.4	4147.23	7428.47	5186.99	3062.81	4511.4	3328.25	8211.9	FALSE
APRIL	2.4694	0.222748	2.24666	0.0290892	0.188462	4.74582	up	8741	O75888	0	0	36.3748	APRIL	92.3921	0	0	73.5256	49.1521	0	0	261.243	0	0	0	0	APRIL	59.4024	0	0	396.768	52.8237	0	155.642	0	0	0	0	0	APRIL	0	0	0	0	0	0	0	0	5.37743	FALSE
IL-5 Ra	9.35344	7.22805	2.12538	0.0285463	0.188462	4.36319	up	3568	Q01344	433.426	4033.52	844.436	IL-5 Ra	1449.48	2288.04	1937.86	1866.68	902.261	783.833	283.966	366.706	890.231	575.673	434.685	509.586	IL-5 Ra	240.538	1092.27	1497.65	813.716	0	1011.51	1224.36	445.281	1393.49	771.699	294.155	0	IL-5 Ra	412.12	469.851	0	133.853	451.609	543.474	573.184	125.903	1199.13	FALSE
proteinID	AveExp.PSRSA	AveExp.NC	logFC	P.Value	adj.P.Val	foldchange	Regulation	entrezID	uniprotID	PSRSA1	PSRSA2	PSRSA3	proteinID	PSRSA4	PSRSA5	PSRSA6	PSRSA7	PSRSA8	PSRSA9	PSRSA10	PSRSA11	PSRSA12	PSRSA13	PSRSA14	PSRSA15	proteinID	PSRSA16	PSRSA17	PSRSA18	PSRSA19	PSRSA20	PSRSA21	PSRSA22	PSRSA23	PSRSA24	NC37	NC38	NC39	proteinID	NC40	NC41	NC42	NC43	NC44	NC45	NC46	NC47	NC48	Threshold
MEPE	6.70466	5.85197	0.852684	0.0295542	0.188462	1.80586	up	56955	Q9NQ76	55.6892	166.219	73.5576	MEPE	246.623	226.461	172.988	95.6358	102.815	7.077	167.548	188.727	115.842	148.012	262.26	303.58	MEPE	19.6589	100.256	102.74	130.761	82.9892	46.3767	80.0763	167.183	69.7365	53.2379	70.0883	47.2143	MEPE	51.7675	53.622	59.0649	27.9389	167.7	118.349	74.4559	9.84832	88.8117	FALSE
VEGF	3.83888	4.4959	-0.657017	0.0291839	0.188462	0.634188	down	7422	P15692	3.75691	15.3726	19.2311	VEGF	37.9134	17.8434	13.8388	23.4007	10.2504	21.4943	5.31974	19.9097	23.1489	37.368	9.96497	8.30599	VEGF	10.0711	5.40671	20.5386	18.4009	4.4099	4.57242	10.6672	23.4462	15.1106	29.7977	41.7617	17.8023	VEGF	38.1609	26.9539	5.64233	30.6724	15.9146	14.055	10.2901	41.3716	24.0611	FALSE
CF XIV	7.86665	6.9258	0.940851	0.0320155	0.20124	1.91966	up	5624	P04070	221.898	2407.24	190.851	CF XIV	577.796	1021.28	445.127	242.91	78.7168	377.081	61.7969	526.41	47.6151	113.747	167.084	889.631	CF XIV	130.434	134.072	179.998	322.278	90.1733	304.448	138.244	292.966	103.33	31.0895	101.656	50.7129	CF XIV	150.822	261.058	415.598	143.329	198.586	34.4654	124.633	204.604	139.04	FALSE
Periostin	12.0083	10.2838	1.72453	0.0334108	0.207053	3.30473	up	10631	Q15063	3245.39	9412.04	1090.91	Periostin	81068.9	6615.83	4687.23	5430.19	2190	3423.67	2146.15	13497.9	394063	4144.15	722.675	2910.37	Periostin	708.918	754.696	527.171	8332.69	565.797	9859.17	36254.8	436.707	7990.36	309.958	583.506	850.494	Periostin	204.243	11348.7	497.541	703.34	1689.84	776.094	147784	319.929	1783.92	FALSE
DLL1	4.90648	5.76041	-0.853927	0.0343769	0.210081	0.553277	down	28514	O00548	9.92348	18.9377	4.06686	DLL1	23.6454	0.148814	23.3893	70.7988	103.168	56.214	21.3696	48.8734	51.8369	76.0785	38.5469	52.9447	DLL1	35.5386	9.22238	42.9487	126.684	38.3929	45.7414	20.5382	45.5507	21.9383	65.8546	142.855	25.1061	DLL1	43.6878	68.4114	63.2692	57.7051	56.4665	31.3001	36.292	62.7702	48.6284	FALSE
GASP-2	4.76123	2.0296	2.73162	0.0355642	0.211936	6.64202	up	100528062	Q96D09	0	42.2634	0	GASP-2	341.632	0	202.755	1854.44	735.464	0	0	154.772	135.732	201.173	84.4564	0	GASP-2	0	0	353.983	597.139	2835.07	395.726	0	0	67.9952	446.355	1183.03	0	GASP-2	0	39.5173	0	0	0	0	0	0	0	FALSE
Ck beta 8-1	8.02494	7.25334	0.771601	0.0356438	0.211936	1.70716	up	6368	P55773	106.895	1958.86	176.142	Ck beta 8-1	323.62	260.826	412.913	280.656	362.229	108.687	82.829	343.849	81.0077	134.182	493.269	111.441	Ck beta 8-1	413.521	685.012	376.666	581.833	233.108	93.9979	270.474	380.16	249.523	397.023	99.0399	202.001	Ck beta 8-1	72.0158	124.201	126.57	59.4505	193.425	298.59	574.598	84.0007	96.9685	FALSE
VEGF R1	12.0086	11.1533	0.855293	0.0369378	0.21385	1.80913	up	2321	P17948	4035.43	29115.2	1235.42	VEGF R1	2287.38	2162.34	1473.68	4655.59	3997.34	2106.37	5836.09	3128.34	2394.33	4572.37	3018.95	1693.04	VEGF R1	1965.58	34468.9	5875.8	10909.3	10061.7	4758.15	8194.71	2260.2	3491.05	1466.19	3900.29	1900.71	VEGF R1	1300.68	3014.5	1268.32	2264.66	1934.15	2762.33	5275.91	2476.43	2267.94	FALSE
GH	9.92829	9.2742	0.654096	0.0368775	0.21385	1.57363	up	2688	P01241	1004.81	1268.09	1603.37	GH	619.497	697.346	738.45	1866.71	1703.69	575.687	401.047	1539.71	510.691	433.392	1782.55	1593.26	GH	1743.84	1048.75	1425.88	2374.69	371.826	1159.5	307.982	1061.09	1287.87	1217.83	721.608	328.851	GH	604.83	952.748	165.508	727.639	289.463	1636.71	897.489	465.588	780.751	FALSE
CEA	9.19202	8.20896	0.98306	0.0381719	0.218125	1.97665	up	1048	P06731	185.504	6284.28	283.378	CEA	538.147	320.722	400.412	1467.99	1402.04	387.839	2268.9	340.133	524.543	331.238	77.9133	510.073	CEA	435.147	645.403	558.035	4245.1	122.424	1254.69	1005.5	474.606	509.151	145.834	829.927	300.83	CEA	204.508	642.406	214.01	295.102	332.039	342.17	169.148	396.169	187.17	FALSE
2B4	8.10878	7.181	0.927779	0.0394244	0.220047	1.90234	up	51744	Q9BZW8	187.692	848.916	184.582	2B4	690.707	610.217	182.213	1644.63	166.327	193.181	129.167	370.166	1985.33	122.396	122.381	144.112	2B4	163.643	125.901	109.129	354.133	191.036	468.219	958.507	57.3513	354.859	51.7568	83.6237	86.6315	2B4	71.0054	276.006	71.7993	223.733	98.972	145.129	3326.79	76.7338	179.673	FALSE
TIMP-2	12.2109	11.5704	0.640538	0.0395085	0.220047	1.55891	up	7077	P16035	4608.06	4107.36	3374.69	TIMP-2	4443.92	5157.53	4748.15	4706.23	3949.67	4815.64	5204.65	5549.66	4829.36	4880.56	4840.71	4834.72	TIMP-2	4753.84	4991.05	4995.42	4832.58	4803.86	5180.4	5004.55	5288.96	4420.51	5158.94	4006.29	4200.66	TIMP-2	4811.43	4335.62	4566.77	4202.05	3915.11	68.4453	3680.9	4480.97	4004.94	FALSE
AFP	9.54095	8.80863	0.732322	0.0409356	0.220648	1.66131	up	174	P02771	1131.96	1176.41	4593.72	AFP	568.548	430.1	876.532	1383.63	236.507	310.141	551.875	543.398	478.581	351.576	592.955	638.049	AFP	483.296	3611.87	578.174	502.847	3562.73	916.931	740.032	321.183	818.055	387.079	717.776	219.343	AFP	391.759	329.985	418.554	295.508	933.497	330.395	398.615	1275.15	419.834	FALSE
JAM-A	5.81424	5.25048	0.563761	0.0411208	0.220648	1.47812	up	50848	Q9Y624	32.3705	61.1734	26.4702	JAM-A	44.7936	59.3581	84.0718	57.3343	53.7091	32.5353	35.3181	119.029	34.5376	30.0093	77.4832	40.4154	JAM-A	40.2909	86.451	70.734	59.2023	37.2709	64.0646	112.928	116.449	86.1827	40.2731	41.5677	20.3598	JAM-A	34.9321	40.7582	30.8325	76.9878	26.602	20.6623	129.834	23.332	33.8023	FALSE
IL-12p40	4.58724	4.06875	0.518483	0.0403058	0.220648	1.43245	up	3593	P29460	18.8934	94.3538	12.2314	IL-12p40	19.4515	23.7495	22.6317	49.401	43.5775	10.0601	32.3665	18.4917	10.8195	16.193	38.0931	21.6535	IL-12p40	20.2352	12.4037	17.1644	25.5836	14.2583	35.9716	27.4366	29.7891	22.3691	22.8225	19.8011	11.3393	IL-12p40	15.5098	13.3274	13.4465	19.5993	19.1221	8.77974	10.6604	26.4255	17.4097	FALSE
IL-34	2.04909	1.31048	0.738615	0.0439667	0.233077	1.66857	up	146433	Q6ZMJ4	7.6155	21.2125	0.984725	IL-34	7.29328	14.0406	3.58003	2.00109	5.77147	1.79142	0.194591	2.45299	0.953198	0.95229	3.00121	0.224988	IL-34	0	2.25444	4.98578	5.86207	2.85462	2.73727	5.18562	6.72187	6.29732	8.2533	4.66439	1.3218	IL-34	0.74082	1.31732	0	0.595251	0.691594	3.41586	1.5306	1.05333	0.782674	FALSE
EMMPRIN	8.79058	9.07169	-0.281107	0.046111	0.240039	0.822959	down	682	P35613	356.464	339.654	368.776	EMMPRIN	505.55	482.202	540.145	387.029	623.519	464.936	625.323	516.613	558.556	615.504	385.889	477.528	EMMPRIN	233.52	566.733	404.829	593.035	418.16	364.14	574.726	481.658	168.804	516.017	356.977	491.317	EMMPRIN	567.183	482.249	636.735	583.465	729.519	510.919	516.651	551.616	589.537	FALSE
Syndecan-3	10.2714	9.42039	0.851059	0.0474622	0.240039	1.80382	up	9672	O75056	162.872	1246.37	906.443	Syndecan-3	1238.71	1391.21	3452.46	1633.93	5934.26	1248.3	192.164	4562.03	2889.07	2084.3	1328.94	301.372	Syndecan-3	1236.03	1140.93	1644.63	955.063	1095.55	953.709	606.266	2139.51	1864.8	413.15	503.641	811.761	Syndecan-3	308.658	488.148	880.582	151.601	328.498	3528.68	2739.14	1019.62	950.4	FALSE
CEACAM-5	4.89666	3.02284	1.87382	0.0464505	0.240039	3.66502	up	1048	P06731	9.97479	84.3807	41.2201	CEACAM-5	13.1963	18.7387	38.0698	133.744	76.091	0	3.08231	117.259	579.942	0	272.663	45.5907	CEACAM-5	110.754	0	0	121.957	16.4057	51.948	126.353	118.785	75.6568	96.6604	169.724	6.69061	CEACAM-5	0	55.7725	0	0	19.4289	43.3198	11.608	0	0	FALSE
CTACK	10.3003	10.7374	-0.437108	0.0472493	0.240039	0.738613	down	10850	Q9Y4X3	934.969	969.555	808.754	CTACK	1389.11	2482	2255.08	1300.96	2230.41	1136.3	618.128	1555.17	1138.37	1040.63	981.517	2020.79	CTACK	768.497	915.714	1305.09	2444.79	468.922	1994.29	944.194	2066.58	1470.28	2867.03	1930.2	841.539	CTACK	2497.45	1125.05	1573.24	1281.53	2497.21	1249.21	1440.12	1618.54	3171.29	FALSE
CD40L	7.5261	7.95806	-0.431959	0.0506798	0.253399	0.741255	down	959	P29965	157.417	211.587	115.268	CD40L	279.014	210.619	232.646	274.062	245.412	193.813	128.128	80.6329	141.866	169.141	75.439	185.756	CD40L	142.188	115.977	456.94	337.806	188.22	204.387	424.823	94.1922	219.724	311.443	252.026	308.073	CD40L	271.018	244.054	253.308	267.512	298.178	63.1217	272.949	295.652	321.373	FALSE
ANGPTL4	12.964	11.5939	1.37006	0.0534372	0.258578	2.58481	up	51129	Q9BY76	1484.34	17589.6	2871.37	ANGPTL4	18535.5	15375.4	18570.2	23989.5	21013.3	6465.64	2473.06	14295.7	224102	11452.3	6083.75	8583.04	ANGPTL4	8543.92	37540.4	2875.29	28944.6	3912.31	20392.2	4433.1	19.2722	3892.24	6685.36	4437.97	496.973	ANGPTL4	858.489	7649.38	1215.53	3248.27	2174.15	3249.17	35364.6	1194.77	6624.18	FALSE
WIF-1	6.34227	5.80279	0.539481	0.0539457	0.258578	1.45345	up	11197	Q9Y5W5	56.4163	858.5	61.8379	WIF-1	64.8018	104.287	64.9477	103.735	58.0412	46.7055	114.193	119.679	57.6663	67.5388	73.1115	115.333	WIF-1	75.3707	78.5229	83.2614	111.127	75.686	94.1531	72.0645	24.355	41.3969	57.0812	110.148	22.3726	WIF-1	37.8762	51.686	37.4246	63.3971	68.515	91.8505	56.6318	62.2013	49.933	FALSE
Fractalkine	9.44193	8.54556	0.896369	0.0526464	0.258578	1.86138	up	6376	P78423	173.739	3380.22	562.116	Fractalkine	1260.53	569.518	1164.7	484.782	968.44	189.15	1076.57	3007.81	446.167	1561.21	1088.52	106.131	Fractalkine	349.286	297.694	408.737	1985.76	486.201	413.01	2334.45	653.559	944.921	542.573	800.356	231.529	Fractalkine	68.0382	138.886	461.6	271.01	231.485	1356.31	1146.7	68.2492	2398.38	FALSE
Lymphotactin	4.79629	5.95655	-1.16027	0.0540662	0.258578	0.44743	down	6375	P47992	28.352	97.5439	0	Lymphotactin	19.1512	0	13.7288	57.0193	101.987	31.8509	31.7959	47.7522	31.2324	107.024	21.3722	41.5147	Lymphotactin	5.84483	42.8738	16.8011	110.888	146.02	0	159.79	33.6717	101.543	85.9941	51.875	45.1774	Lymphotactin	81.8396	66.0934	90.4791	42.8889	70.6998	38.5273	98.3955	70.4735	33.4764	FALSE
GROa	14.5064	13.9432	0.563226	0.0564366	0.258668	1.47757	up	2919	P09341	14757.6	131059	17034.3	GROa	16592.8	16680.8	17328.5	29648.1	18481.8	8912.79	33119.9	37818.3	33202.3	16786.3	13226.7	16230.5	GROa	16493.2	24354.8	21274.6	75297.2	17385.1	19928.2	38145.2	21112.9	30701	13924.3	18361.8	12698	GROa	10250.3	29720	12846.5	13822.1	17237.9	15396.8	17401.3	16874.8	17032.4	FALSE
Gas 1	1.56687	0.502462	1.06441	0.0555508	0.258668	2.09131	up	2619	P54826	0	157.457	1.07722	Gas 1	0	4.61477	6.36992	13.08	0.021673	0	0	30.2644	0.0106019	24.6338	0	0	Gas 1	0	0	4.97533	11.3301	0	4.04042	0	0	2.54677	2.39943	1.78983	1.00337	Gas 1	0	0.959809	0	0	0	0	0.401457	0	0.251796	FALSE
BLC	4.06844	3.19429	0.874144	0.0560608	0.258668	1.83292	up	10563	O43927	34.8719	17.0446	6.15878	BLC	38.98	6.50567	11.3645	18.9175	12.9629	4.27686	48.6677	18.9803	4.00853	80.671	9.84663	14.3796	BLC	7.0388	146.804	10.3869	8.41327	101.975	9.41616	15.9725	8.351	5.67766	7.68101	12.8497	6.16948	BLC	7.69057	5.93074	7.03366	20.047	10.1807	4.08311	7.08347	7.16794	9.5003	FALSE
IL-17	1.91996	2.83817	-0.918212	0.0555717	0.258668	0.529164	down	3605	Q16552	0.973167	4.14879	5.1418	IL-17	2.56841	6.59905	3.83753	22.0763	4.65272	2.27742	0.915366	2.05479	4.94873	1.20841	1.02687	0.600668	IL-17	1.91585	1.50396	1.96777	2.08972	2.45636	1.85085	5.14675	3.39877	3.77514	10.7319	2.96803	2.51688	IL-17	20.4448	2.31717	18.6185	6.23607	6.92113	6.49749	12.3062	1.95958	3.62527	FALSE
uPAR	10.8297	11.2132	-0.383535	0.0595492	0.27012	0.766557	down	5329	Q03405	1243.86	2712.26	922.134	uPAR	3087.16	775.411	1578.72	1549.49	1555.35	1317.47	1856.84	2864.11	1377.08	3225.06	2126.88	1558.54	uPAR	1303.36	1486.54	3670.78	4277.8	1977.13	1954.02	1044.37	2566.7	1866.59	1888.02	2336.19	1968.61	uPAR	2188.24	1720.61	2158.46	2837.41	1573.49	4461.2	2162.9	2469.44	4250.67	FALSE
VEGF-C	6.8351	7.23491	-0.399808	0.0612016	0.274783	0.757959	down	7424	P49767	64.0853	80.6267	81.1328	VEGF-C	142.381	125.135	216.332	181.441	214.875	116.666	45.6407	115.057	103.179	95.7032	79.1849	53.7814	VEGF-C	99.578	92.5001	141.195	356.351	141.236	92.8681	144.49	188.937	70.7457	152.921	230.433	130.191	VEGF-C	74.1413	108.696	134.759	91.6882	204.805	195.385	183.938	166.049	224.518	FALSE
IGF-2	9.39609	8.73484	0.66125	0.0622501	0.276667	1.58145	up	3481	P01344	1029.16	580.77	841.76	IGF-2	547.52	687.389	1014.21	1490.72	691.097	655.617	294.15	547.372	339.746	557.784	531.005	532.038	IGF-2	608.048	2225.47	702.835	412.864	2789.57	817.205	554.365	593.054	223.396	290.519	427.841	463.984	IGF-2	842.086	275.646	297.426	599.948	552.847	257.162	797.151	280.96	456.061	FALSE
DAN	10.0802	10.5229	-0.442753	0.0639428	0.280924	0.735729	down	5073	O95453	1144.12	1103.43	892.296	DAN	1145.26	1346.95	1610.46	1168.8	1901.9	821.445	737.26	890.013	752.272	654.795	765.673	797.14	DAN	715.256	1233.29	1114.66	10282.1	1662.78	727.491	704.094	826.962	911.767	1432.52	2689.78	1149.25	DAN	1110.12	1217.45	1062.3	941.987	1393.8	1946.24	1396.43	3259.25	1380.52	FALSE
IL-33	4.88155	3.29791	1.58364	0.0644849	0.280924	2.99725	up	90865	O95760	2.33476	75.5089	2.63339	IL-33	188.035	58.0481	18.0428	98.8024	40.8417	10.1401	0.807802	113.813	1401.27	12.703	8.27272	6.74727	IL-33	6.40395	10.9522	6.47129	72.5254	6.23116	172.939	439.438	10.5405	225.982	0.00250084	0.228865	5.3047	IL-33	0.0989331	102.499	0.266887	38.0757	11.3521	8.38426	912.01	4.21071	32.955	FALSE
proteinID	AveExp.PSRSA	AveExp.NC	logFC	P.Value	adj.P.Val	foldchange	Regulation	entrezID	uniprotID	PSRSA1	PSRSA2	PSRSA3	proteinID	PSRSA4	PSRSA5	PSRSA6	PSRSA7	PSRSA8	PSRSA9	PSRSA10	PSRSA11	PSRSA12	PSRSA13	PSRSA14	PSRSA15	proteinID	PSRSA16	PSRSA17	PSRSA18	PSRSA19	PSRSA20	PSRSA21	PSRSA22	PSRSA23	PSRSA24	NC37	NC38	NC39	proteinID	NC40	NC41	NC42	NC43	NC44	NC45	NC46	NC47	NC48	Threshold
ACE-2	6.52481	8.21591	-1.69109	0.066802	0.283808	0.309692	down	59272	Q9BYF1	108.111	166.995	0	ACE-2	8.63513	5.15895	233.712	358.622	357.703	0	0	255.246	370.233	383.212	325.611	250.579	ACE-2	436.054	9.69921	376.105	460.124	226.955	387.076	111.367	598.236	287.113	755.772	615.524	368.947	ACE-2	440.667	1273.2	356.266	327.193	733.831	0	279.38	288.384	701.899	FALSE
proteinID	AveExp.PSRSA	AveExp.NC	logFC	P.Value	adj.P.Val	foldchange	Regulation	entrezID	uniprotID	PSRSA1	PSRSA2	PSRSA3	proteinID	PSRSA4	PSRSA5	PSRSA6	PSRSA7	PSRSA8	PSRSA9	PSRSA10	PSRSA11	PSRSA12	PSRSA13	PSRSA14	PSRSA15	proteinID	PSRSA16	PSRSA17	PSRSA18	PSRSA19	PSRSA20	PSRSA21	PSRSA22	PSRSA23	PSRSA24	NC37	NC38	NC39	proteinID	NC40	NC41	NC42	NC43	NC44	NC45	NC46	NC47	NC48	Threshold
NT-3	7.11975	6.44014	0.679605	0.0658855	0.283808	1.6017	up	4908	P20783	238.141	552.437	291.718	NT-3	35.5929	124.939	117.561	444.41	246.324	154.078	142.355	73.524	71.4681	81.2335	240.051	193.853	NT-3	129.782	44.6636	283.384	118.971	90.9247	63.5776	145.927	138.226	101.514	160.001	210.041	75.0082	NT-3	101.608	99.6874	92.7781	181.119	205.906	21.2673	39.4548	87.0665	23.5599	FALSE
proteinID	AveExp.PSRSA	AveExp.NC	logFC	P.Value	adj.P.Val	foldchange	Regulation	entrezID	uniprotID	PSRSA1	PSRSA2	PSRSA3	proteinID	PSRSA4	PSRSA5	PSRSA6	PSRSA7	PSRSA8	PSRSA9	PSRSA10	PSRSA11	PSRSA12	PSRSA13	PSRSA14	PSRSA15	proteinID	PSRSA16	PSRSA17	PSRSA18	PSRSA19	PSRSA20	PSRSA21	PSRSA22	PSRSA23	PSRSA24	NC37	NC38	NC39	proteinID	NC40	NC41	NC42	NC43	NC44	NC45	NC46	NC47	NC48	Threshold
PDGF-BB	11.0954	10.9381	0.157238	0.0670818	0.283808	1.11515	up	5155	P01127	1388.07	2216.89	1445.44	PDGF-BB	2149.88	2307.53	2256.83	2037.78	1958.08	2333.68	2070.99	2703.87	2386.11	2292.66	2361.76	1643.98	PDGF-BB	1850.09	2543	2576.72	2537.5	2363.96	2615.61	2466.54	2616.79	2115.52	2404.3	2306.02	1895.49	PDGF-BB	2004.75	1771.71	1662.63	1771.01	2019.49	1798.27	2025.56	1986.54	2013.72	FALSE
RGM-B	4.36495	2.44011	1.92484	0.0689241	0.285011	3.79695	up	285704	Q6NW40	0	172.953	14.7221	RGM-B	166.195	76.0431	206.867	6.24264	151.728	0	10.4042	155.635	0	9.21129	329.625	0	RGM-B	0	31.929	71.7261	0	17.0092	28.827	49.9541	116.824	89.9693	19.2806	659.68	0	RGM-B	0	0	0	0	0	228.109	86.2134	0	1.43704	FALSE
TARC	7.35934	8.02886	-0.669519	0.0693094	0.285011	0.628716	down	6361	Q92583	137.646	58.9275	88.0111	TARC	367.89	41.2795	169.362	400.495	816.244	227.37	48.3153	143.851	556.935	260.713	54.3545	55.7816	TARC	120.299	116	284.107	256.254	61.4591	241.432	397.59	441.21	109.075	310.25	537.885	220.885	TARC	171.763	212.145	290.793	199.269	324.32	171.694	492.389	216.422	207.688	FALSE
Fas	7.10333	7.73292	-0.629591	0.0682776	0.285011	0.64636	down	355	P25445	64.2992	272.577	53.199	Fas	110.874	114.96	155.066	93.729	123.375	101.706	215.435	206.974	134.536	217.309	256.999	249.632	Fas	224.8	43.3078	331.098	351.235	329.848	149.726	4.91451	239.171	122.234	269.603	226.128	158.381	Fas	391.833	148.355	225.074	152.697	334.976	146.237	149.757	182.471	313.433	FALSE
Notch-1	10.5681	10.3493	0.218717	0.0700728	0.285482	1.1637	up	4851	P46531	1404.17	2497.7	1229.59	Notch-1	1243.98	1739.16	1631	1906.49	2397.56	1374.76	1935.28	1594.84	1152.58	1607.27	991.003	1666.1	Notch-1	1526.41	2015.34	1392.26	1739.83	1054.58	1324.64	971.391	1839.46	1315.53	1512.35	1337.33	1285.12	Notch-1	1301.09	1171.83	1076.87	1110.95	1355.55	1479.37	1420.18	1270.69	1403.09	FALSE
TGFb1	13.5177	13.1991	0.318581	0.0719366	0.290386	1.2471	up	7040	P01137	5050.81	23454.4	11365.7	TGFb1	9331.51	10263.2	12393.8	14188	12072.1	9975.87	8957.52	14203.9	11530.7	10633.3	11136.1	7675.73	TGFb1	39723.6	13194.9	15668.8	9974.31	10240.4	8775.01	10875.4	14349.5	10938	20699.9	13344.4	6222.71	TGFb1	8303.66	7601.48	6687.21	8583.28	11566	12948.5	8243.16	6318.45	9836.48	FALSE
CD200	13.1706	13.0212	0.149433	0.0726282	0.290513	1.10913	up	4345	P41217	8979.58	10720.1	8848.19	CD200	11135.1	9338.01	8444.08	10386.3	9353.62	9711.98	9498.93	9356.51	8476.98	11201.8	9143.37	8727.09	CD200	9490.13	9151.68	9565.28	9696.94	9003.77	10360.9	8143.67	9134.91	5351.65	9192.63	6843.47	8417.35	CD200	8077.33	6526.34	6900.21	8166.88	7973.78	9415.02	10153.7	8188.2	11078.4	FALSE
Prostasin	8.60914	8.15802	0.451117	0.0744577	0.295148	1.3671	up	5652	Q16651	273.009	531.817	311.164	Prostasin	286.383	525.674	1025.18	716.598	602.063	373.976	80.3861	784.031	261.488	263.581	409.276	167.115	Prostasin	274.417	484.02	547.656	297.404	249.661	286.893	657.051	931.347	463.084	523.092	359.378	225.571	Prostasin	374.986	219.613	361.187	238.053	236.36	182.941	577.681	188.641	199.282	FALSE
ANG-1	14.112	14.4978	-0.385834	0.0780773	0.306732	0.765337	down	284	Q15389	5125.43	23874.1	11381.3	ANG-1	36651.9	12934.3	28784.8	20038	20598.4	29116.8	9294.13	16484.2	19012.8	20733.3	17785.3	7263.75	ANG-1	7597.17	15331.7	25470.4	23638.8	25529.1	23148	25528.4	25854.4	18481.5	25509.7	28933.9	20917.4	ANG-1	14742.9	28464.3	17888.2	22742.2	20075.9	24659.1	24302.5	24088	30774.8	FALSE
Cystatin B	9.55104	9.80491	-0.253871	0.0806643	0.31316	0.838643	down	1476	P04080	559.351	413.183	608.851	Cystatin B	1108.72	1011.72	1119.02	468.253	720.122	754.171	720.942	745.866	760.109	658.776	907.462	547.712	Cystatin B	666.499	683.897	875.531	956.744	544.082	973.229	1128.28	830.716	856.246	420.068	899.365	1073.49	Cystatin B	829.712	810.002	1072.87	800.027	1392.48	818.375	984.577	790.565	1246.59	FALSE
MIG	2.00718	0.988742	1.01844	0.0811368	0.31316	2.02573	up	4283	Q07325	2.02392	77.0358	0.0542003	MIG	2.1972	8.81833	1.62548	11.3721	85.4538	0	3.90956	5.80687	0	1.23724	0.0766834	0.475246	MIG	2.49167	4.31454	0.950861	12.1273	0	6.61903	7.16808	2.50218	0.175921	27.5042	0.861013	0	MIG	2.88746	0.115187	1.98422	1.26856	0	0	0.617281	0	0.481331	FALSE
IL-1 R6	12.8935	12.6028	0.290758	0.0819082	0.313388	1.22328	up	8808	Q9HB29	4159.03	14742.8	7991.98	IL-1 R6	6636.53	9646.31	11465	8409.66	9564.79	7894.65	4780.39	9424.55	6253.29	4778.15	6579.36	4243.73	IL-1 R6	8930.81	9097.19	8833.5	7067.92	7032.12	7830.27	8867.24	9077.25	7331.46	10408.8	7232.05	6146.7	IL-1 R6	5930.49	4916.86	5379.63	5503.95	4770.8	10724	10453.4	3769.17	4158.29	FALSE
ADAM9	6.63075	5.77887	0.851885	0.088377	0.331915	1.80486	up	8754	Q13443	32.1345	255.008	49.3213	ADAM9	209.173	154.933	57.2159	749.341	24.7156	53.9347	31.6969	205.553	1337.08	79.2245	56.2581	43.7374	ADAM9	48.1044	72.6646	56.6468	111.944	41.9507	216.814	592.35	38.9183	95.1117	34.8904	54.2563	30.3791	ADAM9	23.9442	166.043	28.8169	36.0637	36.1447	37.6102	1177.34	22.2575	65.6344	FALSE
ULBP-2	5.56793	5.2	0.367929	0.0875258	0.331915	1.2905	up	80328	Q9BZM5	23.193	65.3568	52.4871	ULBP-2	26.5374	64.2155	98.0029	31.3303	56.3942	32.3784	40.2978	74.7552	46.6159	37.9324	50.2304	54.6185	ULBP-2	57.7406	23.4211	57.7355	62.4017	23.5757	52.9398	53.0192	60.7284	44.6828	30.8577	19.9635	18.2842	ULBP-2	48.2086	50.4143	41.0956	24.5604	43.3541	57.8212	36.727	43.9716	38.2112	FALSE
MIP-1a	2.86638	3.44283	-0.576452	0.0890135	0.331915	0.670611	down	6348	P10147	4.41997	5.47806	2.81798	MIP-1a	11.7559	4.31408	5.70427	8.05662	3.5441	3.50465	3.01978	20.2148	51.8583	5.68114	4.06792	3.31193	MIP-1a	4.44694	5.35365	5.3692	8.13591	3.20434	11.5048	9.6303	4.21729	10.7189	15.0314	31.8743	4.30411	MIP-1a	5.29982	5.03664	3.02539	6.71771	5.34703	21.573	24.8256	26.3856	7.16891	FALSE
TSP-1	16.8307	17.011	-0.180312	0.0931312	0.333157	0.882512	down	7057	P07996	82033.7	98923.8	76062.5	TSP-1	106517	87103.3	129459	145715	152522	116855	101492	135553	103775	140818	104529	119793	TSP-1	103089	132524	124096	164864	151224	123763	120378	137408	94285.3	182284	200733	131208	TSP-1	122741	119324	117302	127641	126811	111702	120068	141176	111471	FALSE
LRP-6	7.56596	6.41077	1.15519	0.0931324	0.333157	2.22714	up	4040	O75581	78.876	856.048	77.6919	LRP-6	966.18	232.679	240.292	160.81	423.394	19.0181	181.599	776.677	7255	250.801	36.6933	51.8684	LRP-6	9.81694	57.6367	112.635	2396.39	35.1872	773.976	390.995	79.4335	142.912	19.467	46.7801	72.4156	LRP-6	44.0011	519.728	14.4309	47.4016	80.1183	184.17	1814.28	37.0464	109.375	FALSE
Tie-1	7.83768	7.37489	0.462794	0.0902059	0.333157	1.37821	up	7075	P35590	89.3807	929.95	93.3824	Tie-1	229.331	189.675	235.708	106.565	241.166	198.078	312.424	294.642	195.814	242.256	494.677	162.521	Tie-1	223.44	142.026	219.899	438.96	206.655	159.626	451.711	283.822	203.183	67.4705	37.6239	202.399	Tie-1	190.565	106.312	301.116	279.408	197.422	270.379	145.871	260.759	224.476	FALSE
CD58	11.3024	10.8183	0.484121	0.0918653	0.333157	1.39873	up	965	P19256	908.018	2757.59	2164.49	CD58	1621.08	2211.53	4386.07	2608.99	2209.32	2303.82	778.74	2789.03	1964.17	1844.93	3300.74	1034.27	CD58	1046.66	6956.95	6508.36	2363.4	4458.1	2302.16	4911.5	6523.4	4003.73	2459.05	3138.31	2155.39	CD58	2929.4	1854.38	1089.28	1293.93	1598.69	1082.09	3308.09	1153.96	1417.57	FALSE
Kallikrein 5	5.70664	6.38116	-0.674519	0.0914036	0.333157	0.626541	down	25818	Q9Y337	162.791	45.6903	58.5884	Kallikrein 5	34.4487	39.1639	120.099	26.6772	66.2017	70.7479	14.2582	22.9803	73.0836	24.0058	149.536	41.0096	Kallikrein 5	97.8165	73.0158	54.424	12.3854	71.3531	45.3835	32.861	77.2597	77.107	106.103	165.412	67.6763	Kallikrein 5	87.8128	87.6677	85.6808	51.5222	80.9328	41.9128	85.3275	114.854	71.8875	FALSE
IL-15	4.46041	3.05323	1.40718	0.0980452	0.347902	2.65219	up	3600	P40933	19.9006	59.8958	34.3926	IL-15	40.9708	65.8632	54.2063	102.739	50.9671	0	0	88.264	26.6521	26.6492	18.2196	26.8535	IL-15	4.81613	39.763	12.6601	0	32.1764	11.6725	57.4752	54.6892	26.5592	77.9178	55.3474	0	IL-15	4.9787	1.87284	0	27.8001	0.0185432	37.1825	32.1594	36.7174	0	FALSE
Dkk-3	13.2818	13.5522	-0.270454	0.101729	0.349694	0.829059	down	27122	Q9UBP4	8933.72	5169.89	7158.16	Dkk-3	7228.58	7564.85	10792.2	12712.5	10574	11335.7	9305.63	9063.66	10736.2	9945.84	10860.8	12781.7	Dkk-3	12462.6	9714.27	11969.2	9791.73	8693.29	14104.6	10379.6	13502.2	9975.18	11771.1	11282.6	6983.05	Dkk-3	16257.1	8810.91	11613.6	11672.8	13905.3	10419.3	14265.4	14124	17156.2	FALSE
Troponin I	13.5376	14.1901	-0.652434	0.100363	0.349694	0.636206	down	7135	P19237	1508.25	6083	2074.16	Troponin I	4309.33	2189.82	11012.5	15101.1	9096.17	27313.4	18414.4	28703.5	21680	39982.8	10174.8	20888.7	Troponin I	13518.1	28028.5	20415.6	39568.9	29672.8	15141	11647.6	13094.2	4203.15	38747.1	25867.1	16918.3	Troponin I	19325.4	27983.8	30955	25470.3	12200.7	4564.83	14916.9	18661.9	16205.3	FALSE
IGFBP-5	6.86597	4.6264	2.23957	0.100831	0.349694	4.72257	up	3488	P24593	202.391	1248.24	781.012	IGFBP-5	224.108	116.83	262.237	335.225	1878.9	533.934	980.602	1742.19	262.979	0	0	31.4224	IGFBP-5	574.041	0	355.699	731.754	0	0	40.1266	968.574	976.439	1359.94	1131.39	0	IGFBP-5	9.51719	0	520.623	41.9109	46.9675	0	548.946	4.38618	0	FALSE
IL-8	3.13214	3.83511	-0.702977	0.101053	0.349694	0.614303	down	3576	P10145	4.17278	25.5192	13.4546	IL-8	13.7962	8.38263	7.32801	14.6094	10.864	2.48735	3.28099	61.3038	3.8044	3.29265	0.912349	1.10766	IL-8	22.5365	10.5865	4.56967	6.98157	7.49654	7.54251	13.0328	14.2387	5.88751	34.7927	39.7741	5.26353	IL-8	3.55168	4.26566	4.27372	7.53563	10.4651	82.5687	8.0325	30.3782	25.6671	FALSE
CD40	7.6902	8.09053	-0.400334	0.105937	0.361337	0.757683	down	958	P25942	192.077	245.805	164.24	CD40	323.048	210.07	343.73	228.063	387.437	191.888	146.91	134.491	182.09	105.713	135.409	143.704	CD40	158.478	185.327	216.456	1979.71	283.179	126.274	153.076	157.068	129.63	249.844	296.404	199.219	CD40	217.2	215.922	492.823	189.269	342.813	210.195	308.676	480.768	232.782	FALSE
GITR L	10.1932	10.561	-0.367821	0.109749	0.370056	0.774952	down	8995	Q9UNG2	734.712	2513.28	770.393	GITR L	1151.63	1029.79	1862.26	1550.9	1766.68	537.325	1184.94	3689.19	2001.72	822.112	1820.13	337.079	GITR L	914.592	918.075	1394.83	1325.58	696.243	692.124	1317.65	1806.36	1180.08	1735.91	1290.99	1425.21	GITR L	2024.73	1140.2	1807.66	1199.6	1239.58	1200.46	2869.02	1219.41	1683.17	FALSE
Thrombospondin-5	12.3763	12.7584	-0.3821	0.110283	0.370056	0.76732	down	1311	P49747	5372.15	6807.99	7168.68	Thrombospondin-5	6175.76	7584.94	7357.95	4734.29	8012.85	4595.75	6746.51	4896.36	7684.87	819.338	5549.34	2787.66	Thrombospondin-5	12722.2	2929.61	5284.2	5061.95	3207.76	5292.17	7545.46	8200.18	4871.69	8292.64	9127.94	6304.76	Thrombospondin-5	9085.4	5249.41	8449.9	5748.85	12402.9	3827.62	3129.67	8342.08	8915.08	FALSE
ALCAM	10.5212	10.8161	-0.294897	0.111017	0.370056	0.81513	down	214	Q13740	930.689	1107.41	780.412	ALCAM	1184.35	1002.13	1318.76	891.589	1131.49	1563.31	1689.79	1546	1359.37	1861.26	1584.16	1714.52	ALCAM	1397.43	1780.7	1645.39	2168.97	1758.23	2335.3	1684.17	2505.48	1844.46	1874.16	1691.33	1480.28	ALCAM	1913.82	1739.87	1865.11	1818.25	1850.49	1721.83	1783.16	1863.93	2087.08	FALSE
GITR	6.71952	7.47077	-0.75125	0.114663	0.379335	0.594089	down	8784	Q9Y5U5	8.0585	240.177	28.1299	GITR	196.742	159.438	209.478	38.0857	218.22	27.2649	296.494	205.52	172.651	40	369.846	54.1157	GITR	45.8839	25.6309	101.497	179.417	136.592	159.586	196.948	409.324	91.3471	402.401	274.562	228.953	GITR	183.964	164.222	164.111	161.763	36.5766	115.711	676.661	49.9099	304.627	FALSE
proteinID	AveExp.PSRSA	AveExp.NC	logFC	P.Value	adj.P.Val	foldchange	Regulation	entrezID	uniprotID	PSRSA1	PSRSA2	PSRSA3	proteinID	PSRSA4	PSRSA5	PSRSA6	PSRSA7	PSRSA8	PSRSA9	PSRSA10	PSRSA11	PSRSA12	PSRSA13	PSRSA14	PSRSA15	proteinID	PSRSA16	PSRSA17	PSRSA18	PSRSA19	PSRSA20	PSRSA21	PSRSA22	PSRSA23	PSRSA24	NC37	NC38	NC39	proteinID	NC40	NC41	NC42	NC43	NC44	NC45	NC46	NC47	NC48	Threshold
FAP	12.9058	12.7769	0.128929	0.11651	0.382569	1.09348	up	2191	Q12884	7706.98	7993.75	7124.56	FAP	8602.16	8994.09	7343.14	9568.01	9011.04	7787.05	7761.88	6641.7	6899.75	7881.2	7785.08	7782.47	FAP	7314.67	7147.72	6986.24	6899.51	8008.78	6304.33	8461.85	8991.34	6305.53	8507.06	7831.78	7860.19	FAP	7464.37	6509.77	5318.51	5357.84	7534.6	5171.1	8864.45	6634.49	8578.79	FALSE
SDF-1b	10.5212	10.0559	0.46532	0.129056	0.39148	1.38062	up	6387	P48061	1192.75	10478.7	668.542	SDF-1b	1070.02	1248.03	953.058	2778.34	2860.19	1005.42	2752.97	1057.58	1354.81	818.884	1501.33	872.686	SDF-1b	1019.81	1492.02	1358.14	5240.63	1494.12	815.43	1806.08	1462.9	805.701	924.978	1958.44	949.123	SDF-1b	927.469	771.3	592.242	925.512	1331.05	1026.97	1918.85	1051.07	1124.66	FALSE
IL-1 R4	8.04601	7.65577	0.390237	0.120998	0.39148	1.31061	up	9173	Q01638	178.02	1839.59	157.25	IL-1 R4	227.153	222.628	343.057	329.317	247.28	164.113	181.524	221.047	224.089	211.257	302.446	98.2003	IL-1 R4	222.926	402.212	386.37	316.107	269.508	295.705	341.749	303.144	200.274	273.482	279.016	200.377	IL-1 R4	201.453	186.387	176.531	151.216	210.85	226.895	366.249	94.1458	167.956	FALSE
IFNab R2	11.1408	10.7782	0.36257	0.130636	0.39148	1.28571	up	3455	P48551	1271.33	6776.64	2523.17	IFNab R2	2305.35	3351.67	3369.78	2515.9	2110.15	1402.73	1215.45	3660.42	2379.54	1613.14	3154.45	867.076	IFNab R2	3724.55	4090.62	3145.95	2131.53	2527.38	1675.33	1727.23	1987.61	1042.06	3005	1586.15	1185.09	IFNab R2	1355.04	1159.31	1117.71	1699.18	1192.47	5551.32	4125.97	1390.23	1334.63	FALSE
PD-1	6.65955	5.63982	1.01973	0.123562	0.39148	2.02755	up	5133	Q15116	36.0683	253.19	20.3927	PD-1	199.156	183.728	48.2396	209.592	151.472	61.7144	23.9791	297.238	2912.13	69.7462	44.9305	36.5166	PD-1	20.0474	35.3829	21.8007	158.339	24.6303	448.2	945.695	35.7014	595.739	4.25946	22.8065	40.1394	PD-1	31.4189	320.181	18.0365	68.052	42.1876	17.1645	2305.66	20.7955	83.9008	FALSE
Dkk-4	10.954	10.4195	0.534442	0.123345	0.39148	1.44838	up	27121	Q9UBT3	2208.89	9264.28	2590.62	Dkk-4	1985.15	2812.63	5076.95	2685.61	1409.09	883.579	491.379	3904.09	854.396	1326.19	1261.58	735.425	Dkk-4	5678.88	1226.73	2652	1769.45	1886.82	1598.28	2794.93	3772.25	1289.13	7428.13	1311.14	610.085	Dkk-4	1347.71	1033.97	933.237	953.049	1110.39	6022	1685.2	755.62	687.245	FALSE
MMP-7	12.3764	11.9238	0.452619	0.12606	0.39148	1.36852	up	4316	P09237	7071.04	9305.4	3738.73	MMP-7	5934.23	6303.59	5985.47	8973.34	6307.67	4053.83	3898.35	4669.66	3636.47	3853.96	5222.19	4661.29	MMP-7	2780.79	6278.36	6074.66	5168.3	4496.88	5702.12	5069.47	9274.54	4999.37	4761.33	5936.34	5718.06	MMP-7	6482.76	3982.49	6128.1	1645.1	7394.1	3443.62	5582.16	190.131	10324.8	FALSE
Siglec-7	7.45332	7.89434	-0.441027	0.123574	0.39148	0.73661	down	27036	?Q9Y286	60.2974	278.682	115.038	Siglec-7	320.209	149.989	250.288	133.024	161.1	144.266	176.569	236.854	258.357	130.041	268.526	104.495	Siglec-7	110.384	242.609	385.995	197.398	98.2802	100.355	177.856	449.615	132.594	226.734	429.731	398.061	Siglec-7	285.039	311.513	153.729	87.7806	239.088	177.237	252.571	181.518	344.607	FALSE
Cadherin-4	10.1238	8.86492	1.25883	0.128075	0.39148	2.39302	up	1002	P55283	248.592	2483	284.902	Cadherin-4	5658.15	1337.63	767.327	12698.9	805.076	751.366	143.2	3821.64	55374.1	479.341	393.909	274.908	Cadherin-4	153.106	356.035	262.301	3454.93	231.948	5214.01	16274	164.86	6641.37	97.7231	241.45	297.136	Cadherin-4	82.7725	6988.13	163.179	1405.46	596.533	211.545	41149.7	33.8326	599.729	FALSE
Axl	8.79654	9.11246	-0.315923	0.130698	0.39148	0.803337	down	558	P30530	252.08	1020.09	482.415	Axl	551.233	611.548	945.82	1156.63	210.438	493.03	191.789	499.59	320.032	346.746	301.986	508.291	Axl	306.997	553.589	289.174	644.147	325.042	627.831	464.92	423.528	341.141	768.35	674.564	295.431	Axl	801.663	420.261	553.213	625.53	864.525	320.165	686.371	338.293	704.167	FALSE
bFGF	7.75165	8.12497	-0.373322	0.129466	0.39148	0.772003	down	2247	P09038	144.418	197.226	143.344	bFGF	231.444	143.193	227.38	392.79	233.344	120.134	132.334	167.314	364.675	131.275	636.089	196.81	bFGF	195.555	158.527	337.012	365.27	152.927	118.78	251.896	434.403	261.617	402.559	289.319	207.214	bFGF	229.767	378.65	136.573	387.358	525.468	199.21	235.229	485.919	160.827	FALSE
IL-7	7.39624	7.06379	0.332454	0.127342	0.39148	1.25915	up	3574	P13232	82.5599	220.843	134.803	IL-7	317.212	294.762	259.467	235.034	175.006	187.807	63.1398	114.653	129.487	174.211	116.693	57.086	IL-7	110.719	236.519	259.832	209.429	260.298	184.312	246.605	247.276	111.107	178.333	240.189	109.874	IL-7	124.425	92.4771	91.7318	142.472	83.41	162.013	120.08	123.935	210.173	FALSE
MCSF	1.33702	2.18711	-0.850088	0.123907	0.39148	0.554751	down	1435	P09603	0	1.46244	0.247736	MCSF	0.269479	0.450326	0.608879	1.55199	0.337203	0.20034	10.1681	2.81527	0	0.302777	0.303401	7.79139	MCSF	0.182176	11.6365	1.27673	2.3118	21.6501	0.449469	0.577055	0.54835	20.3275	30.3047	0.926939	4.95505	MCSF	0.690415	13.1626	0.263302	6.32922	9.64819	0	16.1537	1.718	1.01226	FALSE
ICAM-3	4.65125	5.42074	-0.769493	0.13079	0.39148	0.586623	down	3385	P32942	0	15.0198	7.94717	ICAM-3	60.1139	0.222591	97.8256	21.0628	102.486	14.9338	41.5376	159.013	16.4474	13.4631	14.2724	17.548	ICAM-3	5.34679	30.3341	48.7554	66.7616	79.4753	26.9037	46.913	98.5665	28.8578	26.6925	43.6436	44.3563	ICAM-3	34.231	23.2744	65.3349	15.908	37.0021	100.073	56.887	47.5533	64.7294	FALSE
TLR2	9.56856	8.73674	0.831824	0.132032	0.392526	1.77993	up	7097	O60603	583.125	1353.43	382.522	TLR2	2175.7	2191.19	483.096	2244.15	435.901	245.904	138.634	1035.84	11135	390.123	376.201	265.575	TLR2	194.978	586.633	398.097	2244.77	261.559	2044.41	4065.96	314.748	1760.27	184.514	461.321	347.69	TLR2	190.851	1340.34	278.582	454.489	252.865	216.799	16976.2	105.348	370.302	FALSE
Resistin	11.6449	12.0179	-0.373006	0.136321	0.402559	0.772172	down	56729	Q9HD89	1917.35	3185.89	2411.9	Resistin	9244.6	2632.32	5114.71	3551.22	2151.08	1974.2	1642.52	3887.11	4917.49	4450.1	1467.66	2927.27	Resistin	2118.29	4468.27	2314.68	6615.57	7275.26	2207.7	1491.25	5523.2	4213.95	4408.92	6344.63	5665.26	Resistin	4383.23	4079.46	3596.44	1613.39	4503.25	6643.5	1704.34	4099.22	7506.81	FALSE
Procalcitonin	13.3284	13.6172	-0.288721	0.139248	0.405757	0.818627	down	796	P06881	9697.13	11164.2	11139.8	Procalcitonin	7133.99	8491.76	11781.5	18108.5	11394.2	5529	5808.53	7879.21	13588.8	8555.41	7630.76	8830.64	Procalcitonin	10787.4	9096.41	9521.09	50586.2	8350.67	6979.14	8611.88	14706.3	15989.8	8409.23	16984.6	13532.9	Procalcitonin	8554.88	14160	13205.2	11455.6	16116.7	16026.1	11188.2	9821.18	15394.5	FALSE
bIG-H3	13.9277	13.8072	0.12047	0.139	0.405757	1.08709	up	7045	Q15582	21288	17761.1	13783	bIG-H3	14587.9	16445.9	16431.9	17759.7	21302.8	11594.9	14676	15232.4	15205.2	15218.6	13762.7	13502.7	bIG-H3	14163.8	14788.1	16125.8	16267.8	14156.7	16594.4	13112.6	18004.4	15893	15464.6	19805.3	11758.6	bIG-H3	13613.2	14761.8	13271.2	12591.6	16333.9	11888.9	15246.1	15032.2	13970.9	FALSE
Cathepsin L	7.89956	7.31298	0.586584	0.140296	0.40612	1.50169	up	1514	P07711	106.984	248.148	126.973	Cathepsin L	584.283	267.884	177.605	588.89	270.609	244.431	100.21	373.512	3005.17	222.471	170.441	118.085	Cathepsin L	92.4762	119.624	74.6761	318.033	140.125	426.103	844.63	92.5888	458.584	139.355	97.8623	94.2916	Cathepsin L	71.4405	291.497	71.5729	162.842	136.212	129.391	1425.7	106.925	283.713	FALSE
P-Cadherin	13.2406	13.0557	0.184966	0.145609	0.418746	1.13679	up	1001	P22223	11810	10046.1	9085.04	P-Cadherin	8337.45	9477.26	8829.32	15038.1	10281.5	10357.2	8846.9	9347.11	7982.91	8231.15	9534.8	14070.5	P-Cadherin	6594.88	9171.45	7249.35	11105.2	11535.8	9579.39	7714.13	11379.8	10992.4	19395.3	9626.07	6100.77	P-Cadherin	6068.78	9030.95	8752.39	8422.17	10492.6	5878.23	6181.78	8879.65	9302.2	FALSE
FGF-6	3.21843	2.45499	0.763433	0.148543	0.421262	1.69753	up	2251	P10767	13.7614	45.8904	3.25717	FGF-6	8.93926	67.0976	14.3351	25.6652	8.29202	18.0593	15.1857	8.81042	4.7919	0.410736	10.0317	8.50587	FGF-6	3.97938	13.1222	1.88782	44.9425	0	5.07423	1.21508	10.4863	5.30838	25.7493	29.6823	2.0825	FGF-6	14.5839	15.3926	3.92129	0.397452	1.42378	0	0.542399	4.76447	6.7095	FALSE
TRAIL	3.81659	3.48713	0.329464	0.148045	0.421262	1.25655	up	8743	P50591	12.7675	22.9822	10.935	TRAIL	24.2374	26.5914	22.6419	21.2017	10.3238	5.53019	5.99461	8.89737	9.89098	23.0444	26.8638	16.7328	TRAIL	12.4505	9.29411	10.4838	18.4407	5.35887	7.78603	7.6667	18.6481	12.3588	8.06364	8.24883	8.49382	TRAIL	14.367	10.5456	10.4879	5.74324	18.2393	7.57313	12.0946	7.64251	18.353	FALSE
proteinID	AveExp.PSRSA	AveExp.NC	logFC	P.Value	adj.P.Val	foldchange	Regulation	entrezID	uniprotID	PSRSA1	PSRSA2	PSRSA3	proteinID	PSRSA4	PSRSA5	PSRSA6	PSRSA7	PSRSA8	PSRSA9	PSRSA10	PSRSA11	PSRSA12	PSRSA13	PSRSA14	PSRSA15	proteinID	PSRSA16	PSRSA17	PSRSA18	PSRSA19	PSRSA20	PSRSA21	PSRSA22	PSRSA23	PSRSA24	NC37	NC38	NC39	proteinID	NC40	NC41	NC42	NC43	NC44	NC45	NC46	NC47	NC48	Threshold
IGFBP-4	14.9659	15.3979	-0.431976	0.149356	0.421262	0.741246	down	3487	P22692	25511.5	104169	3348.69	IGFBP-4	25139.8	18643.9	43021.5	41639.5	31347.7	19065.8	52077.7	23943.6	14898.8	34560.6	42540.5	54820.3	IGFBP-4	28145.5	16206.4	39413.9	55553.4	45435.5	33456.7	36031.1	128944	28208.4	68228	42878.4	17588	IGFBP-4	64851.7	37167.2	41627.3	42795.1	66142.7	66618.6	59333.8	17128.6	42381.2	FALSE
GCP-2	5.00109	5.52866	-0.527578	0.150962	0.423078	0.693718	down	6372	P80162	17.5112	28.6083	7.69635	GCP-2	61.3224	17.041	18.0249	26.1318	72.4037	16.3657	28.2185	42.2681	90.4142	20.7023	21.1244	7.24641	GCP-2	16.4688	89.0241	43.6467	66.7	120.224	59.7145	52.0718	37.158	10.8395	116.369	59.4687	19.7448	GCP-2	21.6274	20.2063	43.0098	102.262	39.4098	26.1674	60.3422	35.9386	116.265	FALSE
Tie-2	8.93239	8.40122	0.531165	0.154347	0.427124	1.4451	up	7010	Q02763	185.274	3775.78	229.948	Tie-2	381.143	259.547	421.959	638.685	887.171	320.359	754.53	329.783	301.378	369.734	425.61	239.575	Tie-2	223.697	417.523	642.295	1764.61	341.516	725.3	1132.47	381.638	825.094	212.007	970.808	280.067	Tie-2	141.863	423.24	190.581	156.252	293.183	330.909	1164.45	516.347	355.502	FALSE
TRAIL R3	9.65681	9.95381	-0.29699	0.154167	0.427124	0.813949	down	8794	O14798	756.311	710.982	428.958	TRAIL R3	905.688	780.911	605.674	524.899	631.76	681.679	722.204	592.714	464.236	1360.5	683.575	678.659	TRAIL R3	1139.97	911.816	1811.84	1221.68	1153.81	1007.24	945.215	956.489	838.301	684.367	779.502	388.306	TRAIL R3	1092.65	714.846	1083.82	1521.01	1242.78	915.279	1271.8	1349.7	1715.23	FALSE
IL-10 Ra	13.2414	12.7962	0.445231	0.159378	0.438289	1.36153	up	3587	Q13651	8354.99	33005.2	5522.53	IL-10 Ra	12085.8	19402.1	22774.8	13834	8481.27	4811.79	5222.64	6067.98	7550.78	7747.85	9968.83	9518.98	IL-10 Ra	10299.1	11239.9	10032.2	9010.22	7749.73	8864	8811.77	10086.6	8945.86	14385.8	7329.07	5498.54	IL-10 Ra	4028.56	5043.32	6063.12	5978.37	5240.2	35280.1	11660.8	4675.73	3888.19	FALSE
MBL	11.3173	11.4072	-0.0898561	0.165341	0.451863	0.939616	down	4153	P11226	2586.89	2182.95	2814.98	MBL	2801.54	2654.68	2576.4	2895.46	2773.11	2635.13	2519.42	2354.26	3030.21	2336.23	2139.23	2460.62	MBL	2329.25	2434.92	2193.21	2722.01	2542.5	2659.25	2778.73	2317.83	2742.08	2841.51	2747.99	2306.71	MBL	2854.96	2550.54	2464.52	2671.36	2730.52	2687.28	3334.35	2479.15	3060.32	FALSE
BMP-9	3.46091	2.83005	0.630853	0.170663	0.462372	1.54848	up	2658	Q9UK05	0.607653	7.28207	1.86221	BMP-9	22.2623	12.3106	30.7519	13.758	38.5963	10.8857	12.5753	22.3921	5.47641	13.8814	17.5073	1.12329	BMP-9	5.65181	48.6385	20.2326	36.534	20.9184	0	9.4205	9.22991	4.24582	9.00081	18.7326	9.95563	BMP-9	5.59474	0.566837	6.45691	5.09684	9.74677	4.71675	14.4284	4.09986	2.40506	FALSE
MICA	6.77961	7.12442	-0.34481	0.171288	0.462372	0.787411	down	100507436	Q29983	49.4832	216.212	43.218	MICA	78.0292	51.8862	90.5841	79.6229	100.992	58.1272	131.917	96.9433	124.723	156.317	172.596	133.103	MICA	149.136	85.675	213.865	113.672	113.877	82.5323	364.214	233.667	66.0746	140.002	210.457	100.339	MICA	208.661	101.308	193.42	51.8133	162.303	96.7905	421.867	94.4483	125.929	FALSE
IL-18 Rb	5.38306	4.30262	1.08043	0.175051	0.469649	2.11467	up	8807	O95256	9.12108	2388.02	0	IL-18 Rb	24.6526	44.2057	4.59847	172.603	190.295	24.4797	71.3572	49.7148	94.7588	32.1795	0	8.89523	IL-18 Rb	37.5068	22.2077	120.6	854.848	11.4163	92.4001	103.657	48.9298	89.1018	18.1136	125.489	24.9018	IL-18 Rb	0.991097	246.229	0.45079	7.97539	8.00711	43.9403	52.5687	12.8641	27.9087	FALSE
VE-Cadherin	6.35174	4.90614	1.4456	0.180238	0.480634	2.72375	up	1003	P33151	0	3728.06	0	VE-Cadherin	94.6116	75.3131	18.3158	192.823	975.442	503.676	9.4981	0	554.743	524.872	117.948	37.3334	VE-Cadherin	32.4382	49.4127	385.324	835.5	545.034	150.778	67.3518	558.904	5.39052	697.185	1225.61	17.6959	VE-Cadherin	78.8396	0	21.6026	564.66	15.1653	0	3.08699	488.107	0	FALSE
Osteoactivin	11.8037	11.5477	0.256044	0.181364	0.480724	1.1942	up	10457	Q14956	3752.01	3177.26	3147.57	Osteoactivin	4538.81	5477.8	2877.32	6381.48	3292.45	2757.29	2624.98	2886.59	8583.4	2589.1	2701.08	2785.2	Osteoactivin	2646.46	5529.27	2594.01	4467.21	2198.21	4319.71	8249.85	2103.76	3425.58	3218.51	2512.64	2351.04	Osteoactivin	2116.68	3027.08	2020.22	3028.09	3027.88	2280.36	10941.4	2820.11	3249.04	FALSE
proteinID	AveExp.PSRSA	AveExp.NC	logFC	P.Value	adj.P.Val	foldchange	Regulation	entrezID	uniprotID	PSRSA1	PSRSA2	PSRSA3	proteinID	PSRSA4	PSRSA5	PSRSA6	PSRSA7	PSRSA8	PSRSA9	PSRSA10	PSRSA11	PSRSA12	PSRSA13	PSRSA14	PSRSA15	proteinID	PSRSA16	PSRSA17	PSRSA18	PSRSA19	PSRSA20	PSRSA21	PSRSA22	PSRSA23	PSRSA24	NC37	NC38	NC39	proteinID	NC40	NC41	NC42	NC43	NC44	NC45	NC46	NC47	NC48	Threshold
LAG-3	1.31221	2.76216	-1.44995	0.182482	0.480792	0.366033	down	3902	P18627	0	0	0	LAG-3	0	0	136.484	168.798	9.60329	0	0	0	0	0	0	0	LAG-3	0	0	0	112.333	0	0	0	0	106.735	324.406	532.565	0	LAG-3	0	22.4149	0	0	0	0	0	0	2336.85	FALSE
ADAM12	11.3722	10.4382	0.934049	0.183599	0.480855	1.91063	up	8038	O43184	2141.57	2463.89	1197.46	ADAM12	5030.23	2198.29	4127.54	2043.31	2783.83	2439.84	3734.84	4096.27	2999.1	3909.26	7346.27	0	ADAM12	1018.17	13234.3	7863.08	2066.75	10236.5	4467.63	4943.32	10876.4	5063.97	2128.34	4838.75	1813.27	ADAM12	1565.69	727.644	1219.47	1104.96	675.536	855.724	4577.68	302.604	2190.25	FALSE
OPN	13.6911	14.3247	-0.633582	0.18731	0.487671	0.644574	down	6696	P10451	8816.14	17323.1	5853.47	OPN	23206.7	6885.03	28551.9	10806.6	9202.95	5620.63	11652.8	22675.1	17743	20058.9	3579.79	19554.6	OPN	15585.6	35425.6	9960.58	10318.7	5696.64	26291.8	14513.9	21628.8	20475.3	27570.9	10891.1	20135.2	OPN	23194.1	22447.5	16036.2	16530.2	43343.7	19680.9	11244.7	24350.7	28573.3	FALSE
TFPI	15.4913	15.2397	0.251557	0.191532	0.49573	1.19049	up	7035	P10646	36633.4	47397.7	57439.5	TFPI	33133.5	55881.1	63213.4	66641.4	71908.2	32565.3	50793.6	42334.3	42036	29569	37586.5	45087.8	TFPI	48519	28453.6	62968.4	65971.8	35471.7	43569.6	81940.5	34762.1	39925.4	70447.2	53135.1	16644.7	TFPI	41673.7	31753.1	39698.2	29706.2	70886.8	21551.4	41469.8	31402.3	58172.1	FALSE
EpCAM	4.76287	5.10863	-0.345757	0.194731	0.496129	0.786895	down	4072	P16422	36.1524	22.2424	32.7672	EpCAM	20.2096	37.3891	23.2584	30.9876	49.0996	15.9608	26.177	12.6086	20.2376	12.2494	12.0663	197.926	EpCAM	21.0978	21.2963	29.2311	107.99	40.3027	17.5369	19.6293	22.4832	9.09084	26.4587	65.3948	36.7981	EpCAM	27.5867	21.9128	38.9466	22.8796	30.1805	25.1301	38.4634	54.5294	36.0189	FALSE
Nidogen-1	14.6613	14.566	0.095343	0.195129	0.496129	1.06832	up	4811	P14543	24507.6	34667.3	19827.8	Nidogen-1	28309.1	24754.2	25320.4	24665.8	28891.1	24013.1	26705	24086.6	24936.5	24950.6	25104.8	20187.7	Nidogen-1	24051	29180.6	24599.8	32046.5	25600.1	25998	25333.4	32770.8	26442.9	21239.1	30427.1	28391.5	Nidogen-1	24478.8	23034.7	27195.5	19889.1	25199.2	24173.6	23469.6	19595.7	26430.3	FALSE
Cathepsin B	12.6872	12.526	0.161176	0.197737	0.496129	1.1182	up	1508	P07858	10073.3	7370.04	7511.43	Cathepsin B	5340.14	8446.93	3729.64	8057.09	8012.61	4606.37	5542.1	4534.73	7206.32	5076.69	6167.05	6089.98	Cathepsin B	6732.45	6902.05	7234.04	6002.27	7663.2	9749.29	6913.86	8451.86	5380.19	6972.69	7912.08	4460.17	Cathepsin B	7682.66	4869.49	5721.03	6233.89	5951.25	4331.7	5488.61	6535.91	5822.85	FALSE
IL-1 F9	4.1914	2.9431	1.2483	0.195002	0.496129	2.37562	up	56300	Q9NZH8	10.3953	3.88916	0.346753	IL-1 F9	23.9048	124.645	34.1495	140.22	124.715	0	56.7276	60.8126	0	131.647	0	2.4766	IL-1 F9	0	0	39.4766	60.8414	52.5047	69.183	64.8622	121.431	103.687	80.1544	93.7296	0.140514	IL-1 F9	0	69.8156	17.4671	0	0	0	61.6585	0	58.5847	FALSE
CNTF	7.76423	7.07348	0.690751	0.201834	0.496129	1.61412	up	1270	P26441	205.32	508.813	436.324	CNTF	17.4077	50.9444	174.07	388.644	713.44	422.551	220.786	196.78	245.894	176.44	737.833	172.811	CNTF	230.736	93.0981	198.088	580.097	141.355	95.078	229.741	816.461	84.2286	285.59	39.0359	88.7269	CNTF	124.627	126.616	116.802	358.602	116.866	142.627	105.077	91.0208	307.475	FALSE
IGFBP-1	11.8665	12.3191	-0.452629	0.198554	0.496129	0.73071	down	3484	P08833	14213.8	6505.14	1055.62	IGFBP-1	3291.28	1379.39	4113.17	5214.96	2826.46	1882.63	898.965	4346.26	2598.08	3964.26	2614.14	5472.15	IGFBP-1	2361.5	9994.04	2020.89	4951.26	10890.6	10253.8	2187.01	7078.02	4500.01	6321.67	1404.2	4361.12	IGFBP-1	6557.16	5901.21	3363.84	4306.52	6434.4	5423.16	6863.52	7887.63	7710.17	FALSE
IGFBP-2	11.4097	11.5269	-0.117144	0.197704	0.496129	0.922011	down	3485	P18065	2849.61	2922.71	2474.22	IGFBP-2	2772.15	2644.35	2623.99	3362.92	3205.64	2214.51	2536.59	2604.08	1820.63	2478.27	2425.25	2270.1	IGFBP-2	2466.34	3527.73	3052.11	2722.05	3454.77	3170.34	2483.06	3087.76	2842.95	3118.8	2969.79	3077.4	IGFBP-2	3410.53	2319.42	3224.95	2702.97	3380.01	2544.14	2592.57	2963.76	3340.87	FALSE
MCSF R	12.8803	12.9763	-0.0960138	0.201418	0.496129	0.935615	down	1436	P07333	7189.96	8270.21	7246.17	MCSF R	6358.08	8798.89	8049.48	8845.28	8814.4	7690.76	6941.29	6598.4	6983.91	6128.94	6504.23	6164.93	MCSF R	6911.63	7444.42	7964.9	7931.2	8449.13	7868.71	7585.86	8920.54	8484.2	9560.56	11636.5	8032.29	MCSF R	8609.62	6177.31	7355.6	7454.02	7691.8	7482.69	7684.64	7477.05	8688.46	FALSE
Lipocalin-2	10.7885	10.8812	-0.0926288	0.199986	0.496129	0.937812	down	3934	P80188	1516.97	1512.77	1266.89	Lipocalin-2	1856.43	1740.61	1758.58	1756.31	1887.28	1486.37	1593.4	1799.88	1800.57	1772.5	1573.66	1703.97	Lipocalin-2	1732.74	1751.52	2040.37	1971.84	2152	1959.82	1992.21	2281.76	1854.99	1780.2	2030.12	2017.68	Lipocalin-2	2057.91	1596.73	1944.21	1778.45	1879.79	1939.83	2034.39	1769.08	1851.84	FALSE
TNF RII	12.0788	11.9537	0.125078	0.203743	0.498039	1.09057	up	7133	P20333	3715.98	3635.07	2883.22	TNF RII	4559.5	4259.97	4331.25	4377.71	4294.11	3593.14	4255.9	4350.25	4365.83	5945.71	4481.89	4016.89	TNF RII	3831.59	5823.8	3920.09	4796.6	5845.32	4450.36	4316.68	5665.71	3589.94	4741.96	4238.94	2779.92	TNF RII	4405.18	3547.19	4580.17	3754.1	5208.83	3077.98	3309.85	4318.06	4398.34	FALSE
Neprilysin	9.51757	8.82117	0.696401	0.205138	0.498679	1.62046	up	4311	P08473	481.236	866.625	422.55	Neprilysin	2431.27	2645.79	297.43	1630.11	1432.57	306.791	414.071	974.126	10237.5	541.573	279.315	269.468	Neprilysin	172.11	302.09	248.742	3075.77	140.309	1923.65	4036.83	209.8	1481.21	242.448	304.322	396.27	Neprilysin	109.541	763.616	139.291	491.148	309.385	705.764	10241.7	338.972	556.021	FALSE
TNF RI	10.353	10.1565	0.196422	0.207054	0.50057	1.14585	up	7132	P19438	1025.35	1987.75	846.221	TNF RI	1832.92	1385.77	1299.81	1270.87	583.234	1178.38	1494.6	1389.97	1249.77	2084.88	1149.25	1089.62	TNF RI	1019.89	1946.53	1518.68	1666.95	1665.09	1085.46	1149.21	1736.09	1006.78	1513.24	1037.06	920.432	TNF RI	1499.52	1170.06	1693.19	525.165	1150.31	1001.74	960.465	1266.29	1530.5	FALSE
ANG-2	10.2526	9.83701	0.415545	0.210413	0.505911	1.3338	up	285	O15123	1600.45	678.03	2681.46	ANG-2	1012.32	1249.32	1596.58	2809.15	1002.66	1002.52	723.344	849.351	712.945	1158.41	831.749	1152.53	ANG-2	886.568	7355.51	1238.86	751.836	5842.52	1347.6	556.278	947.813	566.682	581.486	756.18	1003.35	ANG-2	1421.51	665.962	747.085	1117.05	1264.35	562.299	916.991	1290.99	1152.06	FALSE
VCAM-1	17.5968	17.7429	-0.146065	0.212558	0.508291	0.903712	down	7412	P19320	129052	161188	137956	VCAM-1	137443	142179	162711	206702	215711	171534	182398	173515	192414	179166	207066	240356	VCAM-1	224262	270301	278271	271193	205241	296252	252846	298260	170473	193841	244118	204934	VCAM-1	262566	174464	270267	261049	192466	140704	251369	239378	242916	FALSE
AgRP	6.76623	6.51915	0.247076	0.217558	0.510195	1.1868	up	181	O00253	45.9606	301.321	82.7468	AgRP	82.3682	114.69	131.705	136.651	126.473	91.4335	84.1232	65.3433	94.8348	86.0648	95.9151	55.6041	AgRP	78.2556	142.546	131.915	153.146	118.371	212.815	160.366	152.139	80.6381	101.142	118.775	85.4291	AgRP	92.8185	88.689	65.5142	70.731	93.7375	119.661	176.674	53.2698	74.7483	FALSE
IGF-2R	8.69769	8.42291	0.274774	0.217892	0.510195	1.2098	up	3482	P11717	531.712	751.73	437.49	IGF-2R	721.795	571.199	748.149	816.427	755.123	340.643	278.035	729.048	351.193	287.91	172.677	258.002	IGF-2R	205.154	565.143	330.45	369.467	376.309	481.154	457.939	502.947	105.567	399.535	334.194	191.575	IGF-2R	530.978	386.144	435.91	220.524	329.028	321.444	616.415	236.547	331.012	FALSE
TRANCE	5.39074	5.93494	-0.544201	0.217992	0.510195	0.685771	down	8600	O14788	0	16.2499	3.83478	TRANCE	33.2804	39.1198	32.7822	75.0707	123.462	81.0444	25.6525	66.9417	67.7708	114.243	41.63	68.2003	TRANCE	65.0536	58.1828	51.5086	125.09	64.7682	44.2616	26.6566	65.0225	48.3219	131.86	313.323	48.6056	TRANCE	56.48	65.4351	73.5077	36.2323	82.0043	15.9406	28.311	59.7035	49.0635	FALSE
RAGE	9.68156	9.8893	-0.207737	0.215969	0.510195	0.865894	down	5891	Q9UQ07	575.323	946.114	634.51	RAGE	877.073	1105.73	1019.14	1490.42	1103.26	819.287	549.644	877.268	759.134	589.922	726.936	1007.46	RAGE	1102.03	474.828	1089.81	748.265	617.097	1068.7	1211.49	410.91	841.597	1219.67	965.466	1075.15	RAGE	856.311	753.163	995.088	929.366	1025.75	864.583	1083.59	955.348	753.817	FALSE
PAI-1	15.5563	15.7038	-0.147537	0.222013	0.512868	0.902791	down	5054	P05121	30211.7	86425.9	43317.3	PAI-1	52923.8	52805.5	64206.3	69917.8	53218	42455.1	31403.4	26750.6	65339.3	51818.5	50664.9	40245.4	PAI-1	37400.2	55696.4	44446.7	58125.9	46526.4	44983.9	55751.4	58479.1	35915.9	56723.4	55063.9	51056.9	PAI-1	43694	49858.7	47694	50682.5	40841.8	51921.3	65122.5	64604.6	71308.2	FALSE
BCAM	9.44161	9.90549	-0.463882	0.220577	0.512868	0.725033	down	4059	P50895	121.767	949.696	930.67	BCAM	822.1	375.692	1202.64	1800.42	1935.13	1176.06	151.899	550.424	686.442	328.862	611.126	417.531	BCAM	1233.4	2068.41	1262.1	445.085	1038.18	225.084	561.386	695.568	1509.66	1037.51	2161.41	697.717	BCAM	828.183	1594.4	440.203	1614.53	1238.92	264.019	894.183	569.766	2436.99	FALSE
Epo R	3.30097	2.00977	1.29121	0.222631	0.512868	2.44733	up	2057	P19235	18.1351	90.9939	0	Epo R	15.9656	108.339	26.1619	8.95497	90.5974	0	27.0381	188.615	0	169.118	0	0	Epo R	0	0	25.2881	125.893	0	40.6584	0	68.4279	0	78.5646	77.76	66.4728	Epo R	0	0	0	0	0	0	0	42.0374	0	FALSE
Decorin	11.2828	11.5021	-0.219253	0.225369	0.515906	0.85901	down	1634	P07585	2673.89	2781.6	2388.19	Decorin	2585.03	3355.43	2974.46	4611.72	4052.34	2381.69	1729	1304.97	946.234	2338.8	1378.34	1753.36	Decorin	3762.41	2370.72	3565.14	2794.15	1816.51	3161.88	3023.94	3629.63	2350.64	4777.54	4410.19	3342.13	Decorin	3694.65	2197.91	2857.04	2378.18	2458.38	1234.9	2911.04	2872.58	3578.26	FALSE
MIP-1b	4.97766	5.34946	-0.371801	0.226295	0.515906	0.772817	down	6351	P13236	19.8382	22.3285	13.8892	MIP-1b	54.4132	7.47593	57.2659	30.4654	27.8929	26.7376	23.312	45.4749	13.2683	77.5789	30.2336	13.0927	MIP-1b	43.7312	57.2206	37.5965	24.6243	18.2712	78.1973	65.3366	43.7478	27.2051	82.5072	97.6998	32.8377	MIP-1b	39.9652	14.988	24.7505	29.9419	36.5265	34.9587	24.7759	87.7249	45.9682	FALSE
FGF-4	10.6587	10.3117	0.347055	0.228199	0.517565	1.27196	up	2249	P08620	964.804	8247.43	653.862	FGF-4	3041.89	2191.17	1996.95	818.498	1047.27	1271.64	3148.48	1043.3	1236.67	1015.81	4063.15	1446.45	FGF-4	5044.04	846.768	1600.26	4926.88	923.069	1332.07	1369.38	788.992	1216.68	1272.83	1415.56	1384.25	FGF-4	1272.24	1374.32	1105.05	1516.58	1028.23	1172.29	2279.5	1321.7	662.566	FALSE
FLRG	10.1421	9.80805	0.334019	0.231717	0.522848	1.26052	up	10272	O95633	1957.9	850.982	910.7	FLRG	1283.36	356.622	1692.5	1888.71	608.832	1189.1	656.879	895.755	1525.28	906.367	1097.21	1007.97	FLRG	1168.68	8141.82	1053.13	1063.09	589.635	1897.15	1313.99	2361.33	342.397	1372.01	1036.84	962.471	FLRG	671.276	522.68	1536.88	491.997	1084.81	612.726	491.107	1592.11	1405.53	FALSE
DcR3	10.4047	10.0525	0.352198	0.240502	0.539903	1.2765	up	8771	O95407	1070.81	5282.47	2281.75	DcR3	1452.02	4923.5	2015.15	1489.56	1664.72	1527.04	457.799	1411.89	696.129	773.228	1005.71	812.167	DcR3	1767.98	1514.77	1026.79	1376.2	905.294	1355.29	1879.97	1128.09	737.799	3853	796.984	859.304	DcR3	986.531	683.682	584.22	721.977	876.497	5475.72	1519.11	697.03	532.093	FALSE
TGFb RIII	11.9879	11.6725	0.315426	0.243231	0.543256	1.24438	up	7049	Q03167	4371.61	8310.26	4559.51	TGFb RIII	2423.7	5120.74	7507.89	4960.27	5397.4	3048.5	3028.54	3298.24	2494.55	3455.48	3098.98	3512.33	TGFb RIII	3027.16	10362.9	3377.37	3643.32	2028.26	7712.25	5016.93	4183.42	2702.7	5163.03	5770.38	430.467	TGFb RIII	3690.27	3330	4245.12	4033.96	7900.96	1979.07	3628.99	2592.98	3665.53	FALSE
IL-20	10.8919	10.4766	0.415277	0.24558	0.545733	1.33356	up	50604	Q9NYY1	1998.87	2156.09	1848.87	IL-20	4543.82	1706.88	4481.66	891.971	1118.88	1669.34	2173.92	1949.63	2234.96	303.84	3018.99	3963.2	IL-20	2973.26	2023.85	2487.16	1217.05	1710.99	2392.03	3056.46	1702.13	784.088	4260.75	4767.8	445.791	IL-20	1059.38	2288.28	1776.13	478.648	2988.88	1451.53	974.326	1314.68	667.896	FALSE
IL-1 F5	7.93855	6.44812	1.49044	0.250729	0.554375	2.80974	up	26525	Q9UBH0	782.482	1207.43	108.654	IL-1 F5	1385.58	2493.14	75.8768	11642.2	29.0125	52.397	5.93028	946.131	148990	61.2094	50.2028	6.98676	IL-1 F5	14.5473	8.76082	23.2649	756.579	8.15629	3844.87	8873.41	50.9651	3889.84	31.0151	427.426	67.4722	IL-1 F5	0	1584	7.70722	71.9925	53.6743	16.1166	67321.2	9.03353	327.229	FALSE
WISP-1	8.67202	10.2607	-1.58868	0.252013	0.554429	0.332475	down	8840	O95388	0	0	1664.77	WISP-1	0	141.623	1479.06	7122.89	3571.12	1774.97	0	3332.56	3521.22	48446	2388.62	434.85	WISP-1	1813.25	2605.79	1949.13	6681.14	209.16	0	354.999	4433.8	2334.69	10477.1	12126.6	121.512	WISP-1	2056.59	3314.38	2647.16	7420.4	4288.14	1472.09	341.031	2576	0	FALSE
proteinID	AveExp.PSRSA	AveExp.NC	logFC	P.Value	adj.P.Val	foldchange	Regulation	entrezID	uniprotID	PSRSA1	PSRSA2	PSRSA3	proteinID	PSRSA4	PSRSA5	PSRSA6	PSRSA7	PSRSA8	PSRSA9	PSRSA10	PSRSA11	PSRSA12	PSRSA13	PSRSA14	PSRSA15	proteinID	PSRSA16	PSRSA17	PSRSA18	PSRSA19	PSRSA20	PSRSA21	PSRSA22	PSRSA23	PSRSA24	NC37	NC38	NC39	proteinID	NC40	NC41	NC42	NC43	NC44	NC45	NC46	NC47	NC48	Threshold
gp130	12.7955	12.6747	0.12082	0.254635	0.55465	1.08735	up	3572	P40189	7006.83	14299.4	6025.64	gp130	7533.99	7073.68	8424.58	9184.23	7732.45	5809.83	5568.38	5457.54	6277.05	5342.68	6548.57	5484.12	gp130	7133.6	9419.14	6714.2	7527.22	7156.15	7014.54	8267.4	8527.61	5631.73	8520.88	8204.36	6967.45	gp130	6028.81	5543.54	5807.99	6035.3	6562.76	6016.09	8050.13	5261.24	6384.58	FALSE
TECK	5.5256	5.94071	-0.415105	0.253467	0.55465	0.749965	down	6370	O15444	26.928	223.989	3.89154	TECK	24.3168	21.9446	50.8356	6.51829	87.5645	36.9222	28.3409	38.8163	60.4111	68.2814	86.4036	53.0861	TECK	49.6946	26.0938	34.5496	47.1727	118.88	82.3582	90.6027	149.943	45.7093	58.7647	58.3325	30.7582	TECK	54.1129	40.0055	76.4575	48.3695	140.161	26.6526	94.8348	52.2154	147.852	FALSE
DKK-1	8.26371	8.53734	-0.273638	0.257661	0.558477	0.827231	down	22943	O94907	194.832	399.108	317.836	DKK-1	403.857	371.999	453.146	396.325	381.598	184.57	229.624	270.837	327.111	309.197	268.513	94.323	DKK-1	170.267	245.665	370.354	1893.34	414.649	340.726	312.401	319.848	149.055	357.073	407.154	314.445	DKK-1	328.901	232.517	352.423	274.434	553.166	323.218	596.106	431.614	430.12	FALSE
IL-2	4.62835	4.31997	0.308377	0.263254	0.567802	1.23831	up	3558	P60568	12.0224	41.5649	25.5915	IL-2	49.2011	48.0292	42.3036	33.0838	25.1422	31.3586	9.1303	7.09976	23.4772	15.8964	29.6032	4.96017	IL-2	24.5348	23.0219	27.0326	37.4565	29.5061	21.933	34.8585	38.9592	13.7699	36.306	29.0532	15.3791	IL-2	22.7683	10.7354	10.9872	17.2035	23.9424	20.0136	17.9578	13.5729	23.9003	FALSE
Angiogenin	9.26525	9.34635	-0.0811022	0.268978	0.577319	0.945335	down	283	P03950	487.92	789	522.885	Angiogenin	627.789	673.561	635.155	664.032	742.696	634.137	444.488	584.897	545.014	536.075	549.765	602.018	Angiogenin	559.781	638.776	642.038	594.021	628.531	799.459	648.478	640.13	690.606	732.628	548.848	646.583	Angiogenin	605.499	610.374	657.896	585.293	679.059	623.706	702.908	732.769	703.682	FALSE
HCC-1	9.49153	9.40343	0.0881007	0.277831	0.593425	1.06297	up	6358	Q16627	758.146	715.902	661.186	HCC-1	691.53	797.52	738.825	928.918	970.401	751.664	629.471	688.379	558.247	622.272	630.213	704.975	HCC-1	557.003	701.303	699.086	761.748	667.748	720.381	914.365	1002.21	596.194	864.84	773.34	572.158	HCC-1	680.826	600.514	665.795	748.549	716.598	579.704	570.258	730.137	677.506	FALSE
TLR4	10.4984	9.12036	1.37806	0.280913	0.593816	2.59919	up	7099	O00206	402.281	8012.96	486.288	TLR4	55341.9	5582.3	2122.26	32487.6	1047.86	1035.31	117.691	1253.01	215259	238.738	316.093	0	TLR4	399.952	253.296	802.779	10588	181.965	12223.1	55850.3	70.2428	10270.4	0	431.376	451.644	TLR4	110.149	12146.4	134.563	1085.88	972.238	295.028	132104	97.6205	6042.03	FALSE
proteinID	AveExp.PSRSA	AveExp.NC	logFC	P.Value	adj.P.Val	foldchange	Regulation	entrezID	uniprotID	PSRSA1	PSRSA2	PSRSA3	proteinID	PSRSA4	PSRSA5	PSRSA6	PSRSA7	PSRSA8	PSRSA9	PSRSA10	PSRSA11	PSRSA12	PSRSA13	PSRSA14	PSRSA15	proteinID	PSRSA16	PSRSA17	PSRSA18	PSRSA19	PSRSA20	PSRSA21	PSRSA22	PSRSA23	PSRSA24	NC37	NC38	NC39	proteinID	NC40	NC41	NC42	NC43	NC44	NC45	NC46	NC47	NC48	Threshold
PIGF	3.17693	2.89229	0.284633	0.28074	0.593816	1.2181	up	5228	P49763	9.9978	34.2175	6.00845	PIGF	11.6745	6.36178	2.23392	14.0161	8.99745	2.849	7.37655	6.12703	5.38947	5.4948	11.302	3.97773	PIGF	2.91448	10.7345	9.48002	5.72364	36.08	6.26055	18.5154	11.4435	4.89836	3.44208	6.44329	5.38516	PIGF	7.64898	6.83084	4.08897	8.40471	5.97797	6.19502	4.0491	13.6618	10.0299	FALSE
LIMPII	9.25719	8.81011	0.447072	0.282062	0.593816	1.36327	up	950	Q14108	404.472	961.46	284.808	LIMPII	1201.75	639.597	355.92	967.648	429.111	319.345	204.616	644.741	8656.2	466.742	338.421	393.064	LIMPII	288.097	365.019	297.599	1508.51	340.197	963.557	3552.69	361.725	1274.25	283.247	336.153	276.714	LIMPII	279.185	910.565	260.037	456.791	481.334	236.063	5665.67	275.981	457.764	FALSE
TSLP	5.8297	4.55515	1.27454	0.287259	0.601876	2.41922	up	85480	Q969D9	11.7633	647.08	9.75951	TSLP	905.272	278.247	9.94753	4174.73	13.6524	33.2739	0	145.938	6687.92	42.6703	10.7415	42.6854	TSLP	4.13903	92.4886	0.234031	183.275	0	334.272	3525.87	0.569249	567.482	16.8929	23.4166	11.5031	TSLP	4.30909	324.905	2.08998	98.5512	18.2175	0.711751	2878.88	3.39992	22.5179	FALSE
MMP-8	8.2011	8.65571	-0.454611	0.289066	0.602791	0.729707	down	4317	P22894	391.808	403.727	322.168	MMP-8	636.457	99.0307	224.452	132.141	91.0793	342.153	145.134	952.182	220.089	658.745	102.355	266.39	MMP-8	388.239	575.35	1040.84	1077.11	797.808	158.157	73.6494	326.492	129.33	80.9248	279.238	542.191	MMP-8	108.718	1078.08	258.7	585.582	194.412	1327.2	681.976	874.802	529.243	FALSE
Siglec-5	12.3493	13.4567	-1.10743	0.292988	0.607567	0.464121	down	8778	O15389	39616.7	28769.5	399.665	Siglec-5	29204.2	29262.6	30430.7	12837	580.086	12054.9	37229.9	649.311	37092.7	376.763	460.005	389.365	Siglec-5	26016	35262.2	27385.9	768.069	31378.2	453.939	33337.2	722.523	381.439	38021.3	31920.4	38463	Siglec-5	25867	374.632	34298.9	31291.4	34734.5	564.279	35301.7	381.936	31551.6	FALSE
IL-1 F7	12.0334	11.8979	0.135548	0.296914	0.607567	1.09851	up	27178	Q9NZH6	7625.7	6862.37	3840.09	IL-1 F7	3996.51	5389.3	5792.58	7493.66	4214.58	3810.91	2866.65	3847.35	3014	2734.02	3591.92	3185.3	IL-1 F7	3287.22	3262.53	4576.52	4588.93	3816.89	3873.35	4523.46	4731.85	3854.75	4566.64	5069.72	3488.63	IL-1 F7	4148.9	2882.77	4402.75	3911.42	4642.45	2555.6	3677.03	3238.67	4044.6	FALSE
IL-1 F10	11.4316	11.0875	0.34409	0.29789	0.607567	1.26935	up	84639	Q8WWZ1	2063.32	3871.59	1191.62	IL-1 F10	2028.43	5261.97	9132.6	8928.52	3515.33	2529.49	233.973	3791.56	1600.22	791.53	2251.65	1933.59	IL-1 F10	1529.53	3589.47	5571.91	2776.09	3177.02	4014.12	4873.1	5254.03	3842.47	3015.15	2943.91	1226.59	IL-1 F10	2631.17	1825.63	1693.9	2093.1	1766.66	1902.08	7415.34	1130.79	2144.66	FALSE
CD27	5.29438	4.48813	0.80625	0.296479	0.607567	1.74866	up	939	P26842	34.7327	235.128	0	CD27	44.6553	16.4613	41.7854	147.715	28.4109	7.80807	100.8	110.013	19.8765	148.664	81.1833	238.433	CD27	6.42931	10.0004	28.5466	170.772	22.9414	108.223	79.0502	45.8954	4.67456	42.2112	61.7849	37.6056	CD27	7.4945	0.389933	22.9962	75.6429	20.8886	99.7287	163.15	18.8277	0	FALSE
Nectin-4	6.9877	7.20214	-0.214437	0.29826	0.607567	0.861883	down	81607	Q96NY8	85.5519	129.04	115.65	Nectin-4	91.1238	100.246	141.575	131.489	170.735	105.313	120.718	288.718	192.368	108.13	312.455	57.1803	Nectin-4	153.302	76.7626	141.736	127.834	103.567	88.3715	163.642	138.358	111.442	218.251	119.386	121.926	Nectin-4	114.663	109.231	137.78	117.779	139.716	135.909	416.557	122.99	151.794	FALSE
IL-2 Ra	8.36313	8.12987	0.233264	0.304757	0.609514	1.17549	up	3559	P01589	163.797	1219.52	210.51	IL-2 Ra	295.277	325.92	350.177	421.19	321.539	234.858	366.217	264.701	305.315	169.674	318.2	159.057	IL-2 Ra	343.048	482.174	482.73	489.593	364.55	350.062	361.431	418.356	282.056	314.159	345.104	206.072	IL-2 Ra	249.404	383.788	241.644	145.282	270.478	351.478	584.828	214.638	248.897	FALSE
Galectin-9	9.50083	9.19623	0.3046	0.301087	0.609514	1.23508	up	3965	O00182	465.349	698.833	528.462	Galectin-9	1277.35	1028.42	687.689	1798.67	742.354	495.983	359.821	516.511	4514.67	699.914	337.207	428.622	Galectin-9	479.343	438.741	496.888	971.13	437.574	981.956	1671.35	494.941	1337.18	540.603	387.431	406.59	Galectin-9	456.136	636.717	539.568	343.602	711.426	437.045	3836.89	424.619	698.308	FALSE
PARC	10.8958	10.8201	0.0756933	0.304416	0.609514	1.05387	up	6362	P55774	1864.21	1409.9	1437.8	PARC	1809.85	2030.76	1889.17	2172.7	1824.49	2060.33	2183.83	2050.99	2050.88	1728.01	1711.92	1886.7	PARC	1945.5	1605.38	2391.58	2000.38	1675.47	1762.45	2292.18	2072.01	2244.62	2202.46	1998.62	1662.71	PARC	1809.31	1829.75	1799.17	1923.74	1825.54	1627.34	1699.83	1696.58	1685.3	FALSE
Flt-3L	5.44103	5.20907	0.231956	0.304752	0.609514	1.17443	up	2322	P36888	36.665	42.1203	29.4599	Flt-3L	51.1991	59.9529	39.2292	50.9056	63.3575	23.5082	51.6609	34.1657	4.02678	57.1279	43.6903	41.1283	Flt-3L	52.6126	43.4442	62.3785	63.7568	54.0043	48.2677	80.6887	63.94	26.4935	41.1739	59.6398	25.2348	Flt-3L	44.012	22.9005	40.6131	21.1026	48.097	26.7482	26.3571	40.3432	63.1502	FALSE
CD229	6.65422	6.92255	-0.268333	0.306367	0.609961	0.830278	down	4063	Q9HBG7	93.9781	147.659	127.327	CD229	177.356	154.17	249.658	184.746	155.778	66.8722	65.8501	130.052	102.343	30.4647	122.45	134.774	CD229	89.3845	28.2858	60.125	209.5	89.2002	83.2616	51.3899	114.791	62.7883	82.847	246.679	89.4486	CD229	190.502	46.1641	104.208	148.778	82.157	90.0103	121.483	223.442	181.612	FALSE
IL-27	8.10904	7.47772	0.631317	0.318578	0.626629	1.54898	up	246778	Q8NEV9	179.084	636.806	149.293	IL-27	1297.03	369.047	338.403	2033.81	262.479	94.3712	2.46002	209.621	3048.95	127.38	217.783	99.1869	IL-27	66.9059	2746.02	82.3824	949.488	545.369	368.058	529.07	64.9344	409.64	242.452	183.489	124.139	IL-27	44.1647	845.57	40.2164	333.86	121.538	88.2925	1462.82	66.2898	320.749	FALSE
CHI3L1	10.8129	10.7294	0.0835234	0.320063	0.626629	1.0596	up	1116	P36222	2421.38	2295.35	1659.05	CHI3L1	2251.87	1476.25	1785.69	1905.8	2219.97	1388.61	1762.02	1585.51	1778.26	1836.07	1437.44	1666.54	CHI3L1	1945.07	1525.1	1722.23	1875.16	1590.34	1799.12	1978.94	1958.7	1743.27	1578.39	2176.74	1709.84	CHI3L1	1963.23	1585.53	1364.53	1265.07	1973.93	1720.7	1624.77	1897.87	1721.89	FALSE
CD84	14.2682	13.9915	0.276659	0.320435	0.626629	1.21139	up	8832	Q9UIB8	5629.91	25427.1	17260.7	CD84	16338.5	29444.7	38538.1	21926.5	22861.9	18762.4	5549.58	35747.6	15666.5	16344.4	24557	6904.24	CD84	12474	36160.4	34578.2	13786.1	23391.9	13922.4	36949.9	55429.9	22750.6	21127.3	24690	12451.5	CD84	12880.9	12068.8	12833.5	16959.1	12154	16951.3	49522.3	12390.2	12542.3	FALSE
IGFBP-3	14.8999	15.0176	-0.117661	0.316575	0.626629	0.921681	down	3486	P17936	44751.1	29760.4	26293.3	IGFBP-3	27159.5	20201.5	40522.3	40325	41381.1	22561.6	28459.1	35905.4	28403.8	31872.9	32910.4	35784.1	IGFBP-3	29386.3	28079	38150.5	20312.7	22372.5	29228.2	25113.1	42926.8	30850.7	42876.1	40137.8	26913.4	IGFBP-3	30225.4	31265.6	23570.5	40414.6	41077.7	25631.8	33870.8	33908.3	35169.9	FALSE
BAFF	1.81525	2.51464	-0.699385	0.322767	0.628397	0.615835	down	10673	Q9Y275	0	0	0	BAFF	8.23457	15.7853	33.0847	29.1753	80.2839	5.91616	0	0	0	0	0	0	BAFF	0	0	7.31862	18.1759	0	21.3056	0	0	39.8364	14.0666	42.4604	1.68504	BAFF	0	0	37.4932	8.43978	16.4678	0	0	9.42634	9.4232	FALSE
MICB	6.45814	7.13911	-0.680972	0.325964	0.631825	0.623745	down	4277	Q29980	76.5159	133.659	64.597	MICB	93.7558	33.2126	152.953	72.5294	217.968	64.186	324.675	479.132	104.735	95.635	0	88.192	MICB	17.7374	0	216.912	668.112	134.932	144.531	82.0608	457.266	431.964	27.0715	147.139	167.492	MICB	88.9458	177.07	91.4247	64.2154	368.385	43.8504	518.742	1074.02	97.2568	FALSE
RANK	11.9262	12.2376	-0.311362	0.333099	0.634447	0.805881	down	8792	Q9Y6Q6	704.163	2595.28	664.918	RANK	1559.38	2407.88	4843.17	7548.54	9308.14	6251.67	2280.77	9281.46	4843.76	7841.07	2660.44	3429.8	RANK	4125.31	6062.76	6881.7	16527.7	6019.17	4661.5	2521.73	4621.97	2180.61	8620.4	12504.2	3147.2	RANK	5914.84	6177.12	5379.82	4127.81	4329.05	2699.28	2674.87	5304.76	3515.36	FALSE
b-NGF	1.55628	1.86988	-0.313602	0.333722	0.634447	0.80463	down	4803	P01138	1.35211	18.6454	2.74407	b-NGF	0.749949	4.77511	0.648781	3.4398	0.197968	3.86486	1.38846	0.877858	2.0189	1.29064	5.21314	2.27976	b-NGF	3.55075	0.561371	2.83638	2.98585	0.961587	1.19682	1.84963	0.357754	1.05227	0.876819	1.33282	0.936734	b-NGF	12.2704	4.34273	3.7426	6.68097	10.5864	0.358963	2.39243	1.36812	1.052	FALSE
GDNF	2.37779	1.88019	0.4976	0.333471	0.634447	1.41186	up	2668	P39905	0.940092	47.4269	0	GDNF	3.13972	1.22301	3.31991	5.30514	14.531	1.10012	75.535	6.85177	3.65385	5.4831	13.9096	0.370892	GDNF	1.20738	0.42056	0.746005	16.7585	1.37496	2.79273	24.3276	1.86157	7.35458	3.51186	3.44073	4.7481	GDNF	1.81323	4.073	1.52664	1.34138	0.680662	4.43438	6.17358	1.33259	3.16761	FALSE
IL-6R	11.8421	11.7708	0.0712966	0.334527	0.634447	1.05066	up	3570	P08887	3197.69	3526.05	2487.67	IL-6R	3872.29	3483.47	3895.37	3828.24	3994.78	3879.02	3693.86	4418.32	3281.67	3560.79	3454.04	3472.58	IL-6R	3254.53	4092.95	3516.64	3844.11	4042.99	4217.07	3726.59	4537.77	3443.09	4337.65	3899.7	2674.1	IL-6R	3210.39	3622.51	3239.41	3564.3	4109.61	2863.22	3700.92	3520.28	3548.17	FALSE
Dtk	10.3024	10.0951	0.207333	0.332941	0.634447	1.15455	up	7301	Q06418	952.331	2411.79	1020.77	Dtk	1281.26	472.595	1313.65	1449.13	1709.2	1214.79	1286.72	1374.47	1267.36	1293.06	1809.17	958.289	Dtk	1681.54	1815.11	1228.36	2251.3	1347.27	1051.74	1546.81	283.753	1788.6	1431.55	1013.87	944.04	Dtk	368.68	931.217	1082.72	1437.64	2359.79	914.817	1158.81	1312.64	1204.68	FALSE
I-TAC	4.83826	5.71765	-0.879382	0.339501	0.636369	0.5436	down	6373	O14625	0	69.4597	0	I-TAC	0	0	0	150.343	301.82	32.6126	18.4447	95.4234	83.1875	0	37.0989	47.3302	I-TAC	86.0925	246.113	126.699	142.809	179.96	56.4137	94.7319	82.3806	86.2131	78.3084	117.841	68.2593	I-TAC	88.0581	68.9254	109.227	52.68	57.0741	0	72.8796	56.1521	75.4691	FALSE
proteinID	AveExp.PSRSA	AveExp.NC	logFC	P.Value	adj.P.Val	foldchange	Regulation	entrezID	uniprotID	PSRSA1	PSRSA2	PSRSA3	proteinID	PSRSA4	PSRSA5	PSRSA6	PSRSA7	PSRSA8	PSRSA9	PSRSA10	PSRSA11	PSRSA12	PSRSA13	PSRSA14	PSRSA15	proteinID	PSRSA16	PSRSA17	PSRSA18	PSRSA19	PSRSA20	PSRSA21	PSRSA22	PSRSA23	PSRSA24	NC37	NC38	NC39	proteinID	NC40	NC41	NC42	NC43	NC44	NC45	NC46	NC47	NC48	Threshold
IL-5	4.51279	4.16497	0.347823	0.338188	0.636369	1.27264	up	3567	P05113	8.2721	33.8463	28.0087	IL-5	61.4168	30.4587	35.6615	26.7254	27.3155	18.3763	1.35243	27.9654	22.2672	24.446	12.6046	3.63183	IL-5	35.4934	39.1952	37.3814	24.7867	35.3791	37.1732	34.9725	36.3323	4.68302	35.852	26.2611	11.4202	IL-5	14.8922	8.56224	10.0456	20.2278	14.354	27.5272	17.7126	13.1715	20.4959	FALSE
Contactin-2	9.51185	9.9443	-0.432453	0.339879	0.636369	0.741001	down	6900	Q02246	252.071	552.243	54.0078	Contactin-2	4496.29	477.851	2081.59	471.418	1048.47	411.412	2250.85	1470.16	1500.4	198.625	2867.43	412.311	Contactin-2	393.365	212.98	581.763	1234.1	657.213	857.045	1338.99	1882.47	728.85	1699.13	1694.75	1267.71	Contactin-2	1406.28	369.165	1230.43	471.421	523.788	556.322	3459.9	297.135	2499.21	FALSE
Albumin	10.2868	10.1666	0.120219	0.344576	0.642212	1.0869	up	213	P02768	751.833	1051.74	875.649	Albumin	1041.32	1069.59	1430.37	1198.83	1815.07	1265.31	886.163	1043.22	1475.99	1015.11	1374.46	1288.19	Albumin	1345.28	1440.29	1818.17	1392.43	1319.94	1749.46	1362.05	1370.46	1298.31	1116.06	1313.45	1085.48	Albumin	1080.93	835.681	852.513	1406.64	1455.9	980.008	1260.34	1243.53	1363.82	FALSE
NGF R	7.9507	7.71039	0.240309	0.345919	0.642212	1.18125	up	4804	P08138	69.4801	778.846	375.121	NGF R	231.013	214.512	453.066	293.513	219.487	356.46	447.197	134.971	135.46	205.452	264.12	171.648	NGF R	144.374	131.132	413.846	264.034	330.11	436.619	169.532	351.37	174.57	250.211	285.009	131.454	NGF R	340.985	192.098	112.069	421.651	250.61	284.811	188.207	91.679	187.097	FALSE
IL-1 RI	5.82232	6.08084	-0.25852	0.357303	0.660559	0.835945	down	3554	P14778	20.6428	71.6067	9.31391	IL-1 RI	145.687	41.1427	69.2887	49.4803	93.7995	30.4208	77.825	63.4654	121.401	24.658	106.627	49.2496	IL-1 RI	45.751	38.8244	65.9067	93.3735	40.9304	45.0759	81.8492	123.461	53.2139	81.5422	92.7913	70.3233	IL-1 RI	106.27	33.6251	75.3762	48.1845	53.4825	32.4803	181.594	32.9851	105.077	FALSE
TACE	7.9331	7.0799	0.8532	0.366821	0.669252	1.8065	up	6868	P78536	0	9346.68	0	TACE	273.737	0	139.175	1975.56	398.988	413.574	1485.45	281.947	429.569	355.744	152.956	418.081	TACE	293.911	459.828	619.786	4074.79	179.079	626.562	1174.22	205.353	444.004	143.168	588.569	172.055	TACE	129.412	247.242	117.879	13.6065	144.315	294.754	369.678	277.097	9.26296	FALSE
TSH	7.48032	7.81423	-0.333909	0.36961	0.669252	0.793384	down	7252	P01222	245.779	832.052	261.167	TSH	70.6464	111.96	343.191	743.679	282.603	368.7	61.813	153.911	265.912	67.2588	77.1385	122.663	TSH	319.367	62.0814	100.647	436.523	176.762	78.6715	583.422	51.6776	139.382	132.091	67.0353	97.147	TSH	210.347	609.562	168.925	276.002	306.92	657.076	322.962	228.583	206.701	FALSE
IL-17E	2.19279	2.94701	-0.754223	0.366589	0.669252	0.592866	down	64806	Q9H293	25.699	90.1792	6.55847	IL-17E	2.77341	0	29.6618	31.7891	15.8487	0	0	31.6948	0	59.6965	19.0145	0	IL-17E	0	0	0	10.1213	0	0	0	0	12.3869	0	0	2.06725	IL-17E	32.6013	0	51.8762	15.7341	9.18451	67.7192	5.6619	0	103.011	FALSE
MCP-2	5.13656	5.47513	-0.338571	0.36644	0.669252	0.790824	down	6355	P80075	5.28732	19.885	6.99101	MCP-2	8.58841	37.0292	53.5595	103.714	164.721	41.8235	18.6746	80.97	68.2754	130.205	19.3961	24.6518	MCP-2	41.9269	33.497	37.5725	79.3408	36.9252	33.4163	33.8841	48.0211	9.57682	91.4373	68.5011	52.1813	MCP-2	22.2189	72.1609	14.5291	58.5774	67.4769	18.0755	30.5846	39.3719	66.0862	FALSE
BCMA	11.141	11.2729	-0.131929	0.368711	0.669252	0.91261	down	608	Q02223	1742.78	2233.14	1362.42	BCMA	2123.32	2156.52	2326.65	3041.31	2195.31	1963.21	1810.7	1938.53	6730.08	1864.07	1862.22	1685.2	BCMA	1913.96	1481.92	1910.13	2447.7	2054.72	2449.47	4501.35	3388.94	2936.61	2602.6	2666.52	2111.62	BCMA	2044.99	2184.97	2342.61	2528.93	2614.48	2280.65	3972.36	2136.92	2670.92	FALSE
TF	5.62666	5.11415	0.512515	0.375265	0.672614	1.42654	up	2152	P13726	40.1454	60.389	19.5597	TF	127.785	86.4745	29.2945	494.58	27.3257	17.0619	13.717	72.1598	1142.69	28.7562	19.8241	21.8796	TF	19.4224	13.716	12.1896	72.1812	10.6936	141.121	332.774	18.6822	179.224	29.2045	24.8994	18.9064	TF	15.0834	84.8549	14.5391	44.2363	22.4752	13.229	724.844	13.0116	57.0252	FALSE
Thrombospondin-2	8.84749	8.6661	0.181399	0.380228	0.672614	1.13398	up	7058	P35442	952.811	320.752	756.816	Thrombospondin-2	354.621	374.643	366.19	634.149	591.057	290.407	406.286	693.529	699.304	384.314	285.524	606.104	Thrombospondin-2	510.479	487.069	573.692	673.196	350.214	350.149	320.317	760.529	170.949	315.021	320.13	418.569	Thrombospondin-2	432.121	348.673	352.612	337.106	390.054	209.786	588.613	614.901	873.678	FALSE
Galectin-2	10.7001	10.3089	0.391137	0.379032	0.672614	1.31143	up	3957	P05162	670.243	2135.78	745.772	Galectin-2	7088.94	1796.66	1029.29	5152.41	1655.49	1041.07	510.525	2074.39	21278.8	825.567	781.405	699.487	Galectin-2	621.128	796.81	640.499	3022.3	513.21	2383.08	6279.51	4283.84	4962.08	695.886	1014.36	864.224	Galectin-2	877.219	2072.26	751.198	1589.14	1089.56	610.2	19995.6	700.112	1392.29	FALSE
IL-17F	8.81675	7.85149	0.965264	0.375143	0.672614	1.95242	up	112744	Q96PD4	291.808	2745.49	29.5552	IL-17F	10074.5	2729.38	220.526	31370.7	749.68	138.184	0.0624475	817.866	54038.2	222.122	67.0439	52.1915	IL-17F	39.161	205.064	30.8456	5917.55	35.3177	2492.46	13700.9	59.6315	2283.21	100.297	173.733	121.514	IL-17F	35.1638	1673.4	45.8311	578.906	154.721	114.302	13403.2	58.7379	448.297	FALSE
IL-31	8.05877	7.62043	0.438342	0.376196	0.672614	1.35505	up	386653	Q6EBC2	48.4783	526.896	84.5754	IL-31	881.127	240.63	159.179	718.741	284.859	87.6682	86.1733	204.409	6604	170.013	127.318	115.308	IL-31	349.357	170.857	122.515	662.132	76.1135	357.413	3489.89	223.131	371.33	341.217	218.602	79.808	IL-31	85.7832	240.3	91.7295	211.882	163.057	226.468	1703.58	146.046	142.553	FALSE
ErbB3	8.12202	8.4503	-0.328275	0.380639	0.672614	0.796488	down	2065	P21860	57.7355	415.432	74.7448	ErbB3	128.104	64.4587	144.914	37.9765	351.511	435.772	440.868	435.6	539.842	640.467	327.61	333.449	ErbB3	376.769	1460.64	823.386	625.655	562.683	357.425	383.519	327.992	64.0021	202.891	380.33	314.798	ErbB3	334.748	291.262	245.834	255.972	712.055	225.058	679.946	401.072	496.257	FALSE
Chemerin	12.1447	12.0391	0.10563	0.382894	0.672948	1.07596	up	5919	Q99969	4378.96	3940.43	4111.54	Chemerin	4621.96	4872	7831.52	3984.81	3631.23	4487.51	4320.39	6012.69	3643.61	4704.39	3647.28	5008.1	Chemerin	4467.11	6620.54	4632.62	6190.89	4960.87	4277.35	4062.76	5081.51	2237.21	3632.15	4034.41	3940.49	Chemerin	3566.19	4392.41	3057.38	4501.02	4180.23	5831.44	5413.4	3628.87	5163.78	FALSE
IL-17B R	7.28067	8.01717	-0.7365	0.385416	0.672948	0.600194	down	55540	Q9NRM6	0	18.4878	0	IL-17B R	10.1391	499.141	461.252	203.99	482.34	324.899	2.19596	630.879	860.493	533.608	358.881	159.719	IL-17B R	350.223	75.8708	433.249	645.363	2599.6	1530.66	77.9084	773.336	247.06	793.011	861.034	25.4198	IL-17B R	384.396	376.897	465.964	327.457	421	31.3564	66.3204	629.498	389.374	FALSE
ENA-78	10.3438	10.5994	-0.255632	0.385302	0.672948	0.83762	down	6374	P42830	1113.37	1905.35	549.441	ENA-78	1151.57	1699.06	979.406	2278.58	2986.05	163.101	1579.82	719.168	2228.48	1282.8	858.738	1152.78	ENA-78	2130.34	2035.95	820.889	1738.74	606.808	1582.14	2657.9	3691.23	1130.23	2130.26	2022.53	1070.86	ENA-78	1535.15	898.487	787.282	1396.43	3239.01	1283.52	1002.24	1823.48	3627.73	FALSE
uPA	5.99721	6.23103	-0.23382	0.387559	0.674016	0.85038	down	5328	P00749	23.7521	15.466	28.3501	uPA	14.2712	42.9754	58.3841	116.463	129.493	73.2081	39.8187	71.5389	63.3847	108.887	87.303	122.954	uPA	78.0424	198.391	84.0682	98.2931	81.4407	73.5787	63.6056	62.6607	49.8329	64.0324	119.039	46.7252	uPA	76.8548	75.0258	76.9064	49.5853	75.4335	141.125	57.2382	83.0767	68.8002	FALSE
VEGF R3	7.08811	7.46081	-0.372702	0.390468	0.676401	0.772335	down	2324	P35916	87.4331	475.936	133.628	VEGF R3	33.3687	289.775	97.3477	285.105	199.169	56.2426	216.981	76.9681	107.944	191.099	94.5064	57.611	VEGF R3	115.249	486.851	190.853	338.279	313.455	64.1678	132.747	155.268	27.1358	105.173	115.588	200.915	VEGF R3	113.54	247.021	81.586	118.996	4581.83	141.168	256.008	99.3589	74.5698	FALSE
E-Cadherin	10.7555	10.9814	-0.225911	0.420946	0.680883	0.855055	down	999	P12830	1748.88	1826.89	1444.54	E-Cadherin	1408.1	3324.3	5003.92	2115.39	4311.63	1168.4	1343.4	1180.79	1579.41	998.607	1065.86	1121.74	E-Cadherin	805.622	2128.96	1314.48	16662.2	2111.78	882.143	1423.45	1732.07	839.218	1298.54	3741.82	1554.02	E-Cadherin	1514.21	1217.29	1664.67	1293.42	3498.26	2261.49	3026.83	3073.52	2100.6	FALSE
FAS L	6.54119	6.73307	-0.191873	0.408781	0.680883	0.875468	down	356	P48023	151.377	85.9499	102.078	FAS L	95.4396	82.5088	104.559	76.5058	186	76.1174	57.3286	67.495	73.735	43.7042	72.7858	82.2163	FAS L	137.003	87.1779	77.5218	766.771	98.9789	59.2686	70.7812	89.9401	58.06	121.099	155.605	153.702	FAS L	121.093	54.3457	85.2532	74.1095	120.987	96.4352	85.2855	165.567	93.9396	FALSE
IL-13 R1	9.19965	9.4515	-0.251854	0.407977	0.680883	0.839817	down	3597	P78552	550.52	4383.46	521.893	IL-13 R1	400.511	931.762	450.727	837.453	698.624	328.142	704.487	654.326	265.686	237.167	378.891	411.222	IL-13 R1	314.744	827.777	974.808	1451.62	789.135	582.001	554.701	428.14	375.892	886.756	1220.75	548.158	IL-13 R1	751.204	425.854	591.283	369.823	1205.41	515.476	1401.21	299.558	1256.96	FALSE
IL-13 R2	11.2769	10.9779	0.29895	0.405279	0.680883	1.23025	up	3598	Q14627	1266.04	30095.9	1196.45	IL-13 R2	1667.95	1476.8	1546.82	6124.84	3842.4	1476.73	3685.61	1232.1	2495.79	2016.74	1838.76	1445.07	IL-13 R2	1608.46	2459.58	3090.88	9213.05	2668.43	2317.19	3585.89	2068.19	1548.66	3576.92	2417.46	1218.15	IL-13 R2	1188.42	2176.12	1628.18	1566.49	1922.91	1800.69	5943.94	1559.21	2019.47	FALSE
TGFb2	8.78922	8.60803	0.18119	0.406323	0.680883	1.13382	up	7042	P61812	553.859	749.64	357.344	TGFb2	410.023	445.097	593.523	622.034	793.192	242.359	256.887	308.026	429.646	211.015	465.379	251.065	TGFb2	434.88	474.552	507.033	1257.47	768.031	220.724	484.328	585.394	292.182	433.922	708.88	221.662	TGFb2	230.467	402.737	268.618	279.158	547.295	327.182	564.816	572.894	438.218	FALSE
proteinID	AveExp.PSRSA	AveExp.NC	logFC	P.Value	adj.P.Val	foldchange	Regulation	entrezID	uniprotID	PSRSA1	PSRSA2	PSRSA3	proteinID	PSRSA4	PSRSA5	PSRSA6	PSRSA7	PSRSA8	PSRSA9	PSRSA10	PSRSA11	PSRSA12	PSRSA13	PSRSA14	PSRSA15	proteinID	PSRSA16	PSRSA17	PSRSA18	PSRSA19	PSRSA20	PSRSA21	PSRSA22	PSRSA23	PSRSA24	NC37	NC38	NC39	proteinID	NC40	NC41	NC42	NC43	NC44	NC45	NC46	NC47	NC48	Threshold
TIMP-4	9.44869	9.71467	-0.26599	0.417052	0.680883	0.831628	down	7079	Q99727	642.83	1895.64	743.038	TIMP-4	785.576	520.093	1078.23	775.468	864.051	526.755	983.051	888.59	755.304	997.3	755.973	710.014	TIMP-4	882.926	400.983	685.139	1439.6	19.2827	920.065	1046.55	1416.58	371.004	935.501	757.845	654.861	TIMP-4	1202.75	554.838	1050.54	471.892	957.69	725.469	678.177	1081.65	1558.52	FALSE
Fetuin A	13.3201	13.1026	0.217476	0.420426	0.680883	1.1627	up	197	P02765	18255.3	14850.4	17815.3	Fetuin A	24942.3	27317	26770.9	13534.4	21647.1	4272.34	4019.96	5427.77	7493.24	8768.27	5423.93	6580.56	Fetuin A	6127.6	6525.64	5038.75	9856.57	6865.85	6058.28	8644.31	28033	15137.9	20030.3	19151.4	4339.81	Fetuin A	5045.94	8955.14	6044.37	8326.14	8149.31	8783.83	8863.84	10801.6	8255.49	FALSE
aFGF	12.2052	12.3773	-0.172103	0.422457	0.680883	0.887548	down	2246	P05230	1221.53	2942.51	2538.24	aFGF	2235.84	2112.58	4623.08	7597.16	7204.24	6521.69	3797.11	10139.4	5947.06	9183.85	4236.68	4676.08	aFGF	4255.39	7548.83	5399.48	8759.7	6806	5802.48	3621.6	6236.59	3740.3	6795.76	8430.15	4359.07	aFGF	5428.16	6519.28	5480.76	5826.81	4618.08	3543.83	4207.76	6583.02	4010.94	FALSE
CTLA4	9.99911	9.80781	0.1913	0.411563	0.680883	1.14179	up	1493	P16410	701.596	3047.3	1343.9	CTLA4	753.084	1115.65	1435.4	1649.43	864.489	551.964	534.186	1324.88	868.606	679.238	1050.93	601.431	CTLA4	4929.32	1036.22	1160.12	656.852	879.542	749.88	1300.97	1049.36	672.408	1385.86	820.836	703.886	CTLA4	713.931	660.504	878.452	904.469	1396.35	2618.42	1048.19	394	584.561	FALSE
DPPIV	14.429	14.6103	-0.181373	0.418872	0.680883	0.881863	down	1803	P27487	28492.1	23136.3	23219.6	DPPIV	30570.9	33417.3	26399.4	14852.6	18557.5	36575.3	24146.2	21493.8	21885	9448.4	37330.6	26610.7	DPPIV	28256.3	14443.4	23773.7	17251	20514.1	14270.6	31952.2	9809.47	25785.5	37893	53547.9	17685.4	DPPIV	24419.2	33605.6	19123.3	16376.3	36218.4	16820.5	18533.6	26276	21901.5	FALSE
FGF-9	2.97958	2.7027	0.276881	0.41755	0.680883	1.21157	up	2254	P31371	8.21841	6.34261	1.46945	FGF-9	4.2608	9.91538	2.28455	8.72358	4.45448	6.74407	9.89888	4.28976	7.63215	5.23665	8.38166	4.7843	FGF-9	128.39	3.82728	5.75596	7.75857	5.98727	7.34884	10.1765	5.94437	8.21228	15.1625	16.1919	4.77145	FGF-9	5.76572	5.48356	6.06238	5.40382	8.34098	0	4.28224	8.51256	2.8812	FALSE
BMPR-IA	3.93882	2.91621	1.02261	0.422087	0.680883	2.03159	up	657	P36894	0	141.271	361.617	BMPR-IA	137.935	904.588	1025	0	80.3047	500.7	0	1442.33	0	0	0	0	BMPR-IA	0	0	0	2320.17	4.77002	0	180.614	0	29.0241	0	0	0	BMPR-IA	0	1.67802	28.828	86.697	0	537.126	25.374	343.287	0	FALSE
proteinID	AveExp.PSRSA	AveExp.NC	logFC	P.Value	adj.P.Val	foldchange	Regulation	entrezID	uniprotID	PSRSA1	PSRSA2	PSRSA3	proteinID	PSRSA4	PSRSA5	PSRSA6	PSRSA7	PSRSA8	PSRSA9	PSRSA10	PSRSA11	PSRSA12	PSRSA13	PSRSA14	PSRSA15	proteinID	PSRSA16	PSRSA17	PSRSA18	PSRSA19	PSRSA20	PSRSA21	PSRSA22	PSRSA23	PSRSA24	NC37	NC38	NC39	proteinID	NC40	NC41	NC42	NC43	NC44	NC45	NC46	NC47	NC48	Threshold
CD6	12.356	12.0255	0.33049	0.412861	0.680883	1.25744	up	923	P30203	3122.5	8494.35	3393.13	CD6	7318.55	6923.38	10554.4	6000.2	6401.67	2202.87	4443.05	3623.47	5398.58	3447.37	6232.77	1924.27	CD6	5044.89	9133.38	11787.3	6553.82	5085.83	3354.74	11299.3	6651.44	2765.69	4686.49	5324.11	7032.67	CD6	5478.08	4483.06	7604.07	1635.99	2650.76	2031.89	9894.17	1996	4819.9	FALSE
BMPR-IB	9.07097	9.50875	-0.437777	0.403201	0.680883	0.738271	down	658	O00238	819.077	1012.46	1556.31	BMPR-IB	445.924	1012.78	4061.07	4900.01	1819.36	321.792	158.723	770.099	485.631	56.8684	157.303	149.172	BMPR-IB	307.825	588.904	703.41	480.907	201.375	43.5998	1600.2	217.165	3108.74	963.698	1019.34	363.154	BMPR-IB	1178.76	572.713	685.346	1306.91	1270.5	167.593	2209.32	424.223	508.066	FALSE
CD99	9.24497	9.04948	0.195486	0.411853	0.680883	1.14511	up	4267	P14209	560.798	688.047	408.396	CD99	992.783	527.273	436.193	1579.17	513.941	455.513	399.831	514.005	2577.27	403.334	538.396	473.271	CD99	407.812	399.079	398.974	780.983	370.228	758.211	1436.6	442.081	906.442	403.23	434.413	432.457	CD99	411.265	820.099	448.409	548.15	396.515	333.923	2539.86	431.311	524.461	FALSE
Pref-1	8.96175	8.2565	0.705257	0.415418	0.680883	1.63044	up	8788	P80370	176.835	510.32	1150.99	Pref-1	2392.22	1203.53	2681.79	192.463	799.292	302.619	462.171	180.831	1052.16	468.627	1372.84	191.404	Pref-1	589.224	705.674	465.489	370.445	21.6289	10.1492	1454.28	1242.25	4028.51	605.01	721.128	1819.11	Pref-1	672.322	0	184.567	102.794	599.04	210.436	1277.92	2141.21	185.33	FALSE
TGFa	5.80205	6.21917	-0.417121	0.412231	0.680883	0.748918	down	7039	P01135	98.61	65.6839	12.4106	TGFa	87.0167	24.8743	20.8512	158.303	33.1256	17.4585	3.57181	94.3013	1085.92	61.6643	26.7738	22.0045	TGFa	12.7155	69.2342	45.7146	152.515	117.02	120.9	130.003	46.9656	156.263	50.492	26.0133	35.8671	TGFa	39.0288	133.016	38.0558	81.8567	45.3286	98.9518	783.591	135.66	65.1405	FALSE
MCP-1	7.50718	7.34275	0.164433	0.401817	0.680883	1.12073	up	6347	P13500	106.416	178.999	160.637	MCP-1	240.466	279.571	212.683	229.52	179.218	154.721	115.742	237.251	151.558	138.232	186.839	88.3461	MCP-1	239.417	154.061	238.034	177.665	137.838	229.668	253.36	276.454	164.374	319.78	329.555	138.402	MCP-1	155.719	99.5653	132.636	123.466	122.126	202.118	137.444	114.011	215.904	FALSE
CEACAM-1	10.449	10.3164	0.132681	0.410816	0.680883	1.09633	up	634	P13688	1288.82	1486.77	1509.16	CEACAM-1	1622.66	1652.81	1729.41	1401.37	1564.26	861.13	1012.25	1271.07	1956.77	1311.18	1155.5	1502.31	CEACAM-1	1606.62	1049.84	2208.81	1217.07	1482.62	812.069	1721.28	2146.77	1040.4	1751.13	1447.27	1068.8	CEACAM-1	1151.67	1656.48	1137.41	1269.02	1853.64	1328.51	1310.43	1380.46	550.264	FALSE
NSE	15.3395	15.2237	0.115766	0.42628	0.682048	1.08355	up	2026	P09104	25090.4	62394.3	32288.1	NSE	62519.5	31672.4	47481.5	34887	57762.9	39055.7	40125.5	35959.4	34642.6	39956.4	30826.2	46889.5	NSE	52611.2	41344.2	52968.7	54204.7	23703	52509.5	43198.1	42673.4	43026.9	27302.7	31547.5	36978.8	NSE	38126.3	50658.7	39331.4	26936.7	42227.4	36357.3	46432.3	41999.6	50478.9	FALSE
DNAM-1	8.31399	7.51315	0.800833	0.425375	0.682048	1.74211	up	10666	Q15762	47.9063	2346.86	141.001	DNAM-1	241.108	1.69903	434.37	87.3787	525.549	597.153	770.236	2650.61	766.373	357.59	3219.49	277.461	DNAM-1	152.876	464.775	638.37	2910.73	257.462	98.4065	702.119	751.56	8.85379	0	18.1982	207.921	DNAM-1	94.0738	280.29	483.712	67.3225	907.324	646.728	963.164	350.647	1948.03	FALSE
IL-1 F8	5.61967	5.43581	0.183859	0.429565	0.684814	1.13592	up	27177	Q9NZH7	31.9164	99.9352	37.2575	IL-1 F8	32.9162	58.1778	97.7488	97.6614	65.3514	43.0007	21.7774	66.1454	27.6382	22.6734	39.7752	15.7267	IL-1 F8	67.9824	52.8163	61.0381	41.6228	67.9326	53.55	71.9644	70.8937	39.117	88.854	56.6679	35.3831	IL-1 F8	53.8236	38.2203	39.5011	23.4888	28.6008	78.1473	68.7354	20.9219	29.0442	FALSE
SOST	4.91697	5.46427	-0.547297	0.432186	0.684837	0.684301	down	50964	Q9BQB4	0	12.6359	0	SOST	29.9091	6.45747	57.6601	27.6208	168.936	79.8459	25.8058	109.769	59.4317	29.2352	34.0548	68.2363	SOST	78.17	0	113.194	275.581	32.0682	9.68399	156.703	46.7511	51.594	165.623	206.552	52.8359	SOST	69.1377	44.2069	59.7031	60.5384	50.1943	0	64.332	62.2593	10.7488	FALSE
PDGF-AA	11.4303	11.5182	-0.0878633	0.432692	0.684837	0.940915	down	5154	P04085	2004.73	3576.27	2200.59	PDGF-AA	3324.22	3587.91	3187.07	3804.94	3857.4	2708.64	2000.98	2456.9	2351.46	2446.43	2402.76	1631.53	PDGF-AA	2191.2	2286.31	3662.96	3472.22	2709.78	2934.85	2717.4	3633.06	2853.66	3743.48	3996.65	2951.21	PDGF-AA	2870.23	2900.36	2452.17	2743.05	3050.04	2374.59	3502.36	2609.44	2465.95	FALSE
TNFa	7.70258	7.46904	0.233543	0.439842	0.693658	1.17572	up	7124	P01375	80.8447	368.195	186.845	TNFa	329.751	330.611	232.151	311.338	205.766	185.231	80.782	152.708	157.691	147.229	137.605	72.8736	TNFa	354.787	265.929	317.527	213.166	329.28	281.37	354.777	254.782	152.352	374.714	194.993	149.074	TNFa	141.144	109.415	105.405	254.147	143.331	483.841	148.763	119.869	159.423	FALSE
IL-2 Rb	11.046	10.8699	0.176089	0.446286	0.699289	1.12982	up	3560	P14784	1455.14	10081.4	1470.2	IL-2 Rb	2145.12	2719.71	2346.68	3254.4	2122.92	1148.21	2681.8	1457.48	1985.25	1047.47	2370.44	1082.28	IL-2 Rb	1383.07	2931.53	3211.87	3285.79	2296.45	1544.43	2491.18	2420.53	1407.82	1918.2	2501.26	1431.96	IL-2 Rb	1743.88	2065.86	1644.46	1529.7	1682.21	1544.76	3881.95	1454.26	2006.76	FALSE
MMP-9	13.8331	13.9748	-0.141709	0.446591	0.699289	0.906445	down	4318	P14780	17864.9	28490.9	12766.5	MMP-9	21465.4	9161.16	8671.02	17333.4	9918.89	13260.8	20081.2	15613	6400.63	21943.1	13466.6	16528.8	MMP-9	17715	13824.5	16750.9	29154.4	19490.1	10105.7	8982.56	18245.7	9096.83	16257.5	21232.3	16851.4	MMP-9	10911	18885.6	12727	15935.2	13901.9	28677.2	19127.8	15651.4	10447.5	FALSE
IL-11	6.35355	6.65856	-0.305012	0.450681	0.70319	0.809436	down	3589	P20809	65.3969	80.998	54.0798	IL-11	131.791	122.597	103.22	274.12	113.583	60.6654	29.7386	92.9158	66.7391	40.07	51.7359	64.3049	IL-11	32.4598	111.317	106.421	97.5963	103.039	95.3434	88.6579	117.054	67.6139	154.157	95.0505	47.7241	IL-11	98.3722	49.1568	143.708	75.1616	239.198	137.638	134.806	55.8337	109.232	FALSE
LRIG3	9.75342	10.0628	-0.309401	0.457116	0.707244	0.806977	down	121227	Q6UXM1	512.353	1296.93	1295.17	LRIG3	532.194	853.749	1741.86	1262.24	951.897	387.971	597.309	1656.98	1573.68	1088.89	4500.66	28.6839	LRIG3	1193.89	704.582	1038.39	620.9	1125.58	629.45	1150.85	1124.32	796.197	982.367	758.306	573.168	LRIG3	670.98	699.844	1847.55	447.667	1580.21	2064.89	1578.32	964.099	2687.48	FALSE
CD48	7.31563	8.18323	-0.867594	0.458101	0.707244	0.54806	down	962	P09326	358.398	14.4201	1281.88	CD48	585.784	737.742	2127.26	2626.93	1007.1	22.7877	175.128	1347.02	799.894	0	0	186.175	CD48	11.1089	0	749.67	741.293	144.475	5.21892	430.974	2372.75	773.829	293.403	583.416	207.188	CD48	616.153	338.062	461.776	222.876	882.53	157.606	893.798	0	3734.29	FALSE
Midkine	9.8848	9.48972	0.395071	0.455893	0.707244	1.31501	up	4192	P21741	910.476	1100.39	422.065	Midkine	7532.76	3266.98	868.376	6498.44	730.004	660.032	200.779	885.37	16336.5	455.277	218.796	331.442	Midkine	379.641	476.149	519.787	1405.94	271.823	1472.78	1822.79	274.463	3475.78	408.133	635.305	563.951	Midkine	289.706	1790.58	299.185	921.002	899.367	411.226	11284	270.615	789.57	FALSE
Adipsin	13.1973	13.1258	0.0715326	0.487275	0.723217	1.05083	up	1675	P00746	9212.81	14839.4	8244.66	Adipsin	10067	8868.68	9511.88	8855.4	6741.07	12081.9	10438.3	9852.49	10746.6	10234.6	9090.97	10073.8	Adipsin	9183.56	10519.2	9148.07	12850.5	8554.32	9137.98	8724.26	3933.79	10178.9	9897.09	11341.3	8328.44	Adipsin	8323.72	8583.09	8988.88	8228.77	9558.31	8379.07	8977.63	8561.76	8541.02	FALSE
FSH	9.09635	9.42741	-0.331057	0.470145	0.723217	0.794954	down	2488	P01225	538.238	780.341	195.881	FSH	450.659	419.581	484.29	1388.67	1845.54	201.303	539.738	126.312	506.204	836.791	627.513	906.576	FSH	983.289	478.555	1006.37	1291.72	50.5392	352.316	858.71	736.282	1112.03	601.752	824.808	280.729	FSH	3939.18	451.954	186.962	226.201	3361.76	413.975	422.454	628.087	2856.94	FALSE
hCGb	8.32484	7.35932	0.96552	0.483056	0.723217	1.95277	up	1082	P0DN86	52621.6	4191.45	0	hCGb	67.0463	95.8794	0	440.801	547.739	59.9827	180.134	2.15832	188.219	57296.3	0	97.5608	hCGb	230.869	57943.2	351.764	941.13	54777.1	49726.6	316.49	68.7687	392.941	43.95	231.367	141.803	hCGb	237.8	880.993	13.8815	137.175	1186.26	126.322	145.455	160.444	165.384	FALSE
Kallikrein 14	7.36685	7.16126	0.205591	0.491459	0.723217	1.15316	up	43847	Q9P0G3	126.758	216.846	133.259	Kallikrein 14	320.953	249.778	187.192	184.619	140.235	88.6257	78.5902	211.988	1384.19	96.0194	107.395	96.1788	Kallikrein 14	108.101	111.804	103.672	153.359	58.1042	230.35	385.907	188.501	261.108	79.2949	119.665	127.779	Kallikrein 14	163.968	158.156	83.389	142.047	134.488	98.4785	927.136	112.771	130.424	FALSE
CD23	9.88349	10.0743	-0.190813	0.484498	0.723217	0.876112	down	2208	P06734	1910.29	874.348	491.659	CD23	823.961	1147.96	1078.54	1080.56	1056.76	695.994	527.673	1420.34	474.659	1554.31	1903.48	870.951	CD23	1512.19	1053.19	1612.4	981.454	1043.7	1282.84	615.477	389.829	500.443	1701.26	872.758	709.122	CD23	2142.04	324.487	336.029	1182.62	2860.99	895.165	720.627	2069.24	2188.91	FALSE
TWEAK	12.4294	12.3206	0.108803	0.48833	0.723217	1.07833	up	8742	O43508	4313.49	9338.59	4629.19	TWEAK	6726.71	6076.56	8264.67	7164.11	6428.72	7442.3	3380.58	6994.97	5152.42	3585.93	5636.85	4778.33	TWEAK	3889.79	3969.4	3767.19	6497.1	2541.59	5621.39	5722.46	9355.45	8527.59	6979.81	6087.46	6157.02	TWEAK	5905.42	4365.56	3820.66	4300.68	5274.61	4096.07	4418.33	6063.84	4990.62	FALSE
B7-H1	5.81974	5.42222	0.397518	0.48753	0.723217	1.31724	up	29126	Q9NZQ7	33.6762	114.736	69.2413	B7-H1	57.6438	58.0436	150.637	58.1521	102.301	31.9948	54.4997	96.9012	12.6389	63.928	44.859	18.7124	B7-H1	40.4426	85.3658	76.0432	15.7231	39.2151	66.3974	109.734	70.3598	85.7172	0	11.0209	541.962	B7-H1	11.1727	6.4219	143.079	22.138	307.953	300.293	331.256	21.5654	27.1631	FALSE
Galectin-1	11.4697	11.18	0.289655	0.477515	0.723217	1.22235	up	3956	P09382	1125.07	6293.85	1642.27	Galectin-1	4019.29	2653.28	3232.01	10827.3	2372.69	1839.46	1043.1	7360.11	42792.4	3114.78	853.515	930.336	Galectin-1	1452.74	1390.37	1342.71	1848.87	1151.4	7249.69	9082.12	1280.52	9667.61	1126.2	1553.33	1482.01	Galectin-1	1579.45	4501.64	1449.41	2934.11	2836.87	2891.22	9708.79	1301.52	2977.2	FALSE
Pentraxin 3	9.17781	8.67847	0.499345	0.485445	0.723217	1.41357	up	5806	P26022	744.973	1220.42	702.345	Pentraxin 3	7863.73	912.296	506.469	6128.21	482.369	467.538	7.31313	577.631	16017.7	180.462	83.0814	161.253	Pentraxin 3	168.229	239.663	207.12	2700.09	165.793	850.103	1957.02	122.997	4154.73	118.965	157.741	352.257	Pentraxin 3	132.945	1302.68	109.284	939.125	234.695	392.066	11274.7	362.577	482.694	FALSE
CXCL16	11.3668	11.2385	0.12832	0.485622	0.723217	1.09302	up	58191	Q9H2A7	2526.6	2560.25	1907.32	CXCL16	3553.29	3129.06	2505.71	4984.11	2211.16	2273.54	2001.91	2122.01	7748.63	2497.4	1567.19	2124.18	CXCL16	1105.85	2331.14	2362.63	3296.17	2302.11	3213.07	4603.69	2937.36	2769.46	3064.59	3100.39	1649.81	CXCL16	2111.49	2036.64	1850.12	2294.73	2119.99	1828.47	6983.79	1819.74	2791.7	FALSE
HCC-4	10.5924	10.6871	-0.0947681	0.489563	0.723217	0.936423	down	6360	O15467	1145.71	2224.08	1044.8	HCC-4	1140.9	1442.13	1937.15	1682.74	1777.43	1578.64	694.616	1591.8	1300.7	1889.61	2193.51	1861.45	HCC-4	1068.6	1584.64	1594.79	1271.51	2338.42	1514.72	2116.4	1833.01	1577.76	1729.94	2419.76	1127.89	HCC-4	1138.75	1197.8	1780.81	2211.39	1435.35	1889.15	1668.61	2373.88	1469.81	FALSE
MDC	8.63132	9.15843	-0.527118	0.490671	0.723217	0.69394	down	6367	O00626	6.01811	245.722	347.798	MDC	65.7186	27.945	130.126	1756.02	334.105	149.203	877.786	501.055	1082.39	1369.58	422.69	1108.46	MDC	794.2	956.399	1208.14	1281.2	715.405	1871.93	1743.1	1718.75	10.5477	890.147	1661.15	949.65	MDC	15.1135	1350.92	492.294	1075.96	1239.68	225.386	98.8529	1795.18	1475.58	FALSE
PF4	13.2355	13.3101	-0.0746361	0.479973	0.723217	0.949582	down	5196	P02776	11805.9	14356.3	7964.89	PF4	7133.81	9240.7	10616.2	9808.21	12852.4	8004.01	10411.8	10628.4	5873.34	7940.34	8503.18	12547.6	PF4	10318.3	9977.1	8600.34	11047.8	7418.92	8490.83	9694.7	12325.1	10822.4	11928.1	10710.9	9571.01	PF4	8861.39	9169.5	9835.95	9500.9	9788.58	7804.73	13480.7	9787.44	12855.9	FALSE
OPG	9.09713	8.96005	0.137082	0.48684	0.723217	1.09968	up	4982	O00300	475.844	582.412	404.531	OPG	552.64	475.35	459.907	574.053	723.382	258.254	376.491	397.874	1630.99	799.118	261.152	243.653	OPG	523.709	956.065	719.66	528.362	1032.14	426.455	721.831	733.877	630.409	712.998	528.914	322.468	OPG	549.515	317.187	432.239	586.259	413.763	428.259	920.175	330.459	784.027	FALSE
PGRP-S	10.6675	10.6278	0.0396807	0.494372	0.723625	1.02789	up	8993	O75594	1636.8	1575.71	1398.58	PGRP-S	1849.62	1715.45	1556.15	1744.9	1642.42	1573.43	1737.57	1459.3	1637.59	1622.43	1677.26	1468.43	PGRP-S	1535.48	1559.43	1507	1725.67	1543.05	1657.4	1824.91	1996.06	1495.54	1566.91	1400.55	1555.45	PGRP-S	1589.6	1538.64	1396.02	1610.44	1632.68	1734.01	1900.91	1456.17	1661.42	FALSE
proteinID	AveExp.PSRSA	AveExp.NC	logFC	P.Value	adj.P.Val	foldchange	Regulation	entrezID	uniprotID	PSRSA1	PSRSA2	PSRSA3	proteinID	PSRSA4	PSRSA5	PSRSA6	PSRSA7	PSRSA8	PSRSA9	PSRSA10	PSRSA11	PSRSA12	PSRSA13	PSRSA14	PSRSA15	proteinID	PSRSA16	PSRSA17	PSRSA18	PSRSA19	PSRSA20	PSRSA21	PSRSA22	PSRSA23	PSRSA24	NC37	NC38	NC39	proteinID	NC40	NC41	NC42	NC43	NC44	NC45	NC46	NC47	NC48	Threshold
FGF-21	7.76625	7.43469	0.331561	0.495025	0.723625	1.25837	up	26291	Q9NSA1	150.63	533.988	113.058	FGF-21	703.675	326.546	95.3786	1009.28	126.739	164.475	67.9947	148.681	2393.85	150.559	118.302	133.023	FGF-21	92.5554	32.5378	88.1562	555.938	26.6369	418.209	784.624	493.419	694.913	217.016	154.944	94.4636	FGF-21	98.4978	136.391	162.963	115.514	199.847	50.9802	1732.74	144.646	320.816	FALSE
E-Selectin	11.8372	11.7146	0.122667	0.497121	0.724283	1.08875	up	6401	P16581	2245.03	2603.35	2498.01	E-Selectin	3454.23	4185.61	3481.48	4988.31	5475.48	2544.02	4247.81	2375.09	3935.91	4561.61	4184.74	5562.92	E-Selectin	4464.4	2772.81	5439.67	2986.01	3862.46	3562.67	5531.71	6629.08	1507.11	4231.5	5628.51	3151.84	E-Selectin	4347.67	3993.7	4151.82	1751.54	3734.2	3630.58	3403.42	1718.01	2752.1	FALSE
TRAIL R4	8.26501	8.061	0.204007	0.507771	0.724546	1.15189	up	8793	Q9UBN6	209.159	1360.32	156	TRAIL R4	207.324	266.282	199.039	701.557	503.769	214.376	856.708	188.696	200.637	184.703	300.387	183.625	TRAIL R4	262.259	291.187	341.171	791.381	449.822	180.293	476.978	244.238	198.242	211.595	445.012	203.768	TRAIL R4	228.145	332.254	210.388	217.254	320.28	290.275	492.096	209.353	197.192	FALSE
LOX-1	3.40656	3.55045	-0.143894	0.507718	0.724546	0.905073	down	4973	P78380	2.38801	7.94191	6.9972	LOX-1	8.43127	9.2331	14.6502	14.9147	13.3492	8.022	7.488	22.0257	9.27868	10.9782	9.22955	7.41989	LOX-1	9.21894	16.3947	7.71461	21.411	7.96762	17.8996	9.26481	7.1042	4.34401	5.39825	9.51475	4.6058	LOX-1	12.6337	16.0149	5.51122	12.1312	9.41223	21.6339	10.9056	17.0224	16.6904	FALSE
HAI-2	8.25611	8.09672	0.159393	0.503135	0.724546	1.11682	up	10653	O43291	182.622	476.995	215.015	HAI-2	414.615	308.139	359.979	419.072	415.33	152.849	146.048	180.416	443.158	405.446	232.482	145.814	HAI-2	151.685	696.138	270.035	251.889	261.122	430.813	351.45	714.11	546.083	647.953	385.277	155.251	HAI-2	305.484	160.565	190.395	257.025	325.479	122.862	376.621	323.022	372.732	FALSE
TACI	7.49467	7.28555	0.209111	0.508829	0.724546	1.15598	up	23495	O14836	112.932	951.187	105.047	TACI	76.1392	98.7397	604.126	366.436	451.301	117.946	114.219	101.888	252.732	254.838	103.058	87.4506	TACI	165.815	209.584	122.668	431.091	231.844	106.661	118.977	124.373	263.19	324.514	432.002	107.737	TACI	199.659	57.0218	201.416	131.774	147.704	87.7802	94.7158	184.884	183.644	FALSE
GRO	5.44902	5.35963	0.0893892	0.50873	0.724546	1.06392	up	2919	P09341	24.1593	41.4841	41.4018	GRO	45.2373	36.3911	49.2594	47.4938	57.1144	36.1047	24.4127	56.2671	61.6186	33.7518	29.0119	30.6894	GRO	80.9023	59.5882	36.1594	47.6243	47.113	47.4837	57.4415	46.2731	31.5343	45.7793	47.3125	39.8365	GRO	43.2189	31.0677	27.0557	52.7753	42.0869	53.9978	28.722	31.3928	49.9648	FALSE
HB-EGF	2.19362	2.47518	-0.281554	0.505364	0.724546	0.822704	down	1839	Q99075	0	7.01367	0.722887	HB-EGF	5.74557	2.71527	7.3763	4.45103	18.0874	0	1.59746	13.644	2.26363	9.39334	2.69274	9.81792	HB-EGF	6.70656	0	5.54759	5.93643	2.99483	0	2.62048	9.06053	7.90887	0.383386	6.04804	4.97147	HB-EGF	3.40262	39.7834	4.68802	11.4102	0.179141	10.8258	4.7742	2.68658	2.98747	FALSE
TIMP-1	11.6964	11.6546	0.0417921	0.505147	0.724546	1.02939	up	7076	P01033	3217.34	2772.37	2625.13	TIMP-1	2934.02	3546.12	3447.09	2951.85	2872.61	3302.06	2997.97	3661.62	3484.19	3223.96	3931.33	3433.73	TIMP-1	3631.47	3780.59	3385.03	3123.29	3353.59	3396.7	3839.78	3859.28	3295.72	3513.43	3383.8	2993.59	TIMP-1	3619.02	3126.1	3231.89	3163.63	3444.04	2823.12	3251.6	3014.94	3199.9	FALSE
IL-24	4.30303	3.82065	0.482381	0.513049	0.728198	1.39705	up	11009	Q13007	7.36768	2.50025	5.62146	IL-24	26.862	17.2979	28.2836	5.78645	32.3025	26.0964	121.998	34.2715	25.427	42.7612	51.7212	14.1114	IL-24	37.5034	22.8407	51.5146	44.2622	50.4938	72.2792	0	0	19.9967	30.3052	48.0775	2.38262	IL-24	20.0526	0	0	13.4868	6.56164	22.6918	61.0475	35.479	97.5265	FALSE
BMPR-II	2.49643	1.66247	0.833955	0.522756	0.73959	1.78256	up	659	Q13873	168.346	205.699	0	BMPR-II	8.6176	23.4778	444.542	8.28805	1078.96	856.199	0	33.4131	0	0	0	0	BMPR-II	0	0	0	0	0	0	0	0	0	698.154	0	0	BMPR-II	0	0	1447.35	0	0	0	0	0	0	FALSE
proteinID	AveExp.PSRSA	AveExp.NC	logFC	P.Value	adj.P.Val	foldchange	Regulation	entrezID	uniprotID	PSRSA1	PSRSA2	PSRSA3	proteinID	PSRSA4	PSRSA5	PSRSA6	PSRSA7	PSRSA8	PSRSA9	PSRSA10	PSRSA11	PSRSA12	PSRSA13	PSRSA14	PSRSA15	proteinID	PSRSA16	PSRSA17	PSRSA18	PSRSA19	PSRSA20	PSRSA21	PSRSA22	PSRSA23	PSRSA24	NC37	NC38	NC39	proteinID	NC40	NC41	NC42	NC43	NC44	NC45	NC46	NC47	NC48	Threshold
MMP-10	6.25807	6.45191	-0.193842	0.532422	0.746285	0.874275	down	4319	P09238	112.309	64.7295	27.9918	MMP-10	57.0597	40.4534	61.8971	206.827	202.339	73.0189	38.0649	102.59	69.1673	24.6473	252.562	404.754	MMP-10	47.4457	35.9179	37.5257	223.51	54.7784	203.767	81.9189	44.8043	30.753	138.819	61.929	98.5493	MMP-10	60.0107	69.9406	156.621	60.1333	104.666	79.1752	46.7728	165.656	81.2248	FALSE
CD97	13.0329	12.884	0.148899	0.536617	0.746285	1.10872	up	976	P48960	5139.43	6708.57	9876.93	CD97	5935.93	10544.2	9024.84	16439.8	13322.9	7694.73	6791.28	12760.1	5499.65	6920.57	10454.3	8720.22	CD97	5266.71	26708.7	13802	7155.65	5773.46	10977.6	3961.76	5391.29	7844.23	9768.35	14712.1	6892.4	CD97	13542.9	4605.56	4477.94	6018.33	9673.49	6904.23	4402.98	3794.76	18700.8	FALSE
Cystatin C	14.2061	14.3297	-0.123622	0.538678	0.746285	0.91788	down	1471	P01034	17879.2	20935.8	16876.9	Cystatin C	32743.3	20920.2	27200.8	26445.6	30076.7	14575	14082.3	15290.6	17053.8	18213.1	16503.2	15934.8	Cystatin C	12755.7	23998.8	17423.6	13421.8	17883.6	14789.5	16150.6	22068.4	26604.6	32975.7	81249.4	12049.3	Cystatin C	22371.6	16286.4	17457.6	15518.3	23803	31302.2	12451.6	8822.22	22254.4	FALSE
TRAIL R2	8.41862	8.5903	-0.171679	0.541056	0.746285	0.887809	down	8795	O14763	68.7555	246.969	107.101	TRAIL R2	166.78	157.166	401.761	623.882	859.108	395.867	258.006	503.902	388.011	716.908	198.849	493.726	TRAIL R2	381.912	485.729	469.841	852.554	549.856	407.571	392.257	333.764	193.387	671.471	1079.28	314.505	TRAIL R2	397.754	369.173	575.359	227.548	423.317	180.566	375.17	235.637	350.62	FALSE
IL-18	10.1631	10.0499	0.113271	0.535572	0.746285	1.08168	up	3606	Q14116	753.512	768.173	647.552	IL-18	1080.59	1297.15	1712.98	735.404	1346.4	465.876	1045.89	972.986	1666.83	1029.01	1199.94	1471.63	IL-18	1162.53	2036.36	1798.16	1056.35	1806.61	2045.08	1438.02	1082.76	787.569	913.159	827.52	807.618	IL-18	1353.88	809.016	1291.47	711.104	1396.88	887.268	1232.92	1177.06	1801.56	FALSE
Marapsin	9.39155	9.2404	0.151149	0.540496	0.746285	1.11045	up	83886	Q9BQR3	317.509	960.799	452.153	Marapsin	769.185	535.226	1045.64	997.807	647.235	418.219	281.282	638.418	3003.24	562.007	450.01	375.544	Marapsin	577.291	755.064	553.895	708.134	526.102	650.403	1343.03	1111.07	951.368	893.313	1631.15	327.741	Marapsin	264.481	459.233	383.768	347.08	616.989	690.917	1920.61	557.737	663.881	FALSE
IGF-1	7.90412	8.18752	-0.2834	0.539626	0.746285	0.821652	down	3479	P05019	99.8645	4594.28	46.5263	IGF-1	531.672	281.859	533.882	294.272	350.517	109.439	257.121	132.648	335.475	168.693	428.458	172.912	IGF-1	15.2172	203.023	397.368	920.569	207.372	203.552	137.294	442.806	132.886	338.806	898.593	222.591	IGF-1	145.719	336.239	233.611	296.562	422.999	120.158	990.891	701.031	43.6331	FALSE
VEGF R2	11.5722	11.6781	-0.10594	0.535357	0.746285	0.9292	down	3791	P35968	2235.5	5837.78	1707.52	VEGF R2	4320.47	3546.54	3632.8	5275.79	5391.2	3675.07	3815.3	2175.91	2634.67	3300.21	1939.6	2674.71	VEGF R2	3305.16	1852.01	3674.51	1954.05	2713.5	2228.46	3147.67	2463.84	3996.49	4376.17	5060.42	2761.57	VEGF R2	4599.72	2847.85	2938.24	2137.32	5211.34	2568.09	3480.84	1996.57	3263.45	FALSE
LAP(TGFb1)	11.2515	11.331	-0.0794262	0.549618	0.75066	0.946434	down	7040	P01137	1080.44	1718.9	2332.46	LAP(TGFb1)	2843.6	2930.43	2533.53	3428.42	2179.62	2205.19	1650.34	2312.75	3147.36	2151.7	2588.98	1565.42	LAP(TGFb1)	1474.4	3075.38	3455.86	2986.68	3243.62	2803.21	2818.66	3932.92	2586.56	3149.32	2615.41	2762.36	LAP(TGFb1)	2243.58	1952.88	1988.04	2726.25	2205.44	2988.74	2584.69	2961.51	3118.36	FALSE
TRAIL R1	7.57193	7.37565	0.196276	0.551053	0.75066	1.14574	up	8797	O00220	62.3134	1751.02	367.137	TRAIL R1	212.37	348.537	267.769	230.388	320.813	144.623	100.731	241.94	165.102	142.254	162.48	63.5188	TRAIL R1	233.352	196.299	111.231	165.426	148.733	166.997	187.934	242.018	91.3344	575.712	116.606	156.483	TRAIL R1	116.575	108.484	86.5834	137.342	106.379	989.763	232.9	126.531	82.2368	FALSE
IL-6	4.96974	5.17108	-0.201335	0.548876	0.75066	0.869745	down	3569	P05231	30.2144	53.9775	41.6293	IL-6	57.5391	58.1654	39.7494	61.4207	46.8471	17.5693	8.8642	30.9175	1.46688	32.5478	9.67889	14.8192	IL-6	63.1658	33.6455	36.7626	23.1468	34.2939	48.139	43.5677	53.2485	36.5082	95.7791	65.9544	22.1075	IL-6	20.1937	24.7372	22.2306	33.7694	31.0949	70.6473	29.5583	31.1589	31.092	FALSE
IL-13	5.63026	5.44705	0.183212	0.550342	0.75066	1.13541	up	3596	P35225	43.8929	56.4556	47.8906	IL-13	59.7693	68.8125	51.5639	62.6697	59.7164	42.6679	34.6662	75.8169	43.705	39.1197	35.7256	42.2012	IL-13	44.011	54.6379	48.5062	38.6756	51.9892	44.7804	52.3814	51.6936	37.266	74.6392	50.9069	28.7302	IL-13	81.0092	30.2384	34.5054	31.1982	31.8474	118.325	24.4472	35.3612	37.3119	FALSE
Syndecan-4	10.7576	10.8732	-0.115565	0.564162	0.758242	0.923021	down	6385	P31431	673.111	1529.25	983.18	Syndecan-4	2808.2	1343.89	1693.42	2833.73	1801.64	1565.06	1059.14	1468.65	5932.26	1667.22	1229.42	988.567	Syndecan-4	1124.94	1593.81	1761.94	2104.34	1419.79	2051.91	4441.63	2763.25	2254.45	1779.87	2139.16	1675.77	Syndecan-4	1809.73	2042.84	1343.45	1559.13	1855.24	1495.1	4398.58	1473.06	2121.3	FALSE
Eotaxin	5.42384	5.56286	-0.139023	0.565235	0.758242	0.908134	down	6356	P51671	18.6279	87.776	47.2708	Eotaxin	39.6386	31.0327	69.781	93.1377	83.4276	33.7196	21.2814	35.3855	54.8884	25.8183	40.7867	38.0189	Eotaxin	29.8817	17.4942	53.2255	88.1522	17.4002	58.7814	87.3284	39.1167	32.6322	72.0176	36.2838	40.5371	Eotaxin	45.7052	43.2424	49.0332	39.2495	37.913	18.8663	54.0345	56.3636	107.383	FALSE
4-1BB	7.43577	7.01549	0.420281	0.564331	0.758242	1.33819	up	3604	Q07011	92.4101	208.226	23.8114	4-1BB	349.854	340.528	96.9689	1089.11	151.69	100.192	15.6128	379.783	8986.89	103.183	64.0839	36.2039	4-1BB	34.9041	109.029	42.0755	461.563	23.43	645.105	2394.17	114.91	1108.89	31.0568	85.9164	80.3802	4-1BB	54.2797	537.967	39.4488	240.992	110.094	105.569	4046.32	42.4286	158.899	FALSE
CD14	12.6952	12.6311	0.0640942	0.563301	0.758242	1.04543	up	929	P08571	6109.71	6812.78	4190.41	CD14	6619.8	6088.4	7553.64	4671.39	7688.89	6601.27	6090.05	6755.66	6559.45	7763.03	4903.8	6750.43	CD14	6255.6	5881.31	8551.35	7844.03	6416.85	7805.44	7639.07	8954.38	7068.84	7387.36	7153.57	6529.41	CD14	4519.9	5857.97	6170.66	7040.57	4953.82	7361.3	6462.3	6023.41	7522.95	FALSE
IL-2 Rg	10.0439	10.3332	-0.289325	0.564756	0.758242	0.818285	down	3561	P31785	654.331	1145.66	153.464	IL-2 Rg	7435.91	471.684	3082.65	526.103	1208.85	334.017	3055.36	1133.91	1498.36	585.431	6551.49	318.101	IL-2 Rg	676.317	369.77	993.033	1105	1111.42	1060.58	2639.52	4310.59	575.297	2089.31	3847.89	1544.76	IL-2 Rg	1502.02	444.531	972.018	955.65	645.488	1044.56	1260.59	795.434	4034.76	FALSE
TNFb	5.49756	5.23684	0.26072	0.573204	0.766595	1.19808	up	4049	P01374	51.3861	26.0052	39.1516	TNFb	51.464	98.5861	51.6943	65.7244	47.7436	51.6183	6.69846	68.4339	33.0057	7.07897	6.79289	38.7846	TNFb	69.9249	65.3661	48.4288	57.0498	70.042	71.3994	110.678	96.1533	55.9204	128.311	86.8616	17.3752	TNFb	43.6113	28.3846	16.569	37.6813	36.4443	89.7078	49.3099	17.0047	13.4472	FALSE
L1CAM-2	14.4794	14.3386	0.140823	0.582929	0.772557	1.10253	up	10752	O00533	21605.4	68890.2	31782.8	L1CAM-2	32650.9	23969.9	31410.6	22998.3	63581.3	15557.9	14534	47542	18910.5	11519.7	14696.2	75054.4	L1CAM-2	18407.8	9737.56	17381.2	35693	13851.8	26963	14996.4	10933.5	13598.5	31792.1	22657.3	20434.3	L1CAM-2	11817.8	13350.7	21427.6	15300	32037.9	13076.3	18307.7	18390.9	58207.2	FALSE
IP-10	8.86979	8.94679	-0.0770077	0.582528	0.772557	0.948022	down	3627	P02778	252.96	452.006	289.755	IP-10	388.59	500.405	595.124	577.278	1038.61	368.884	472.6	494.048	312.928	468.179	399.697	416.258	IP-10	350.37	797.003	465.425	479.518	455.709	673.412	465.705	670.773	396.717	577.147	617.635	369.506	IP-10	610.327	522.124	605.168	379.964	452.117	393.295	409.814	501.497	576.568	FALSE
MIP-3a	3.05129	3.26121	-0.209919	0.579656	0.772557	0.864586	down	6364	P78556	2.48264	11.1311	1.08579	MIP-3a	7.62893	4.11048	10.8256	52.5698	28.9129	1.86005	2.01008	6.45086	9.84587	5.97276	5.43741	11.6143	MIP-3a	7.38676	4.79936	11.3692	37.6398	2.75155	2.70503	19.1692	21.7354	1.57927	39.1833	12.8185	3.17813	MIP-3a	4.88107	7.3296	9.82591	12.9714	9.58248	3.42795	9.54039	8.10438	6.80732	FALSE
EGF R	11.9281	12.0099	-0.0818661	0.586859	0.77543	0.944835	down	1956	P00533	3743.11	4368.8	3166.98	EGF R	5187.88	5302.21	4780.28	5243.35	1612.89	2817.26	3046.48	3578.55	7833.6	3701.34	3176.5	3219.14	EGF R	3094.17	3125.86	3792.57	4219.33	3174.15	4376.54	6176.99	4286.47	5001.86	5448.65	2329.94	4866.3	EGF R	4638.67	4737.96	3375.08	3930.39	3326.9	3878.81	9008.03	3250.91	3547.96	FALSE
proteinID	AveExp.PSRSA	AveExp.NC	logFC	P.Value	adj.P.Val	foldchange	Regulation	entrezID	uniprotID	PSRSA1	PSRSA2	PSRSA3	proteinID	PSRSA4	PSRSA5	PSRSA6	PSRSA7	PSRSA8	PSRSA9	PSRSA10	PSRSA11	PSRSA12	PSRSA13	PSRSA14	PSRSA15	proteinID	PSRSA16	PSRSA17	PSRSA18	PSRSA19	PSRSA20	PSRSA21	PSRSA22	PSRSA23	PSRSA24	NC37	NC38	NC39	proteinID	NC40	NC41	NC42	NC43	NC44	NC45	NC46	NC47	NC48	Threshold
Follistatin	7.23545	7.06745	0.168003	0.601804	0.783795	1.1235	up	10468	P19883	173.54	70.871	129.204	Follistatin	144.803	141.767	151.005	272.854	127.992	55.4092	34.678	67.2344	87.0344	183.667	110.68	153.26	Follistatin	175.309	952.131	176.491	166.515	1394.14	176.436	170.115	107.961	115.088	162.543	116.424	57.6298	Follistatin	116.059	102.164	175.639	143.359	262.362	171.31	146.117	85.9686	167.383	FALSE
CRP	11.9941	11.9202	0.0739097	0.597123	0.783795	1.05257	up	1401	P02741	4496.42	3655.01	3171.4	CRP	3649.99	4660.98	4679.19	5502.81	5552.96	1709.6	3169	2645.49	4871.18	3143.63	4395.91	3606.21	CRP	4938.94	4252.77	4941.88	4547.11	4717.03	4202.07	6350.69	3932.03	4345.44	3874.96	5145.33	3620.31	CRP	2264.13	3292.55	4234.72	3207.44	4054.65	5869.88	3565.39	3276.52	5630.5	FALSE
BMP-2	4.29983	4.07028	0.229547	0.606133	0.783795	1.17247	up	650	P12643	5.14214	14.7046	10.9291	BMP-2	11.4701	28.0724	26.0819	28.68	34.3769	17.1628	37.7682	19.3102	17.0219	32.6774	19.6559	18.9036	BMP-2	18.8489	36.1435	0	52.787	21.6989	23.5726	25.5451	20.3479	20.8931	11.3522	22.5289	16.561	BMP-2	28.4583	18.0897	19.9617	19.8561	7.54614	17.5661	22.8922	14.8272	5.70825	FALSE
NOV	11.6642	11.7171	-0.0528652	0.596782	0.783795	0.96402	down	4856	P48745	3079.79	2629.77	2850.69	NOV	3701.37	3717.98	2732.51	4857.62	2488.63	3270.12	3148.71	2846.13	3917.85	3304.19	3195.52	3322.2	NOV	3221.58	4328.95	2985.3	3209.31	2460.38	2776.75	4281.97	3726.49	3008	3192.79	3999.7	2834.37	NOV	2854.82	3322.5	2803.9	3117.02	4248.6	2878.68	5824.53	2583.39	3826.03	FALSE
ANG-4	8.83862	8.15872	0.679907	0.598548	0.783795	1.60204	up	51378	Q9Y264	34.7864	1451.49	0	ANG-4	2607.38	0	2470.72	1114.17	4050.59	1975.91	1625.74	2481.6	2897.81	0	455.008	1395.26	ANG-4	6794.21	2174.01	1344.17	2369.28	224.431	5407.84	0	2940.99	1904.59	1894.53	4867.65	241.143	ANG-4	1198	637.214	617.406	1568.74	748.173	0	386.36	0	614.771	FALSE
FOLR1	7.10259	6.86095	0.241643	0.603978	0.783795	1.18234	up	2348	P15328	134.549	967.62	112.271	FOLR1	132.614	98.0371	204.24	562.969	145.946	61.6421	235.276	174.246	171.593	166.865	251.514	93.9785	FOLR1	92.5155	87.9629	351.536	231.148	192.139	103.544	0	124.899	196.448	221.074	221.252	160.696	FOLR1	77.8583	58.4101	207.053	57.3343	173.537	69.9437	100.653	78.1255	133.625	FALSE
ADAMTS13	11.4155	11.2416	0.1739	0.607441	0.783795	1.1281	up	11093	Q76LX8	1696.94	4395.75	4883.02	ADAMTS13	9987.61	2133.92	4615.81	2264.28	2091.11	1823.9	4151.98	2540.11	4625.4	1077.55	8029.21	1492.75	ADAMTS13	2300.47	1899.38	2498.41	1062.85	2354.22	1826.37	1900.41	6349.47	2512	4709.57	2744.87	3554.92	ADAMTS13	2790.56	592.55	3318.39	1432.13	866.122	3906.48	5643.58	970.919	6027.46	FALSE
IL-17R	6.45391	6.60625	-0.152336	0.605703	0.783795	0.899792	down	23765	Q96F46	260.614	106.036	53.934	IL-17R	21.6456	137.294	89.7178	232.511	117.981	31.956	73.7121	35.2976	118.688	70.6044	181.087	25.7822	IL-17R	174.793	115.469	82.296	96.1401	42.5931	105.334	150.07	82.4529	95.6347	88.5695	109.53	105.766	IL-17R	43.6072	60.5473	70.7391	131.635	76.8813	89.7242	160.757	226.006	101.09	FALSE
FGF-7	7.18646	7.38112	-0.194654	0.609331	0.783934	0.873782	down	2252	P21781	84.2455	843.17	107.321	FGF-7	141.189	275.919	275.55	145.71	231.973	40.9752	208.792	99.4678	89.5781	126.652	300.689	73.7654	FGF-7	208.184	89.1126	100.922	912.348	62.4109	57.1725	122.01	123.264	124.635	55.2842	64.1508	140.582	FGF-7	149.974	200.788	163.387	225.091	713	73.8979	303.845	135.328	351.499	FALSE
CA125	9.3029	9.70709	-0.404191	0.612362	0.785538	0.75566	down	94025	Q8WXI7	404.295	25947	376.88	CA125	506.055	325.147	800.207	3988.36	2524.04	140.113	3752.58	148.877	863.254	279.374	57.9476	628.249	CA125	730.921	1020.62	835.706	7084.26	211.01	2114.66	1909.62	0	1129.25	2773.93	1559.39	2678.43	CA125	167.223	1067.83	285.915	6588.1	346.78	889.413	693.906	689.836	197.342	FALSE
IL-23	10.7202	10.5927	0.127486	0.620471	0.785546	1.09239	up	51561	Q9NPF7	745.673	4383.49	1843.63	IL-23	1573.2	2074.54	2525.38	2497.03	1642.72	1321.7	624.466	1349.92	1709.47	1055.85	1788.05	568.983	IL-23	1440.63	2647.13	2025.64	2275.68	1260.31	1771.14	2860.62	5099.55	1163.16	1569.83	2026.23	2045.37	IL-23	1582.33	1752.52	1150.63	1185.61	1161.77	1456.45	2654.57	934.492	1766.17	FALSE
SCF R	12.3935	12.4394	-0.0459748	0.621295	0.785546	0.968635	down	3815	P10721	5044.26	6612.8	4718.17	SCF R	5643.15	4846.9	5755.04	7537.55	7129.36	5430.72	4978.64	4728.86	4898.09	4609.13	4677.87	4393.88	SCF R	4924.5	3619.42	6389.32	6218.09	5292.84	5422.77	5528.87	6399.44	6066.36	7262.07	7816.68	4292.26	SCF R	6210.76	5081.31	4798.99	5006.91	5765.85	4521.27	5932.07	5830.25	5165.53	FALSE
TGFb3	8.12968	8.2932	-0.163519	0.616965	0.785546	0.892844	down	7043	P10600	257.173	3686.51	167.658	TGFb3	175.679	133.764	197.324	306.781	427.113	290.347	471.775	249.201	174.241	512.757	803.627	139.204	TGFb3	112.549	84.9236	203.384	458.105	188.407	349.237	253.918	236.488	421.179	208.387	335.103	547.139	TGFb3	260.966	285.421	210.663	656.779	381.081	167.999	419.468	270.451	304.674	FALSE
LYVE-1	11.3947	11.3621	0.032666	0.615175	0.785546	1.0229	up	10894	Q9Y5Y7	2605.56	2590.44	2172.02	LYVE-1	2809.32	2889.16	2310.63	2943.39	2931.44	2403.51	2352.4	2638.08	2433.82	2651	2350.14	2619.08	LYVE-1	2457.52	2841.78	2800.6	3033.09	2871.73	3085.7	3297.19	3316.56	2584.84	2594.3	2610.19	2583.79	LYVE-1	2650.51	2425.27	2622.43	2805.72	2821.6	2583.89	2910.49	2505.85	2502.42	FALSE
PDGF Rb	10.3701	10.5745	-0.204333	0.619708	0.785546	0.86794	down	5159	P09619	524.151	2766.02	777.698	PDGF Rb	4438.81	2583.51	1780.31	1112.28	1991.28	369.08	2009.11	506.243	3668.48	491.114	2569.81	758.664	PDGF Rb	944.441	1378.77	1582.92	2156.59	637.892	1319.67	1430.08	2801.5	809.3	3049.96	2973.5	1568.69	PDGF Rb	1739.68	414.906	1372.01	1004.6	1007.26	1420.96	3737.64	579.164	3568.73	FALSE
CRTAM	4.83711	4.64209	0.195017	0.629413	0.789007	1.14474	up	56253	O95727	17.2725	48.8108	14.2621	CRTAM	59.9979	37.6612	20.7468	318.756	23.8298	11.9839	7.62185	19.6915	171.147	12.7358	25.237	19.1673	CRTAM	14.3936	6.05821	8.38167	132.148	9.54064	51.4586	76.1547	13.9674	61.272	29.9859	16.9321	16.6969	CRTAM	10.3736	53.6076	16.6331	31.1573	28.7223	16.6309	75.0075	12.7369	29.9998	FALSE
BTC	7.80742	7.91273	-0.105307	0.629032	0.789007	0.929607	down	685	P35070	73.642	523.297	176.247	BTC	199.213	297.091	255.753	232.847	311.018	120.961	139.995	209.968	295.848	312.026	164.147	91.2731	BTC	300.406	197.412	352.677	266.135	265.347	253.081	589.45	168.525	166.204	500.578	336.878	188.556	BTC	149.061	213.016	156.152	208.149	241.471	392.284	245.455	240.583	198.13	FALSE
IL-4	9.08374	9.23167	-0.14793	0.626469	0.789007	0.902545	down	3565	P05112	178.387	1115.73	629.494	IL-4	1425.42	1145.93	1310.06	329.375	176.515	560.325	200.394	312.105	634.516	730.9	373.579	159.175	IL-4	813.106	508.065	716.231	715.794	622.015	653.227	1058.5	713.691	409.938	1182.93	782.268	406.352	IL-4	628.263	545.499	269.052	780.265	434.665	951.853	745.859	454.036	575.465	FALSE
TIM-1	6.87552	6.60681	0.268716	0.632262	0.790327	1.20474	up	26762	Q96D42	37.9374	186.422	22.1579	TIM-1	153.247	84.5351	69.3745	481.658	71.6684	58.6953	19.6214	216.142	3281.96	115.601	146.455	49.9732	TIM-1	44.6692	64.5723	46.3528	332.848	51.6428	250.306	893.093	56.592	344.609	39.9128	59.2137	65.2316	TIM-1	82.1138	171.581	48.7285	76.2442	104.643	60.0735	2343.12	27.3099	189.895	FALSE
VEGF-D	4.36993	4.49849	-0.128563	0.635274	0.791843	0.914742	down	2277	O43915	27.6324	85.4825	10.324	VEGF-D	22.8979	11.4385	15.6013	29.6525	39.678	14.8012	20.1568	16.5255	18.0079	21.3712	35.6055	8.51816	VEGF-D	8.14495	14.9963	29.4738	23.8363	11.1265	19.9098	6.65636	65.5634	16.3986	12.1927	24.0914	15.3963	VEGF-D	55.3572	18.2761	22.4821	28.5344	14.4374	11.2976	19.7751	20.9036	49.3581	FALSE
IL-3	4.22149	3.85924	0.362254	0.645319	0.799962	1.28543	up	3562	P08700	0	1955.27	0	IL-3	9.70093	1.39018	5.02946	43.078	77.291	14.917	327.041	26.4582	23.3371	84.4472	4.37142	27.1301	IL-3	0	49.535	1.09751	187.064	6.85912	32.4886	79.0027	12.6	10.7873	13.8561	64.8495	34.4387	IL-3	32.4808	10.5903	4.40981	0	23.5446	20.7778	13.2467	13.0967	10.1726	FALSE
ErbB4	5.15448	5.40694	-0.252452	0.645424	0.799962	0.839468	down	2066	Q15303	15.0378	24.7396	48.7132	ErbB4	20.9834	24.0755	111.306	26.4852	29.5001	30.3598	7.62284	60.1817	30.8039	3.82434	34.0097	127.374	ErbB4	38.8352	85.2556	52.3045	71.8521	14.6693	18.2026	29.7576	30.6525	364.657	32.7796	83.39	35.6244	ErbB4	34.2995	22.929	20.4612	246.87	62.3428	0	141.609	246.709	31.4133	FALSE
RANTES	10.3857	10.3603	0.025365	0.657822	0.813039	1.01774	up	6352	P13501	1328.99	1363.22	913.976	RANTES	1349.41	1322.66	1277.89	1247.6	1243.2	1303.26	1433.22	1431.93	1371.64	1332.94	1336.14	1353.11	RANTES	1352.35	1474.62	1391.05	1336.19	1358.58	1441.52	1341.43	1460.71	1440.26	1438.75	1402.93	1292.62	RANTES	1289.81	1265.22	1301.04	1318.72	1377.93	1232.61	1317.21	1250.79	1290.15	FALSE
CCL28	7.58551	7.6794	-0.0938877	0.664672	0.819203	0.936994	down	56477	Q9NRJ3	99.6401	415.537	128.447	CCL28	186.593	135.626	190.235	186.337	208.776	93.5993	109.925	170.108	159.295	144.775	110.565	95.7604	CCL28	390.307	597.582	217.037	207.449	610.311	202.536	286.074	162.131	215.441	366.625	219.575	179.609	CCL28	174.092	184.837	202.09	199.291	178.479	340.455	184.623	119.292	206.529	FALSE
Transferrin	13.3336	13.3083	0.0253419	0.673546	0.820943	1.01772	up	7018	P02787	10603.6	10469.7	8977.17	Transferrin	10058.8	9520.9	8315	9736.41	10519.2	10054.5	12696.9	10719.9	10557.8	10519.8	11002.9	11112.2	Transferrin	10297.1	9934.29	9536.84	10395	10348.8	10884.6	10519.5	12738.8	9256.78	9531.45	8717.46	10601.2	Transferrin	10688.2	11403.9	9183.57	10540.7	9572.87	11173.7	10869.7	9351.69	10486.1	FALSE
Cadherin-11	6.22267	5.66251	0.560151	0.671408	0.820943	1.47442	up	1009	P55287	0	884.499	789.531	Cadherin-11	0	0	274.435	1042.81	502.964	25.1145	0	1037.18	540.691	17.4332	735.563	180.181	Cadherin-11	84.5494	6.62993	43.6209	626.496	20.9441	0.201593	858.026	3025.77	196.287	203.644	40	177.992	Cadherin-11	0	0	36.3425	149.729	85.495	539.797	1361.43	0	528.283	FALSE
MSP	9.80173	9.90034	-0.0986154	0.668585	0.820943	0.933929	down	4485	P26927	510.978	2790.69	662.054	MSP	739.56	818.121	1075.71	837.022	1220.83	720.955	615.618	1110	870.316	884.427	482.21	648.084	MSP	3273.86	293.727	786.397	1062.46	966.998	894.518	1511.54	1117.01	725.376	1814.97	1288.47	793.199	MSP	933.59	689.358	647.575	935.595	1216.81	1489.13	873.279	808.017	619.206	FALSE
B7-1	3.95945	4.17814	-0.218692	0.671713	0.820943	0.859344	down	941	P33681	1.4787	23.4208	0	B7-1	3.77356	0	47.5016	27.9454	55.0512	106.989	38.4942	42.9587	4.50477	16.978	41.6738	5.98497	B7-1	24.2599	3.62053	8.59845	51.6216	24.6439	17.4415	19.4142	19.3858	26.6604	4.49536	32.5025	18.2074	B7-1	13.0439	21.0074	16.1569	25.865	18.2427	17.142	34.9226	9.30502	18.0258	FALSE
Insulin	11.3208	11.3871	-0.0663191	0.694149	0.841671	0.955072	down	3630	P01308	1519.2	3646.23	2040.95	Insulin	2571.77	2443.53	3594.82	3061.68	2223.43	2023.24	1970.29	2846.03	3604.6	2479.21	1918.03	1604.12	Insulin	4564.59	2219.33	3695.48	2615.41	1736.48	2687.28	2002.27	4008.99	3065.49	5121.1	5000.85	1725.96	Insulin	2333.79	2026.03	1518.71	2224.45	2647.68	2315.02	3360.61	2166.84	4302.07	FALSE
DR6	11.5025	11.562	-0.0594497	0.694378	0.841671	0.95963	down	27242	O75509	2618.86	2617.61	1902.21	DR6	2981	2408.54	2876.66	3713.52	2930.91	2553.7	2886.11	2641.6	6836.27	2762.08	2966.75	3399.5	DR6	2681.84	2621.81	2799.14	3682.98	3267.78	2940.96	5202.38	955.43	3334.44	3520.53	2811.61	2212.05	DR6	3021.72	2544.85	2838.97	2616.35	4160.2	2244.61	5173.23	2976.54	3230.99	FALSE
proteinID	AveExp.PSRSA	AveExp.NC	logFC	P.Value	adj.P.Val	foldchange	Regulation	entrezID	uniprotID	PSRSA1	PSRSA2	PSRSA3	proteinID	PSRSA4	PSRSA5	PSRSA6	PSRSA7	PSRSA8	PSRSA9	PSRSA10	PSRSA11	PSRSA12	PSRSA13	PSRSA14	PSRSA15	proteinID	PSRSA16	PSRSA17	PSRSA18	PSRSA19	PSRSA20	PSRSA21	PSRSA22	PSRSA23	PSRSA24	NC37	NC38	NC39	proteinID	NC40	NC41	NC42	NC43	NC44	NC45	NC46	NC47	NC48	Threshold
ICAM-2	14.5624	14.6279	-0.0655074	0.709918	0.846737	0.955609	down	3384	P13598	19728.8	16126.6	18216.3	ICAM-2	20575.9	23573.1	19781.8	44994.8	24916.7	18193.5	16224	21141.9	86642.5	20781.4	20560.1	22411.4	ICAM-2	17106.4	25146.7	22294.3	26614.9	20870.3	27141.3	46081.6	22507.8	33417.7	23190.1	23265.8	20232.2	ICAM-2	18830.8	23844.5	22585	19596.7	31020.4	17794.8	68751.5	29588.1	28472	FALSE
GASP-1	7.78961	7.73088	0.0587226	0.705642	0.846737	1.04154	up	9737	Q5JY77	137.703	157.81	114.088	GASP-1	118.124	204.574	230.165	403.459	308.455	255.889	169.944	313.583	261.929	213.197	224.276	293.4	GASP-1	267.963	195.312	171.179	327.015	241.585	248.087	232.087	299.153	161.238	237.138	271.742	110.358	GASP-1	285.228	226.669	165.307	189.793	264.752	179.013	207.691	226.063	248.185	FALSE
ANGPTL3	13.2937	13.2353	0.0583754	0.710104	0.846737	1.04129	up	27329	Q9Y5C1	13257.5	10850.4	7527.11	ANGPTL3	10318.7	11603.5	8807.94	12799.1	7695.4	7756.81	10713.6	10748.4	8173.24	10237.6	11496.1	10855.6	ANGPTL3	8213.39	11211.5	12629.9	10720.2	8069.98	5080.33	12986.7	13984.3	11319.3	14455.8	16270.7	8901.65	ANGPTL3	13822.2	5328.97	9564.32	9093.19	12875	3125.57	12961.9	8446.98	10930.8	FALSE
proteinID	AveExp.PSRSA	AveExp.NC	logFC	P.Value	adj.P.Val	foldchange	Regulation	entrezID	uniprotID	PSRSA1	PSRSA2	PSRSA3	proteinID	PSRSA4	PSRSA5	PSRSA6	PSRSA7	PSRSA8	PSRSA9	PSRSA10	PSRSA11	PSRSA12	PSRSA13	PSRSA14	PSRSA15	proteinID	PSRSA16	PSRSA17	PSRSA18	PSRSA19	PSRSA20	PSRSA21	PSRSA22	PSRSA23	PSRSA24	NC37	NC38	NC39	proteinID	NC40	NC41	NC42	NC43	NC44	NC45	NC46	NC47	NC48	Threshold
SIGIRR	8.66531	8.56475	0.100564	0.705282	0.846737	1.07219	up	59307	Q6IA17	362.749	455.378	571.121	SIGIRR	379.811	617.787	2220.51	729.09	646.421	448.155	302.308	377.697	268.404	78.1572	272.448	240.545	SIGIRR	384.228	243.313	368.496	594.671	285.727	537.819	376.058	542.318	358.234	608.861	762.287	486.398	SIGIRR	288.411	183.808	288.047	375.019	317.177	309.889	363.837	459.122	395.723	FALSE
Cadherin-13	9.16726	9.02977	0.137493	0.707264	0.846737	1.09999	up	1012	P55290	111.825	706.062	360.715	Cadherin-13	1172.51	674.104	1274.94	629.831	540.309	2733.6	407.015	468.241	531.844	636.988	648.723	822.137	Cadherin-13	1327.56	257.165	1016.78	700.812	301.284	123.095	2005.54	1452.31	65.9761	810.587	408.751	621.5	Cadherin-13	612.354	528.753	431.021	462.998	703.363	319.786	941.629	489.978	293.825	FALSE
LIGHT	6.09349	6.02758	0.0659039	0.706227	0.846737	1.04674	up	8740	O43557	49.2965	74.7694	31.3981	LIGHT	89.9492	54.76	57.0267	69.4274	107.681	53.0887	56.2259	124.651	48.2286	59.2393	38.7119	63.4636	LIGHT	28.7811	79.9481	72.8526	103.846	91.9299	86.3455	128.252	108.198	59.1481	97.0814	95.0233	32.9051	LIGHT	70.4932	49.6898	68.731	54.6332	58.2649	52.8452	82.7996	69.5932	69.093	FALSE
Galectin-7	9.26766	9.13054	0.137123	0.716078	0.849257	1.09971	up	3963	P47929	455.593	997.871	366.28	Galectin-7	545.184	470.198	332.84	2729.02	563.623	336.317	277.495	627.008	10902.1	296.856	349.047	310.082	Galectin-7	323.675	435.886	402.779	1021.82	463.806	859.294	1839.63	347.648	1298.62	416.43	464.47	339.929	Galectin-7	343.917	798.448	381.348	600.029	510.916	499.389	5132.19	254.524	680.51	FALSE
CD163	16.987	17.0443	-0.0572976	0.714843	0.849257	0.961063	down	9332	Q86VB7	138647	122451	181251	CD163	98284.1	154642	168562	167310	235220	114717	92509.5	90413.5	94589.8	91409.4	112465	141558	CD163	126879	195660	94759.7	104749	152577	118360	119098	137838	177746	222440	192248	88738.5	CD163	166345	101464	103606	151411	192883	75038.4	142059	103054	174507	FALSE
LDL R	9.12239	9.20502	-0.082627	0.726901	0.859776	0.944337	down	3949	P01130	256.566	589.379	615.812	LDL R	801.745	616.767	396.618	528.069	1261.7	574.742	750.932	496.21	357.5	748.173	317.885	424.12	LDL R	434.407	833.606	510.079	355.381	1063.44	390.577	813.084	573.467	644.712	822.251	1350.94	477.228	LDL R	890.634	403.06	541.754	250.244	1388.83	572.434	316.836	368.697	728.254	FALSE
Fcg RIIBC	8.28289	8.35237	-0.0694862	0.739572	0.862714	0.952977	down	2213	P31994/P31995	372.754	258.517	416.82	Fcg RIIBC	230.238	299.98	294.126	676.428	1050.49	202.335	248.27	218.541	209.392	259.999	268.209	191.282	Fcg RIIBC	197.25	356.301	182.834	898.872	386.897	309.231	448.638	197.189	293.609	354.201	561.479	273.986	Fcg RIIBC	194.061	280.596	330.36	214.528	302.54	255.679	495.375	447.045	396.699	FALSE
Aggrecan	1.63455	1.47518	0.159379	0.737189	0.862714	1.11681	up	176	P16112	9.11848	4.92184	5.96306	Aggrecan	8.73636	3.79093	24.7779	4.41027	0	1.8157	5.09543	5.08931	0	0	0	0.880865	Aggrecan	0	0	5.67299	10.7525	0	0	4.31953	1.89535	0	0	2.60886	0	Aggrecan	0	10.3771	3.09788	0	0	4.90614	2.12305	5.11927	10.2285	FALSE
TIM-3	7.0614	6.96579	0.0956185	0.739897	0.862714	1.06852	up	84868	Q8TDQ0	172.097	175.27	137.823	TIM-3	261.594	261.829	234.999	353.772	316.952	150.564	81.7091	159.214	75.3447	87.1791	82.3889	70.4186	TIM-3	74.3795	24.8944	94.8508	106.405	153.251	54.4526	270.472	258.911	135.731	298.001	249.883	57.315	TIM-3	257.149	86.8296	40.3903	81.2358	136.336	118.104	97.1087	134.012	197.949	FALSE
MPIF-1	8.2636	8.21123	0.0523697	0.736994	0.862714	1.03697	up	6368	P55773	228.594	399.737	159.976	MPIF-1	417.406	381.568	404.422	366.855	276.887	404.712	269.651	321.219	313.484	398.103	290.381	305.639	MPIF-1	279.214	245.404	174.487	295.15	159.619	476.227	356.309	497.519	262.745	253.328	292.656	274.286	MPIF-1	404.935	267.572	314.699	362.735	362.728	160.105	282.146	292.648	365.11	FALSE
G-CSF	4.44715	4.28248	0.164669	0.735206	0.862714	1.12091	up	1440	P09919	11.4934	75.3911	14.3405	G-CSF	32.5173	26.8442	28.042	87.2763	75.7561	10.6436	15.6177	17.5069	3.82683	32.6895	8.26485	8.24084	G-CSF	16.7233	7.87584	14.7688	50.7672	12.1007	15.971	59.1987	37.1091	14.3434	47.8257	41.1206	8.15627	G-CSF	44.7486	9.84116	17.7818	16.039	20.1751	7.8909	21.0318	11.6416	17.825	FALSE
IL-1a	5.42219	5.54517	-0.122983	0.74115	0.862714	0.918287	down	3552	P01583	13.4084	83.2967	41.8668	IL-1a	90.0865	86.1994	67.9966	120.883	52.4626	30.7728	15.9858	27.2232	33.3875	23.0782	25.2127	10.3592	IL-1a	44.9534	40.4669	45.3449	52.0203	51.2835	58.1544	68.4475	68.6666	29.5019	103.458	69.7354	38.8651	IL-1a	43.3306	23.9643	30.0682	58.1697	25.6051	117.934	41.3735	35.2955	35.8406	FALSE
Serpin A4	13.1316	13.1511	-0.0194828	0.758967	0.880749	0.986586	down	5267	P29622	9650.27	11518	8819.95	Serpin A4	9145.48	10077.6	9499.66	10628.4	10211	7671.57	9006.06	7125.1	6850.35	9664.45	7967.15	9580.1	Serpin A4	8222.83	9165.43	8409.1	8505.63	8354.84	8717.38	9916.57	9976.65	8260.6	9092.11	9068.37	9245.4	Serpin A4	9409.52	8966.67	8514.64	9509.59	9196.2	9783.89	8988.29	8570.19	8883.75	FALSE
NAP-2	8.44822	8.46841	-0.0201924	0.760646	0.880749	0.986101	down	5473	P02775	329.801	454.851	287.376	NAP-2	346.696	348.854	389.834	405.546	394.729	312.238	331.032	385.619	316.539	340.876	288.648	359.181	NAP-2	313.908	348.096	356.971	350.058	312.254	341.542	368.372	396.966	328.178	415.322	432.523	340.775	NAP-2	341.676	330.507	324.535	352.645	333.439	310.457	345.858	353.976	375.854	FALSE
HGF	7.15154	7.09248	0.0590576	0.766994	0.885767	1.04178	up	3082	P14210	71.4418	403.364	99.5895	HGF	176.426	89.537	124.769	125.488	152.904	81.6962	172.198	176.221	81.9846	136.492	170.989	126.957	HGF	128.525	311.84	196.561	226.888	122.301	99.9194	101.22	206.194	130.067	112.668	167.32	148.201	HGF	98.2393	122.349	130.31	125.767	71.3617	102.321	262.091	241.51	149.451	FALSE
TPO	9.24946	9.30297	-0.0535095	0.776787	0.887756	0.963589	down	7066	P40225	683.042	754.26	725.101	TPO	541.214	775.184	763.65	873.528	988.38	446.865	543.653	346.163	465.361	363.322	661.966	532.808	TPO	476.861	713.629	667.049	1712.76	913.923	289.391	455.616	640.396	411.835	464.98	1147.54	557.931	TPO	519.934	403.019	603.395	437.538	840.316	596.987	1040.23	794.044	579.371	FALSE
TREM-1	11.408	11.3209	0.0870989	0.771751	0.887756	1.06223	up	54210	Q9NP99	1478.37	16751.2	1769.16	TREM-1	3498.47	2526.8	2594.48	3133.15	2539.99	1858.17	2414.25	3926.14	3790.14	1919.34	2256.42	1238.49	TREM-1	1270.91	4202.54	3121.62	5026.67	1706.66	2723.36	2237.61	3360.3	3102.59	3018.34	3723.5	2331.47	TREM-1	2084.93	2683.89	1630.87	2367.74	2219.86	2736.43	6448.03	1471.39	2395.36	FALSE
AMICA	8.68862	8.53244	0.15618	0.774653	0.887756	1.11433	up	120425	Q86YT9	630.795	1109.23	717.838	AMICA	1133.9	771.065	780.142	15191	1314.14	128.157	26.8905	130.728	3071.81	140.765	241.77	126.337	AMICA	145.067	84.3233	120.326	739.198	130.299	651.463	520.123	230.893	1160.04	386.467	411.401	278.101	AMICA	74.6625	805.966	211.043	399.382	219.737	174.569	1280.63	1233.81	467.408	FALSE
SP-D	11.2267	11.3069	-0.0802092	0.775321	0.887756	0.94592	down	6441	P35247	1735.78	2944.15	1546.43	SP-D	837.611	5256.6	5918.66	3378.55	1193.75	3106.01	1096.53	1326.49	2535.69	594.016	2935.74	5840.91	SP-D	3472.04	1131.5	8613.95	3333.98	3772.3	4812.03	1551.89	2352.6	1755.33	1256.45	1544.78	4458.25	SP-D	4304.54	2527.03	2848.89	2540.31	2077.61	3109.72	2714.46	2558.87	2276.37	FALSE
Pepsinogen I	11.5414	11.4851	0.0563589	0.781781	0.891149	1.03984	up	643834	P0DJD8	2460.08	2993.07	2603.3	Pepsinogen I	2746.28	2829.27	4137.87	4911.57	3437.51	2478.06	2921.7	2726.34	3731.82	735.812	4559.81	3099.36	Pepsinogen I	2695.44	3125.95	2743.5	3365.33	4668.13	2347.33	5396.24	2476.87	2639.6	2982.29	2697.11	1742.27	Pepsinogen I	4183.71	2867.62	3102.45	2186.82	4744.39	1071.07	3637.17	3167.5	4586.93	FALSE
Shh-N	5.6191	5.67094	-0.051846	0.792747	0.898992	0.964701	down	6469	Q15465	39.206	33.5405	38.3175	Shh-N	40.9938	44.1704	55.4272	71.3988	61.2356	28.8738	46.5714	29.4231	35.5459	116.729	36.6593	32.661	Shh-N	25.0251	55.6502	51.0597	47.5806	84.3844	43.4219	170.769	26.1284	95.4809	62.9485	78.0302	33.8497	Shh-N	40.4012	32.9943	41.0467	40.1481	75.5983	64.7547	49.9411	46.1263	57.9778	FALSE
NT-4	7.39318	7.49591	-0.102731	0.791034	0.898992	0.931268	down	4909	P34130	168.467	630.714	69.9796	NT-4	30.1449	165.611	85.6891	594.342	243.806	136.177	314.283	94.982	332.941	154.148	191.48	71.8386	NT-4	177.265	67.3098	186.405	293.743	43.7278	153.655	306.647	678.381	176.453	170.028	283.431	132.768	NT-4	256.774	196.469	233.888	199.55	120.616	580.418	229.747	277.004	15.9066	FALSE
IL-17C	2.43539	2.60492	-0.169524	0.800949	0.905957	0.889136	down	27189	Q9P0M4	11.2939	15.3964	0	IL-17C	9.17938	12.2945	3.13238	1.27339	12.0148	0	3.3441	7.49212	1.78358	0	0	0.263275	IL-17C	0	1.06706	4.56409	3925.52	3.49497	7.38029	3.53671	16.666	5.67175	8.76994	12.7685	6.0644	IL-17C	5.94084	6.56548	4.50408	3.50064	0	4.95949	8.90192	4.83304	5.03958	FALSE
Angiotensinogen	13.0444	13.1502	-0.105843	0.805085	0.908301	0.929262	down	183	P01019	1838.79	11467.9	9133.31	Angiotensinogen	37653.5	13602.3	13222.2	3770.08	25957.9	11369.2	9584	35664.6	10907.5	2846.14	19359.7	22626.1	Angiotensinogen	4417.03	10581.6	8226.09	2668.93	6344.81	2921.31	6388.77	9794.6	2166.08	11983	14534.7	6898.25	Angiotensinogen	16026.6	1615.77	13124.4	4523.77	6336.02	19521.5	24356.2	4478.91	12762.5	FALSE
IL-29	6.06372	5.84339	0.22033	0.809504	0.910951	1.165	up	282618	Q8IU54	0	383.086	0	IL-29	0	170.908	563.694	886.284	514.795	27.728	44.8064	226.953	96.6796	37.5378	0	188.119	IL-29	95.3393	12.0601	199.468	484.361	47.3488	71.7057	669.863	284.557	213.252	444.664	376.946	34.5785	IL-29	89.0533	9.49932	18.857	31.7771	237.01	0	81.2776	68.7542	253.797	FALSE
Cripto-1	5.85648	5.92797	-0.0714873	0.815608	0.912682	0.951656	down	6997	P13385	30.167	207.389	29.534	Cripto-1	79.7769	42.3657	45.3523	74.5477	76.2809	31.1708	158.782	27.1999	69.0993	49.7555	36.8142	46.4907	Cripto-1	24.756	42.6618	123.186	110.935	41.901	42.1253	46.1753	115.744	72.864	40.7147	110.546	35.9123	Cripto-1	33.7878	39.7459	115.292	32.0114	151.888	46.2672	82.3575	97.5236	45.7633	FALSE
Legumain	12.212	12.1762	0.0358492	0.817265	0.912682	1.02516	up	5641	Q99538	4401.09	6766.82	4865.49	Legumain	6727.68	7354.66	6495.24	8115.01	5288.5	5802.13	3459.45	4070.41	4493.83	5228.89	2565.69	3951.73	Legumain	2394.16	7812.66	2708.91	4452.95	2782.38	4294.27	6166.37	6749.36	3856.71	3604.91	3990.29	4769.68	Legumain	4644.29	5371.55	4292.72	3685.32	4487.7	5420.14	4387.36	4842.3	6881.94	FALSE
Trappin-2	10.0392	10.0149	0.0242804	0.815422	0.912682	1.01697	up	5266	P19957	959.672	1090.11	768.858	Trappin-2	1258.8	1186.46	1059.94	1458.78	1164.37	805.686	815.846	863.245	2122.42	962.945	758.901	894.09	Trappin-2	969.988	915.853	1017.96	1208.74	953.112	1156.24	1503.83	1140.17	941.851	909.528	1124.27	885.996	Trappin-2	1050.58	1060.98	1043.21	996.795	1128.5	870.573	1420.82	963.333	1052.93	FALSE
Layilin	4.91586	4.87122	0.0446378	0.819907	0.913314	1.03142	up	143903	Q6UX15	50.2646	56.026	27.9364	Layilin	35.4877	49.6616	55.5703	44.2646	46.1857	24.123	30.9956	22.825	16.6484	12.1494	22.0122	8.73365	Layilin	29.8687	19.534	27.0251	26.8928	31.4291	26.3255	38.025	37.2302	25.6101	52.2635	38.3606	14.2493	Layilin	26.7855	22.772	20.8738	33.4458	29.4825	20.2011	33.833	35.0632	29.5805	FALSE
Siglec-9	5.53513	5.69652	-0.161394	0.822081	0.913423	0.894161	down	27180	Q9Y336	139.547	162.736	22.3415	Siglec-9	2.5203	40.6651	159.717	579.698	211.442	50.2352	0	56.0463	79.7913	33.1527	0	17.2069	Siglec-9	132.69	75.9981	43.6432	288.223	27.852	9.6115	79.6618	51.2466	247.293	29.3247	110.868	46.3097	Siglec-9	53.629	375.323	0	16.7323	177.948	112.56	103.397	54.5188	53.9026	FALSE
Cathepsin S	9.10065	9.13322	-0.0325681	0.827083	0.916491	0.977678	down	1520	P25774	334.725	380.449	464.486	Cathepsin S	734.779	577.594	415.229	737.754	515.369	564.053	308.807	492.515	1541.42	410.776	595.585	588.477	Cathepsin S	469.845	635.479	456.361	613.004	525.241	799.996	696.403	457.588	636.006	652.503	585.167	448.324	Cathepsin S	448.461	404.568	599.377	455.776	511.617	477.317	1104.28	574.179	731.812	FALSE
IL-1b	1.73658	1.65474	0.0818461	0.829008	0.916491	1.05837	up	3553	P01584	1.34612	34.0878	0.593812	IL-1b	1.7393	2.27236	1.31829	7.88056	4.4819	0.464191	2.3773	2.89365	1.32969	2.60912	1.23622	1.13995	IL-1b	1.15235	2.31719	1.38862	4.72692	1.02509	2.82367	3.02997	1.99106	2.75329	2.12945	3.4716	1.41612	IL-1b	1.9937	3.85684	2.09876	1.93786	2.15847	0.799086	2.05242	2.66134	2.34094	FALSE
NRG1-b1	3.92061	4.01608	-0.0954686	0.832445	0.917984	0.935968	down	3084	Q02297	12.5704	100.737	3.96997	NRG1-b1	18.7293	6.43495	19.9296	6.85618	18.1671	5.31368	15.7673	14.6966	20.6527	8.05499	47.1091	7.78812	NRG1-b1	9.55385	11.9705	7.16241	39.8868	34.3202	14.7919	23.404	13.6283	4.321	4.98107	10.4489	7.99809	NRG1-b1	5.97457	14.023	39.8163	19.4854	11.3448	3.03043	12.1764	12.1766	688.981	FALSE
CD155	9.95569	10.0427	-0.0870478	0.837198	0.920918	0.941447	down	5817	P15151	350.1	909.877	429.238	CD155	788.214	1375.91	1502.76	920.88	847.882	7079.84	706.939	890.955	18394.8	265.55	1450.58	702.107	CD155	664.08	886.594	1016.29	2320.4	569.228	402.739	415.878	1036.36	1546.03	485.77	422.924	959.792	CD155	894.164	1970.83	2968.16	2422.08	4152.78	629.2	1252.66	507.467	450.436	FALSE
proteinID	AveExp.PSRSA	AveExp.NC	logFC	P.Value	adj.P.Val	foldchange	Regulation	entrezID	uniprotID	PSRSA1	PSRSA2	PSRSA3	proteinID	PSRSA4	PSRSA5	PSRSA6	PSRSA7	PSRSA8	PSRSA9	PSRSA10	PSRSA11	PSRSA12	PSRSA13	PSRSA14	PSRSA15	proteinID	PSRSA16	PSRSA17	PSRSA18	PSRSA19	PSRSA20	PSRSA21	PSRSA22	PSRSA23	PSRSA24	NC37	NC38	NC39	proteinID	NC40	NC41	NC42	NC43	NC44	NC45	NC46	NC47	NC48	Threshold
PSA-free	4.51295	4.39272	0.120226	0.846639	0.92667	1.0869	up	354	P07288	38.228	66.8846	19.4776	PSA-free	8.01184	10.838	34.8297	140.266	74.649	14.3952	0.00781321	46.204	55.804	19.327	4.20406	7.43624	PSA-free	59.9419	5.95657	12.7427	230.503	16.3702	2.02305	41.4563	13.0069	114.559	1.08764	45.0477	14.6854	PSA-free	8.19602	126.105	9.09633	17.2999	50.0661	50.8438	45.8952	8.13614	18.9822	FALSE
SCF	6.21017	6.12985	0.080327	0.845954	0.92667	1.05726	up	4254	P21583	35.7606	498.29	72.1036	SCF	38.0508	43.0463	60.6691	195.226	259.726	5.94053	133.262	49.4227	53.6585	42.564	97.055	33.8995	SCF	115.742	42.8631	485.448	140.314	46.8103	36.4737	80.5533	72.8326	68.5039	48.0297	126.59	140.046	SCF	90.5162	58.2732	54.9383	160.817	41.6083	41.6998	96.3051	31.567	54.6737	FALSE
BMP-7	9.11301	9.25929	-0.146281	0.864004	0.940994	0.903576	down	655	P18075	113.466	5792.43	21.1191	BMP-7	2110.3	584.974	1244.95	1294.03	1042.38	54.2461	2363.28	660.036	1087.7	709.273	2519.43	1371.54	BMP-7	0	761.483	536.906	1450.25	347.96	929.847	912.893	583.019	946.744	1530.52	1712.25	989.283	BMP-7	967.261	1401.98	911.9	2673.2	250.572	917.496	1119.44	0	1256.19	FALSE
IL-10 Rb	4.06159	4.15543	-0.093848	0.863214	0.940994	0.93702	down	3588	Q08334	1.85951	48.6512	33.842	IL-10 Rb	7.40597	112.236	16.0562	90.1886	19.8707	0.097365	18.8268	40.1836	6.50884	13.5811	25.434	2.13137	IL-10 Rb	34.8643	0	12.2157	33.5151	9.0119	10.3437	62.1639	45.6819	31.458	3.20965	23.7825	59.9587	IL-10 Rb	33.4931	7.83651	7.17486	24.4811	16.7483	5.84092	116.724	16.8519	8.9532	FALSE
CA19-9	14.753	14.7803	-0.0272501	0.875512	0.942003	0.981289	down	NA		10374.8	22343.3	14606.1	CA19-9	17483.4	21181.9	39628.4	46333.1	60906	29075.3	17509.5	36830.3	23867.9	37599	19010.2	26414.9	CA19-9	21801.1	33056.9	37896.5	49207.4	36992.8	28031.8	36522	30786.7	20767.1	36973.2	38617.5	25309.6	CA19-9	25443.2	30936.6	35810.8	25908.6	28461.3	19962	25914.5	28107.3	22553.3	FALSE
Persephin	11.3923	11.3714	0.0208602	0.882057	0.942003	1.01456	up	5623	O60542	2072.93	2390.28	2600.83	Persephin	1829.64	2299.88	2676.19	2776.68	3252.5	2082.11	2212.18	3883.25	4163.91	2087.38	4051.74	2008.54	Persephin	3177.25	1810.7	2917.7	3384.45	2270.02	2421.46	2865.06	4560.93	2961.31	3352.92	2583.92	2386.69	Persephin	2687.51	1954.75	2484.02	2313.07	2574.99	2524.99	4179.87	3584.54	1957.19	FALSE
Cystatin A	1.755	1.61719	0.137804	0.878814	0.942003	1.10023	up	1475	P01040	0	0	0	Cystatin A	0	0	4.43083	0	0	18.2791	0	0	29.7097	0	0	26.0663	Cystatin A	18.4716	0	27.9424	0	0	0	27.3218	143.85	22.7539	43.6786	140.861	0	Cystatin A	0	0	1.7144	39.3877	0	0	0	0	0	FALSE
MIP-3b	8.2003	8.13565	0.0646492	0.87177	0.942003	1.04583	up	6363	Q99731	176.153	310.212	61.0091	MIP-3b	892.749	182.32	198.63	1306.7	265.518	73.1091	130.984	248.976	2575.28	350.021	201.265	336.565	MIP-3b	283.273	184.147	188.158	618.134	76.6057	659.716	1567.27	156.865	380.745	136.885	300.167	180.143	MIP-3b	824.885	252.672	168.896	169.264	285.671	303.159	1235.93	168.465	292.873	FALSE
GM-CSF	4.79948	4.87659	-0.0771116	0.873477	0.942003	0.947954	down	1437	P04141	9.77461	100.298	44.4869	GM-CSF	41.2466	53.7992	35.3718	53.4526	43.2418	11.4659	0.104955	22.9285	6.67415	56.1899	11.823	3.41702	GM-CSF	158.847	38.4579	28.5199	27.0379	27.3347	68.839	52.9134	55.2523	17.2974	87.4637	27.8469	24.6482	GM-CSF	19.0346	11.4138	19.4264	30.6493	28.5066	111.361	27.4016	13.388	27.97	FALSE
I-309	4.55983	4.50904	0.050798	0.871747	0.942003	1.03584	up	6346	P22362	16.9401	69.9514	19.1659	I-309	20.7234	23.9865	26.9683	52.5043	55.9739	10.0695	27.3937	26.2241	17.8943	23.2462	13.7718	14.8106	I-309	17.0502	20.1181	15.8372	21.4271	20.6928	23.3399	23.8598	18.0929	21.3824	29.9019	19.2676	15.4751	I-309	23.335	19.0716	27.2692	20.3552	20.5395	22.7088	23.2988	20.5541	22.8644	FALSE
ICAM-1	12.9847	12.9693	0.0154328	0.881708	0.942003	1.01075	up	3383	P05362	6373.33	9725.77	6963.27	ICAM-1	6968.31	7230.81	8565.98	7000.14	7836.36	11537.9	7666.23	8307.01	8011.84	7341.84	9023.21	9332.33	ICAM-1	7493.38	11132.9	6786.41	8589.33	7588.45	7632.69	7565.19	9726.21	8367.47	9366.94	9578.31	5859.58	ICAM-1	9981.13	9167.37	9015.58	8998.97	9110.56	8124.13	5199.92	6972.58	6744.14	FALSE
IL-1ra	4.16169	4.10749	0.0542018	0.881374	0.942003	1.03828	up	3557	P18510	10.2092	60.6417	19.725	IL-1ra	34.2147	33.79	22.1634	19.8094	17.4897	10.584	25.7125	9.01186	7.64027	8.97013	5.9993	26.369	IL-1ra	22.8093	12.0047	16.6787	19.2425	13.0912	13.6202	20.6929	23.4476	11.0586	26.2292	23.3808	11.8893	IL-1ra	9.43186	9.35897	10.6147	16.7672	16.776	32.7019	14.4914	15.6125	22.3939	FALSE
EG-VEGF	6.38056	6.3148	0.0657583	0.890996	0.949245	1.04663	up	84432	P58294	0	264.767	106.108	EG-VEGF	57.2259	120.546	80.0475	376.467	34.3348	65.872	315.757	37.7621	70.8083	37.6443	124.456	134.98	EG-VEGF	49.851	87.2896	131.239	97.5855	94.0885	153.609	208.242	159.339	50.2497	75.1841	19.9054	150.513	EG-VEGF	187.392	103.167	56.7093	45.3315	176.877	42.9411	172.243	120.685	30.0421	FALSE
Angiostatin	15.3166	15.2948	0.0217971	0.894306	0.95047	1.01522	up	5340	P00747	32663.4	36659	44278	Angiostatin	40560.9	56641.8	102160	59550.4	39135.5	26227.3	37295.4	54340.6	46380.5	32837.8	28271.7	28023.9	Angiostatin	46367.9	70204.8	32272.2	38692.3	61804	29125.3	46685.6	33779.4	21178.2	32542.8	31439.2	36024.1	Angiostatin	46660.8	31268.8	38200	33165.1	58097.8	59724.2	39735.1	31940.9	59278.3	FALSE
IL-10	3.37328	3.41665	-0.0433695	0.901449	0.955754	0.970386	down	3586	P22301	5.60673	25.3672	13.7913	IL-10	10.7547	14.5747	8.90794	15.6971	25.29	2.84615	2.35237	17.3379	2.3223	7.15582	3.56519	2.91867	IL-10	47.1343	10.3192	7.86681	7.68074	8.79876	16.1304	15.8497	12.5248	5.22858	32.2613	6.70646	6.40761	IL-10	4.58483	6.03601	5.2634	17.0357	16.0802	21.9094	8.11537	7.05517	8.07919	FALSE
proteinID	AveExp.PSRSA	AveExp.NC	logFC	P.Value	adj.P.Val	foldchange	Regulation	entrezID	uniprotID	PSRSA1	PSRSA2	PSRSA3	proteinID	PSRSA4	PSRSA5	PSRSA6	PSRSA7	PSRSA8	PSRSA9	PSRSA10	PSRSA11	PSRSA12	PSRSA13	PSRSA14	PSRSA15	proteinID	PSRSA16	PSRSA17	PSRSA18	PSRSA19	PSRSA20	PSRSA21	PSRSA22	PSRSA23	PSRSA24	NC37	NC38	NC39	proteinID	NC40	NC41	NC42	NC43	NC44	NC45	NC46	NC47	NC48	Threshold
DR3	9.931	9.85615	0.0748522	0.909704	0.960168	1.05325	up	8718	Q93038	878.766	1580.78	666.308	DR3	1547.4	3747.05	2921.02	1415.95	1254.26	150.159	873.021	1229.01	0	2280.54	3350.58	2421.16	DR3	1982.73	118.654	1565.12	1864.24	1147.11	1435.61	1674.03	2683.02	1292.47	446.707	2803.08	522.75	DR3	1553.51	1062.78	827.659	332.954	758.416	1548.08	2710.67	450.67	925.675	FALSE
CD30	5.6765	5.73149	-0.0549959	0.909977	0.960168	0.962597	down	943	P28908	9.28008	136.879	16.1556	CD30	209.15	42.5388	111.782	72.3276	84.8889	34.5393	102.26	13.5079	144.303	9.64679	143.47	29.3199	CD30	41.0547	16.0394	47.778	75.3287	43.2666	38.7661	79.9543	79.111	58.0748	122.411	153.865	98.0268	CD30	61.2398	13.907	57.3096	16.7871	17.566	52.0589	227.866	7.80043	139.052	FALSE
Thrombomodulin	10.7436	10.7117	0.0319004	0.913578	0.961661	1.02236	up	7056	P07204	1160.92	2113.4	1436.59	Thrombomodulin	996.762	1977.18	7135.1	1287.19	1330.89	1757.68	2318.54	2228.93	984.589	3140.47	616.679	1879.97	Thrombomodulin	1817.47	5656.22	1817.08	4814.65	1456.34	2712.86	919.669	2006.56	225.464	2572.39	828.921	1216.55	Thrombomodulin	2023.28	2131.67	1352.16	1580	3128.24	2262.76	1769.39	2058.24	796.974	FALSE
Thyroglobulin	12.7308	12.7589	-0.0280706	0.922768	0.962127	0.980731	down	7038	P01266	5811.91	8239.01	18339.9	Thyroglobulin	5883.64	4745.23	5717.53	8044.08	9477.19	6850.58	5265.6	2404.41	17395.6	5764.55	2533.78	6035.6	Thyroglobulin	6903	8120.96	3305.67	35143.4	4185.61	2514.04	12639.5	7198.1	10640.6	4837.82	11141.5	4198.67	Thyroglobulin	4567.69	10163.9	4677.08	5051.51	14019	7983.22	8771.91	5974.61	8425.88	FALSE
CXCL14	8.22364	8.17463	0.0490111	0.919171	0.962127	1.03456	up	9547	O95715	0	181.189	219.303	CXCL14	316.744	192.691	405.856	229.705	759.594	247.183	482.381	764.111	459.993	562.815	479.033	288.31	CXCL14	440.972	258.476	536.022	560.225	346.088	622.308	263.109	601.047	371.986	498.793	386.348	152.253	CXCL14	479.005	234.046	294.188	297.746	317.253	158.704	185.232	488.242	246.707	FALSE
IL-32 alpha	4.56507	4.59099	-0.0259177	0.922038	0.962127	0.982196	down	9235	P24001	8.31202	14.7571	61.376	IL-32 alpha	13.7186	24.3767	29.746	21.5589	53.7042	30.3682	13.5697	10.8841	83.8435	16.6177	22.8224	13.7568	IL-32 alpha	39.2461	38.5444	25.3623	16.0006	14.8104	16.347	19.2101	17.2076	34.9496	16.2403	22.4194	24.4338	IL-32 alpha	13.9271	11.3363	19.7818	14.4327	27.222	28.6954	39.7275	29.8995	59.0299	FALSE
ESAM	8.54762	8.52526	0.0223574	0.917386	0.962127	1.01562	up	90952	Q96AP7	143.302	541.581	294.896	ESAM	297.165	558.713	772.416	533.336	595.952	584.385	200.301	396.404	364.131	374.95	244.159	282.31	ESAM	136.96	556.194	326.714	398.004	451.985	373.506	441.909	837.693	209.467	469.952	349.983	117.534	ESAM	404.627	472.726	332.969	479.493	394.806	377.256	268.174	502.851	508.984	FALSE
B7-H3	9.74777	9.76659	-0.0188242	0.927976	0.965271	0.987037	down	80381	Q5ZPR3	832.341	957.637	763.33	B7-H3	1060.21	713.174	1085.28	1075.26	776.265	1380.62	1261.58	981.513	575.507	1012.6	1071.63	1030.7	B7-H3	850.893	848.223	1294.98	289.207	1052.35	1204.14	970.533	231.392	730.912	763.418	304.467	960.387	B7-H3	1163.78	936.597	1142.33	908.856	1213.84	519.78	938.19	1007.48	1247.15	FALSE
Leptin R	5.73561	5.79984	-0.0642356	0.930216	0.965319	0.956452	down	3953	P48357	132.176	157.409	40.465	Leptin R	90.7962	26.013	173.348	399.918	163.556	0	57.2215	47.4669	68.553	22.1705	8.55639	60.7457	Leptin R	11.3091	11.4189	42.6705	235.925	51.8841	126.582	37.4323	109.189	89.6446	144.044	361.648	42.9022	Leptin R	16.734	134.586	80.277	60.5486	44.7561	5.11164	55.5713	133.359	14.1344	FALSE
Cystatin E M	8.93577	8.92859	0.00718509	0.936977	0.96777	1.00499	up	1474	Q15828	442.904	384.29	422.773	Cystatin E M	577.76	567.704	624.122	505.192	620.463	505.928	455.069	428.676	549.309	447.556	485.706	473.367	Cystatin E M	497.232	509.97	550.453	590.357	458.612	422.832	512.276	555.698	293.792	439.163	507.811	380.356	Cystatin E M	507.231	448.832	485.091	758.463	489.998	418.05	472.539	504.387	503.798	FALSE
GDF-15	8.75052	8.77145	-0.0209243	0.935714	0.96777	0.985601	down	9518	Q99988	969.736	298.045	499.149	GDF-15	398.957	298.181	490.298	560.223	111.158	245.083	386.218	389.704	308.608	903.474	221.761	222.02	GDF-15	438.666	1169.68	482.474	523.889	1428.5	402.385	436.094	439.857	409.987	714.695	323.015	250.664	GDF-15	619.96	189.541	559.735	389.876	523.271	442.711	396.188	418.059	826.434	FALSE
ErbB2	1.39108	1.34529	0.0457862	0.941209	0.967903	1.03225	up	2064	P04626	0	10.2115	0	ErbB2	0	2.2081	0.59361	0	23.679	1.09456	0	5.69108	3.14201	0.871205	0	0.520264	ErbB2	1.09808	0.638953	0	335.759	0	0	4.09488	0	7.14407	3.98872	11.7621	4.75383	ErbB2	0	10.2089	3.1589	0	3.23903	0	0	0	0	FALSE
ULBP-1	3.51468	3.46015	0.0545263	0.948572	0.967903	1.03852	up	80329	Q9BZM6	29.1359	24.1294	41.0713	ULBP-1	13.5799	32.7569	75.7644	41.693	66.2842	0	1.15961	21.258	34.8801	0.684851	11.477	0.543657	ULBP-1	54.0565	0	0	71.7752	0	0	30.384	71.9973	12.8998	5.26985	144.869	0	ULBP-1	32.246	45.2176	0	14.1637	12.1916	0	20.4198	18.1907	26.3234	FALSE
IL-9	12.1033	12.1236	-0.0202615	0.942019	0.967903	0.986054	down	3578	P15248	1438.48	11888.8	57817.6	IL-9	3800.6	3368.91	3780.38	8736.15	5069.55	2714.21	2506.33	3837.02	3129.04	4468.72	2728.78	2174.24	IL-9	6310.77	3491.37	3985.39	4766.01	3002.48	3510.74	7126.96	4629.86	4124.91	11015.7	5579.58	4225.58	IL-9	4413.99	3516.46	2915.75	4413.1	4362.02	5138.71	3848.92	3845.67	3611.86	FALSE
IFNg	5.97796	5.95465	0.0233034	0.950305	0.967903	1.01628	up	3458	P01579	27.9344	125.406	83.238	IFNg	96.7778	120.048	79.4318	96.7717	86.8776	38.5396	24.1378	56.731	36.9893	49.3548	35.3864	16.5897	IFNg	111.991	74.4425	67.0381	61.0214	68.2209	82.228	104.527	88.5524	43.5755	101.38	78.4566	34.0195	IFNg	40.0607	21.6442	31.7406	90.5211	232.253	185.048	59.0195	35.7007	41.6865	FALSE
IL-21R	9.18631	9.16372	0.0225912	0.946991	0.967903	1.01578	up	50615	Q9HBE5	134.67	287.265	602.83	IL-21R	239.756	349.485	813.183	455.055	2634.67	960.542	973.561	2358.03	654.668	250.14	924.466	297.496	IL-21R	366.738	286.226	554.989	993.565	1482.12	489.582	772.131	616.23	586.452	327.316	726.72	369.657	IL-21R	330.593	1674.3	389.15	459.304	870.168	440.768	1930.78	350.272	547.96	FALSE
XEDAR	7.16825	7.14006	0.028184	0.947058	0.967903	1.01973	up	60401	Q9HAV5	20.9064	565.527	47.1474	XEDAR	412.261	146.36	181.801	520.457	219.041	137.391	181.495	78.5735	280.827	20.1111	245.074	107.194	XEDAR	279.271	207.382	197.618	347.533	71.2625	169.252	45.3882	263.278	40.4795	338.482	244.225	116.805	XEDAR	216.216	61.2531	77.3209	155.929	156.514	22.7417	266.413	173.019	217.617	FALSE
IL-21	9.21349	9.25377	-0.0402777	0.959995	0.975515	0.972468	down	59067	Q9HBE4	145.869	1800.84	1403.16	IL-21	486.029	573.338	828.708	1999.96	1052.81	0	992.136	1600.63	703.764	190.907	368.551	606.617	IL-21	371.166	1272.09	947.282	2684.7	960.549	379.312	1130.78	921.468	906.301	21.6873	928.016	687.265	IL-21	595.91	1391.91	775.608	768.804	1066.52	1153.99	924.096	651.393	498.247	FALSE
proteinID	AveExp.PSRSA	AveExp.NC	logFC	P.Value	adj.P.Val	foldchange	Regulation	entrezID	uniprotID	PSRSA1	PSRSA2	PSRSA3	proteinID	PSRSA4	PSRSA5	PSRSA6	PSRSA7	PSRSA8	PSRSA9	PSRSA10	PSRSA11	PSRSA12	PSRSA13	PSRSA14	PSRSA15	proteinID	PSRSA16	PSRSA17	PSRSA18	PSRSA19	PSRSA20	PSRSA21	PSRSA22	PSRSA23	PSRSA24	NC37	NC38	NC39	proteinID	NC40	NC41	NC42	NC43	NC44	NC45	NC46	NC47	NC48	Threshold
Activin A	13.8008	13.7924	0.00838881	0.96284	0.976151	1.00583	up	3624	P08476	7301.61	26700.9	10557.1	Activin A	13559.3	13010.8	14228.6	22138.4	14159.6	13458.5	18201.9	12230.8	14414.7	9109.6	11675.3	8774.74	Activin A	9861.6	15082.7	16995.5	22739	14585	15724.4	16666.2	13392.7	26478.5	11592.4	12284.2	12625	Activin A	10988	15395.9	10263	12779.2	13847.6	14808	25464.1	34831.7	9167.41	FALSE
MMP-13	10.7977	10.8058	-0.0081212	0.97403	0.982966	0.994387	down	4322	P45452	2154.94	2983.4	520.922	MMP-13	2913.51	1714.24	1142.53	1830.9	2518.75	2544.77	3093.17	1191.25	2021.84	2294.77	1860.54	1152.28	MMP-13	1963.65	1735.96	2046.29	2899.48	1360.52	2054.25	2726.36	1028.96	773.778	2562.48	1159.37	1612.37	MMP-13	2598.45	3660.26	575.962	894.816	3305.83	2341.24	1956.67	1206.61	2503.52	FALSE
IL-12p70	0.998185	1.00837	-0.0101824	0.971825	0.982966	0.992967	down	3592	P29459/P29460	0.396308	2.78007	0.408497	IL-12p70	0.727665	1.5601	0.89848	3.97852	1.09159	0.24408	0.36165	0.582995	0.542166	1.81019	0.640634	0.600524	IL-12p70	0.714115	0.92957	0.936856	1.06088	1.45366	1.34573	1.29894	1.72207	0.725699	1.51653	1.18326	0.707074	IL-12p70	0.839896	0.848844	0.891494	1.63053	0.888785	0.864167	1.20967	0.968873	0.805812	FALSE
NrCAM	8.16576	8.1579	0.00785649	0.977414	0.983719	1.00546	up	4897	Q92823	465.436	218.897	541.657	NrCAM	195.182	274.759	349.654	353.611	387.478	246.133	196.733	252.942	288.25	90.1222	220.319	206.955	NrCAM	259.223	2431.73	183.289	599.366	625.207	121.817	198.402	205.675	202.517	325.5	569.52	164.308	NrCAM	232.282	328.086	133.944	191.875	415.908	349.514	336.855	248.474	387.781	FALSE
BMP-5	13.9823	13.9765	0.00583619	0.979248	0.983719	1.00405	up	653	P22003	6213.05	36003.7	14600.7	BMP-5	22565.2	14476.1	20586.8	16791.5	17278.4	11337.6	14321.9	12232.4	21616	10441.1	25206	9570.18	BMP-5	31646.3	14226.6	21149.8	20121.9	11583.4	9321.23	18368.8	21195.6	18763.8	37619.5	24026.6	15338.6	BMP-5	15943.1	14473.6	11448.3	18094.8	8826.38	29415.7	13621	7555.36	17360.7	FALSE
Clusterin	9.07541	9.07658	-0.0011695	0.994614	0.996879	0.99919	down	1191	P10909	375.781	676.888	381.358	Clusterin	526.303	406.325	532.924	758.904	991.899	447.47	339.094	501.675	586.637	518.469	460.95	361.151	Clusterin	520.057	810.959	867.037	499.754	569.178	789.244	437.556	691.17	442.701	1200.37	1296.14	352.135	Clusterin	500.327	377.768	671.541	447.805	423.066	398.014	483.911	412.368	572.572	FALSE
Mer	4.10249	4.10093	0.00155177	0.99878	0.99878	1.00108	up	10461	Q12866	232.415	133.222	12.1415	Mer	41.5854	0	233.242	29.5841	9.14709	1.46007	4.08219	0	4.91605	19.122	142.053	0	Mer	0	0	12.1607	221.277	20.7471	7.56711	134.179	217.975	98.5479	105.245	98.6186	0.386553	Mer	18.7295	17.4803	17.7186	324.049	326.828	12.9839	0	3.36658	0	FALSE
