# Supplementary material for: Extensive serum biomarker analysis in the prethrombotic state of recurrent spontaneous abortion
Source: J Cell Mol Med. 2021 Jun 16;25(14):6679–94. doi: 10.1111/jcmm.16671 (PMC8278118; doi:10.1111/jcmm.16671)
Supplement: Supplementary file 5 — Table S3 [file JCMM-25-6679-s004.xls]

## Sheet: protein of NRSA vs NC
proteinID	AveExp.NRSA	AveExp.NC	logFC	P.Value	adj.P.Val	foldchange	Regulation	entrezID	uniprotID	NRSA25	NRSA26	NRSA27	proteinID	NRSA28	NRSA29	NRSA30	NRSA31	NRSA32	NRSA33	NRSA34	NRSA35	NRSA36	NC37	NC38	NC39	proteinID	NC40	NC41	NC42	NC43	NC44	NC45	NC46	NC47	NC48	Threshold
MIF	8.82834	13.2255	-4.39715	6.31506e-16	2.77863e-13	0.04746	down	4282	P14174	612.778	778.409	409.897	MIF	239.37	327.077	416.706	726.478	407.207	564.13	823.297	358.036	241.013	11305.1	12626.3	4543.09	MIF	11933	4400.07	8146.55	6665.23	18919	10151.9	9112.54	6998.58	26278.9	TRUE
Furin	13.5547	11.701	1.85374	1.24256e-06	0.000273363	3.61436	up	5045	P09958	9993.96	9412.83	13500.5	Furin	8199.41	11465.4	10082.3	21282.9	9176.48	15609.7	12236.1	12328.1	16632.5	8687.43	8450.8	1580.92	Furin	4366.12	2684.59	4473.16	3008.54	4459.75	1031.49	3102.47	3714.99	1902.12	TRUE
GASP-2	8.69194	2.0296	6.66234	3.54934e-05	0.00369759	101.289	up	100528062	Q96D09	309.864	522.892	360.551	GASP-2	708.856	575.882	475.531	670.367	296.794	512.818	97.0149	567.306	379.655	446.355	1183.03	0	GASP-2	0	39.5173	0	0	0	0	0	0	0	TRUE
G-CSF R	9.54612	7.29263	2.2535	3.16469e-05	0.00369759	4.76838	up	1441	Q99062	750.987	719.938	527.053	G-CSF R	681.079	559.055	783.238	726.568	432.29	1779.24	1126.85	765.264	731.791	791.442	1363.37	220.759	G-CSF R	57.0863	107.642	104.486	70.4586	226.243	23.9042	169.155	183.769	107.706	TRUE
EMMPRIN	8.35551	9.07169	-0.716181	4.20181e-05	0.00369759	0.608707	down	682	P35613	281.848	347.48	252.307	EMMPRIN	297.443	326.825	277.679	249.564	399.625	371.483	315.249	498.377	378.222	516.017	356.977	491.317	EMMPRIN	567.183	482.249	636.735	583.465	729.519	510.919	516.651	551.616	589.537	TRUE
Prolactin	14.9071	12.5175	2.38951	6.28564e-05	0.00460947	5.23978	up	5617	P01236	202118	163964	27556.2	Prolactin	13414.3	14316.9	33225.1	44982.7	23030.8	9355.46	62355.3	7766.54	25847.6	2542.28	16312.7	4045.74	Prolactin	2696.2	18710.2	19295.1	4978.29	4466.6	9555.06	5377.9	6874.64	1283.79	TRUE
B2M	10.4741	8.47023	2.00384	0.000115878	0.00566513	4.01066	up	567	P61769	1486.43	732.287	1490.64	B2M	1922	942.151	1406.5	1752.51	1576.98	1605.84	2348.78	1557.84	1012.69	1610.92	1655.37	297.108	B2M	315.511	268.298	267.529	336.934	184.89	347.283	169.725	277.173	208.115	TRUE
RBP4	13.3233	12.7845	0.538773	0.000110283	0.00566513	1.45274	up	5950	P02753	8102.42	10787.7	9673.18	RBP4	8993.1	9573.97	11045.6	10736.1	11344	10079.8	11331	10295.8	11663	9738.6	9957.52	4372.88	RBP4	6352.59	8156.16	6150.63	7116.58	6854.61	5127.31	8015.4	7031.52	7974.95	TRUE
DNAM-1	2.65559	7.51315	-4.85756	0.000109967	0.00566513	0.0344929	down	10666	Q15762	0	144.692	0	DNAM-1	0	0	0	26.5405	23.9547	57.5448	0	667.213	0	0	18.1982	207.921	DNAM-1	94.0738	280.29	483.712	67.3225	907.324	646.728	963.164	350.647	1948.03	TRUE
Dkk-3	12.7853	13.5522	-0.766987	0.000163481	0.00719316	0.587643	down	27122	Q9UBP4	9907.09	7674.81	9235.7	Dkk-3	8895.75	7286.04	8502.81	7659.96	5623.93	7054.34	8291.59	9220.25	1699.38	11771.1	11282.6	6983.05	Dkk-3	16257.1	8810.91	11613.6	11672.8	13905.3	10419.3	14265.4	14124	17156.2	TRUE
IL-15 R	1.07686	2.83629	-1.75942	0.000280991	0.0107116	0.295366	down	3601	Q13261	0	3.56392	0	IL-15 R	0.758648	0.0210829	0.811076	0.782211	0.73895	2.36999	4.70176	0	7.78251	0.624511	14.4937	2.27054	IL-15 R	3.24608	6.89562	9.80021	1.79425	6.34411	13.925	10.3309	14.0297	10.3253	TRUE
Tie-1	6.16555	7.37489	-1.20933	0.000292134	0.0107116	0.432468	down	7075	P35590	106.222	60.2096	50.517	Tie-1	39.3039	50.7872	99.51	145.853	65.9146	116.259	55.4609	60.3859	65.0685	67.4705	37.6239	202.399	Tie-1	190.565	106.312	301.116	279.408	197.422	270.379	145.871	260.759	224.476	TRUE
sFRP-3	12.7033	11.6966	1.00671	0.000357442	0.012098	2.00933	up	2487	Q92765	9506.74	7823.37	5519.86	sFRP-3	9965.98	4342.65	11247.6	11697.3	5700.9	5866.37	3382.58	6732.5	4339.32	3343.77	2907.41	3233.86	sFRP-3	3980.28	2718.78	4227.18	3461.65	3023.94	2463.01	7650.87	2221.68	2825.01	TRUE
MMP-3	10.5009	9.09354	1.40735	0.000594057	0.0186704	2.6525	up	4314	P08254	8776.63	1470.7	805.061	MMP-3	1578.96	2322.21	1567.05	1726.14	635.618	1298.11	692.348	1306.83	1103.02	435.705	976.094	381.27	MMP-3	875.064	869.58	426.577	400.771	644.071	969.998	296.474	411.191	429.453	TRUE
ADAM8	9.98942	8.52211	1.46731	0.000668807	0.0196183	2.76506	up	101	P78325	701.824	3762.91	511.55	ADAM8	333.911	691.724	650.642	1411.55	2187.48	2804.62	1299.64	993.662	528.235	881.698	456.453	228.569	ADAM8	311.495	312.862	261.099	214.874	224.302	328.68	2952.35	355.836	150.342	TRUE
Fetuin A	14.199	13.1026	1.0964	0.000893826	0.0245802	2.13821	up	197	P02765	20332.1	22965.4	11072.1	Fetuin A	25712.4	21356.1	25742.8	13540	14958.6	18663.2	21028.3	14932.3	22571.4	20030.3	19151.4	4339.81	Fetuin A	5045.94	8955.14	6044.37	8326.14	8149.31	8783.83	8863.84	10801.6	8255.49	TRUE
IGF-1R	8.3501	3.80768	4.54242	0.00140757	0.0364312	23.3026	up	3480	P08069	1528.02	123.987	323.658	IGF-1R	235.691	888.969	3106.62	5702.4	153.83	7.81287	134.011	164.567	205.261	132.738	370.318	3.35363	IGF-1R	0	5.19494	1.24667	0	19.9627	128.22	155.699	43.5083	0	TRUE
BAFF	5.23469	2.51464	2.72005	0.00153299	0.0374731	6.58895	up	10673	Q9Y275	13.5918	43.3785	48.8451	BAFF	58.6017	12.7779	29.3194	172.928	27.9479	56.1197	18.3657	46.6628	37.0645	14.0666	42.4604	1.68504	BAFF	0	0	37.4932	8.43978	16.4678	0	0	9.42634	9.4232	TRUE
LRIG3	8.48668	10.0628	-1.57615	0.00181354	0.0419978	0.335377	down	121227	Q6UXM1	238.504	1031.25	46.0894	LRIG3	295.972	403.2	175.989	284.038	229.387	1163.68	603.692	397.983	993.509	982.367	758.306	573.168	LRIG3	670.98	699.844	1847.55	447.667	1580.21	2064.89	1578.32	964.099	2687.48	TRUE
VE-Cadherin	8.92182	4.90614	4.01568	0.00200789	0.0441735	16.1748	up	1003	P33151	492.252	774.186	326.842	VE-Cadherin	349.418	290.487	319.636	414.773	370.248	914.912	480.476	775.036	779.945	697.185	1225.61	17.6959	VE-Cadherin	78.8396	0	21.6026	564.66	15.1653	0	3.08699	488.107	0	TRUE
RAGE	9.27662	9.8893	-0.612682	0.00244478	0.0512241	0.65398	down	5891	Q9UQ07	844.093	1015.39	532.459	RAGE	766.515	640.694	513.526	684.321	698.868	769.459	383.855	215.184	906.427	1219.67	965.466	1075.15	RAGE	856.311	753.163	995.088	929.366	1025.75	864.583	1083.59	955.348	753.817	FALSE
ICOS	13.539	12.5397	0.999275	0.00309073	0.0618145	1.999	up	29851	Q9Y6W8	19102.9	33560.5	9618.84	ICOS	9380.61	8760.56	9270.19	12179.1	16884	12483.8	11183.6	7684.78	7790.04	11229.7	12485.2	4999.36	ICOS	7925.62	5551.84	8547.37	5785.01	3035.84	4694.64	17022	1471.14	3638.28	FALSE
Desmoglein 2	9.59392	8.22833	1.36559	0.00352092	0.0645502	2.57682	up	1829	Q14126	1275.77	3043.52	1057.97	Desmoglein 2	384.977	550.478	648.768	1021.47	917.122	595.746	949.989	270.721	549.428	515.735	872.645	259.543	Desmoglein 2	435.775	243.546	568.144	297.09	155.27	66.2459	1387.89	69.4209	240.61	FALSE
SLAM	11.2859	10.1364	1.1495	0.00341653	0.0645502	2.21837	up	6504	Q13291	3791.56	7214.83	1891.03	SLAM	1184.93	2061.24	2191.9	2883.44	3202.73	3056.53	3503.11	1193.62	1786.16	1539.85	3094.48	1125.19	SLAM	1159.21	922.79	1394.75	1563.47	427.111	691.31	4103.71	328.078	820.096	FALSE
IL-1 RII	8.46696	6.86799	1.59897	0.00373037	0.0656545	3.02928	up	7850	P27930	3304.54	239.175	152.524	IL-1 RII	418.508	253.599	702.827	442.824	286.088	208.284	229.748	289.966	233.826	142.347	404.721	126.909	IL-1 RII	102.873	373.337	115.51	99.9443	234.577	82.7332	22.4226	98.4134	40.2852	FALSE
LAG-3	6.49674	2.76216	3.73458	0.00410455	0.0694617	13.3113	up	3902	P18627	91.9135	345.173	153.308	LAG-3	118.435	58.7634	252.148	241.117	0	118.492	138.786	38.9341	202.097	324.406	532.565	0	LAG-3	0	22.4149	0	0	0	0	0	0	2336.85	FALSE
Lipocalin-2	10.6356	10.8812	-0.245527	0.00451167	0.0735235	0.843508	down	3934	P80188	1619.62	1548.76	1448.16	Lipocalin-2	1595.58	1505.4	1885.54	1388.42	1404.76	1794.11	1368.77	1799.62	1839.87	1780.2	2030.12	2017.68	Lipocalin-2	2057.91	1596.73	1944.21	1778.45	1879.79	1939.83	2034.39	1769.08	1851.84	FALSE
IL-17B	11.9183	12.6731	-0.754804	0.00507076	0.0793109	0.592627	down	27190	Q9UHF5	2026.82	5826.35	3766.44	IL-17B	4782.42	3320.24	6489.1	2947.64	5575.21	4841.27	7232.39	3187.73	1339.34	6032.9	7396.06	5930.6	IL-17B	6178.45	6341.88	6385.46	3865.02	6368.8	7701.46	8777.4	6895.94	7909.89	FALSE
JAM-B	3.99821	2.09583	1.90238	0.00522731	0.0793109	3.7383	up	58494	P57087	3.28908	13.8572	21.8312	JAM-B	4.39472	38.1517	6.03105	27.8876	11.1415	47.0394	16.6438	49.903	7.48218	5.57187	2.7803	0	JAM-B	2.65149	11.0273	5.0295	3.08238	0	6.76599	24.8284	5.91125	0	FALSE
MCP-4	4.40244	5.95529	-1.55285	0.00576267	0.0845192	0.340836	down	6357	Q99616	34.613	88.2798	43.4487	MCP-4	42.5533	9.74259	14.3945	15.1553	22.9644	11.0281	25.6476	6.86304	7.05691	36.2547	95.2672	59.1322	MCP-4	16.3651	103.694	163.345	131.357	83.0349	7.76548	14.0688	103.409	328.414	FALSE
CEACAM-5	6.058	3.02284	3.03516	0.00615581	0.0873728	8.19736	up	1048	P06731	58.0549	385.272	93.2009	CEACAM-5	0	76.9569	81.4718	79.9846	45.891	187.966	240.969	51.8204	59.3796	96.6604	169.724	6.69061	CEACAM-5	0	55.7725	0	0	19.4289	43.3198	11.608	0	0	FALSE
IL-24	1.45827	3.82065	-2.36238	0.00749551	0.103063	0.194471	down	11009	Q13007	0	0	34.5765	IL-24	0.552881	1.46694	261.354	0	0	0	4.18162	0	0	30.3052	48.0775	2.38262	IL-24	20.0526	0	0	13.4868	6.56164	22.6918	61.0475	35.479	97.5265	FALSE
Cystatin B	9.34862	9.80491	-0.456291	0.00782364	0.104315	0.728857	down	1476	P04080	530.312	709.099	629.6	Cystatin B	610.852	444.968	668.034	477.085	589.995	773.111	780.37	989.731	800.791	420.068	899.365	1073.49	Cystatin B	829.712	810.002	1072.87	800.027	1392.48	818.375	984.577	790.565	1246.59	FALSE
HAI-2	8.84437	8.09672	0.747655	0.00864699	0.108705	1.67906	up	10653	O43291	537.464	472.843	339.395	HAI-2	471.813	672.195	469.513	739.061	551.687	512.583	566.117	361.643	157.263	647.953	385.277	155.251	HAI-2	305.484	160.565	190.395	257.025	325.479	122.862	376.621	323.022	372.732	FALSE
proteinID	AveExp.NRSA	AveExp.NC	logFC	P.Value	adj.P.Val	foldchange	Regulation	entrezID	uniprotID	NRSA25	NRSA26	NRSA27	proteinID	NRSA28	NRSA29	NRSA30	NRSA31	NRSA32	NRSA33	NRSA34	NRSA35	NRSA36	NC37	NC38	NC39	proteinID	NC40	NC41	NC42	NC43	NC44	NC45	NC46	NC47	NC48	Threshold
MCP-3	2.09145	2.97971	-0.888258	0.0085636	0.108705	0.540266	down	6354	P80098	9.01743	3.28486	3.86439	MCP-3	3.39737	2.99181	3.24646	2.58007	2.18214	3.34701	3.55364	1.41553	3.23441	10.9137	21.4682	3.66578	MCP-3	3.93009	4.3301	4.61138	3.02442	4.14405	21.7486	4.83253	9.02437	10.4474	FALSE
TACI	8.25238	7.28555	0.966821	0.0105136	0.128499	1.95453	up	23495	O14836	917.946	442.007	161.325	TACI	244.204	206.862	306.36	248.229	157.409	577.38	176.985	314.373	486.206	324.514	432.002	107.737	TACI	199.659	57.0218	201.416	131.774	147.704	87.7802	94.7158	184.884	183.644	FALSE
CD163	17.5119	17.0443	0.467635	0.0124988	0.148634	1.38284	up	9332	Q86VB7	147846	181464	145936	CD163	225720	147048	196072	197389	125878	188740	181924	204177	409273	222440	192248	88738.5	CD163	166345	101464	103606	151411	192883	75038.4	142059	103054	174507	FALSE
FAP	12.5401	12.7769	-0.236798	0.0143363	0.166	0.848627	down	2191	Q12884	4866.38	5278.3	5862.3	FAP	7289.26	5996.72	6038.58	5948.35	6667.1	5209.91	6299.32	5855.43	6562.97	8507.06	7831.78	7860.19	FAP	7464.37	6509.77	5318.51	5357.84	7534.6	5171.1	8864.45	6634.49	8578.79	FALSE
CD40L	7.33149	7.95806	-0.626577	0.0152205	0.171718	0.647711	down	959	P29965	160.395	84.8683	156.65	CD40L	152.111	120.954	196.006	136.958	145.817	196.939	258.813	182.216	197.698	311.443	252.026	308.073	CD40L	271.018	244.054	253.308	267.512	298.178	63.1217	272.949	295.652	321.373	FALSE
Leptin	11.4031	10.4922	0.910909	0.0178564	0.19642	1.88023	up	3952	P41159	1029.32	1549.05	5052.7	Leptin	1275.67	3851.78	2006.48	3171	2481.02	4363	4143.3	4004.74	3423.44	3107.25	3386.29	393.721	Leptin	1228.56	1548.72	2953.24	1277.93	1500.48	4107.53	371.678	868.399	1332.31	FALSE
IL-28A	0.929044	1.59024	-0.6612	0.0205168	0.22018	0.632352	down	282616	Q8IZJ0	0.934073	0.270996	0.92574	IL-28A	0.65503	0.668276	1.00703	1.48289	0.569726	0.433657	1.77141	1.18749	1.55459	3.61972	3.66898	1.02285	IL-28A	3.08539	1.89093	2.77461	1.40613	1.78525	0	1.4589	3.14557	3.17905	FALSE
Fractalkine	9.78132	8.54556	1.23576	0.0217599	0.22796	2.35506	up	6376	P78423	753.131	2835.02	719.149	Fractalkine	351.702	532.967	528.204	1066.86	952.762	1242.33	879.382	1672.78	751.703	542.573	800.356	231.529	Fractalkine	68.0382	138.886	461.6	271.01	231.485	1356.31	1146.7	68.2492	2398.38	FALSE
C5a	10.9341	10.3579	0.576265	0.0243427	0.249089	1.49098	up	727	P01031	2286.34	1668.34	1244.67	C5a	2081.65	2190.98	2894.06	2777.28	1837.36	1883.71	1532.88	1743.09	1943.52	1907.71	488.04	1366.19	C5a	649.513	1145.86	1047.84	2170.56	1374.35	2677.41	2429.27	791.931	1693.32	FALSE
FOLR1	8.09746	6.86095	1.23651	0.0250989	0.250989	2.35628	up	2348	P15328	643.587	298.767	310.633	FOLR1	197.556	235.477	251.432	159.596	191.594	275.726	371.074	243.82	319.259	221.074	221.252	160.696	FOLR1	77.8583	58.4101	207.053	57.3343	173.537	69.9437	100.653	78.1255	133.625	FALSE
Angiotensinogen	12.0299	13.1502	-1.12033	0.0275396	0.252446	0.45999	down	183	P01019	6357.75	6427.18	5052.24	Angiotensinogen	1674	11644.6	6270.41	15208	8119.77	2331.63	2463.39	2254.69	705.681	11983	14534.7	6898.25	Angiotensinogen	16026.6	1615.77	13124.4	4523.77	6336.02	19521.5	24356.2	4478.91	12762.5	FALSE
Cadherin-11	2.21404	5.66251	-3.44847	0.0274688	0.252446	0.0916024	down	1009	P55287	0	723.472	0	Cadherin-11	0	366.427	0	0	0	0	0	10.6458	31.1042	203.644	40	177.992	Cadherin-11	0	0	36.3425	149.729	85.495	539.797	1361.43	0	528.283	FALSE
IL-12p40	4.71943	4.06875	0.650677	0.02643	0.252446	1.5699	up	3593	P29460	91.8846	14.8784	25.1644	IL-12p40	24.9557	9.18272	37.7006	38.1523	13.9741	24.5035	18.3027	22.5326	40.6889	22.8225	19.8011	11.3393	IL-12p40	15.5098	13.3274	13.4465	19.5993	19.1221	8.77974	10.6604	26.4255	17.4097	FALSE
LYVE-1	11.1906	11.3621	-0.171469	0.0259235	0.252446	0.887938	down	10894	Q9Y5Y7	2220.35	2107.01	2345.55	LYVE-1	2078.79	2445.96	2675.42	2000.93	2735.44	2313.24	2193.63	2520.81	2529.31	2594.3	2610.19	2583.79	LYVE-1	2650.51	2425.27	2622.43	2805.72	2821.6	2583.89	2910.49	2505.85	2502.42	FALSE
NCAM-1	15.7217	16.0515	-0.329776	0.0281377	0.252665	0.79566	down	4684	P13591	28894.8	57067	60470.8	NCAM-1	69814.7	57457.7	64607.6	61666.3	62913.8	58054.3	54612.7	60888.1	32030.1	64057.7	51788.5	88486.2	NCAM-1	98140.5	61105.4	79174.7	61569.9	66079.1	43538.5	69002.4	70083.5	80658.6	FALSE
ANGPTL4	13.3897	11.5939	1.79585	0.0292439	0.252835	3.4722	up	51129	Q9BY76	10366.1	2427.27	14685.1	ANGPTL4	10441.2	21871.7	18454.6	7741.12	6025.76	15231	19815.9	27448.6	3877.21	6685.36	4437.97	496.973	ANGPTL4	858.489	7649.38	1215.53	3248.27	2174.15	3249.17	35364.6	1194.77	6624.18	FALSE
Testican 2	7.88251	7.13874	0.743773	0.0293059	0.252835	1.67455	up	9806	Q92563	314.038	1079.48	243.054	Testican 2	146.582	180.037	145.364	340.134	140.371	219.523	270.604	175.891	178.631	212.58	213.781	141.57	Testican 2	131.96	155.054	112.802	102.451	93.9641	105.485	306.554	72.374	167.233	FALSE
IL-18 Rb	6.30742	4.30262	2.0048	0.0318271	0.254617	4.01332	up	8807	O95256	206.307	29.9705	70.2071	IL-18 Rb	27.9057	225.311	272.54	467.119	46.8209	53.1516	21.9948	19.6402	128.405	18.1136	125.489	24.9018	IL-18 Rb	0.991097	246.229	0.45079	7.97539	8.00711	43.9403	52.5687	12.8641	27.9087	FALSE
proteinID	AveExp.NRSA	AveExp.NC	logFC	P.Value	adj.P.Val	foldchange	Regulation	entrezID	uniprotID	NRSA25	NRSA26	NRSA27	proteinID	NRSA28	NRSA29	NRSA30	NRSA31	NRSA32	NRSA33	NRSA34	NRSA35	NRSA36	NC37	NC38	NC39	proteinID	NC40	NC41	NC42	NC43	NC44	NC45	NC46	NC47	NC48	Threshold
Galectin-3	8.61311	8.00619	0.606925	0.0314162	0.254617	1.52301	up	3958	P17931	405.701	975.049	239.06	Galectin-3	515.578	399.238	135.943	298.659	379.763	253.418	530.769	543.064	572.321	280.84	410.252	225.575	Galectin-3	399.216	124.379	633.881	262.006	278.478	417.534	148.718	147.128	145.13	FALSE
Cathepsin B	12.8426	12.526	0.316624	0.0310976	0.254617	1.24541	up	1508	P07858	8563.89	5372.09	6541.99	Cathepsin B	9538.35	6148.07	7011.09	4709.47	7469.09	8078.25	8147.42	8065.55	10657.2	6972.69	7912.08	4460.17	Cathepsin B	7682.66	4869.49	5721.03	6233.89	5951.25	4331.7	5488.61	6535.91	5822.85	FALSE
Leptin R	3.92672	5.79984	-1.87312	0.0310576	0.254617	0.272983	down	3953	P48357	7.03047	0	103.181	Leptin R	105.631	1.60953	0	79.4328	66.1767	72.1385	0	86.1628	18.0825	144.044	361.648	42.9022	Leptin R	16.734	134.586	80.277	60.5486	44.7561	5.11164	55.5713	133.359	14.1344	FALSE
ANG-4	11.4039	8.15872	3.24515	0.03346	0.258948	9.48175	up	51378	Q9Y264	2351.37	1751.81	825.747	ANG-4	5517.97	1581.43	1640.73	1141.34	4407.91	6294.29	4573.66	3471.91	6360.88	1894.53	4867.65	241.143	ANG-4	1198	637.214	617.406	1568.74	748.173	0	386.36	0	614.771	FALSE
IL-16	4.7025	5.23022	-0.527723	0.0335455	0.258948	0.693649	down	3603	Q14005	132.715	22.9381	20.7113	IL-16	32.1677	16.2397	21.9194	26.1574	19.8585	17.5173	24.5914	15.3531	23.281	34.8768	31.3177	46.0739	IL-16	40.36	30.2002	30.5029	25.635	26.2018	45.6974	28.2014	70.4431	48.9585	FALSE
CD6	13.0284	12.0255	1.00291	0.0350105	0.261095	2.00403	up	923	P30203	81963.1	7791.82	2822.13	CD6	2781.61	171409	5807.3	6916.99	7523.35	6288.94	6204.24	4573.44	2491.52	4686.49	5324.11	7032.67	CD6	5478.08	4483.06	7604.07	1635.99	2650.76	2031.89	9894.17	1996	4819.9	FALSE
ALCAM	10.3597	10.8161	-0.456343	0.0345719	0.261095	0.728831	down	214	Q13740	1412.93	1485.11	230.31	ALCAM	1387.81	1313.55	1484.22	1548.97	1889.01	1745.73	1525.1	1619.04	1587.58	1874.16	1691.33	1480.28	ALCAM	1913.82	1739.87	1865.11	1818.25	1850.49	1721.83	1783.16	1863.93	2087.08	FALSE
CEA	9.35766	8.20896	1.14869	0.0360267	0.264196	2.21713	up	1048	P06731	7218.2	355.099	370.276	CEA	622.801	352.146	1903.69	2054.85	604.846	304.395	304.701	433.951	312.824	145.834	829.927	300.83	CEA	204.508	642.406	214.01	295.102	332.039	342.17	169.148	396.169	187.17	FALSE
DAN	9.95292	10.5229	-0.570024	0.0397273	0.286558	0.673605	down	5073	O95453	865.839	1121.2	938.822	DAN	841.208	1145.76	1398.57	1197.75	941.262	1285.24	996.299	600.874	832.769	1432.52	2689.78	1149.25	DAN	1110.12	1217.45	1062.3	941.987	1393.8	1946.24	1396.43	3259.25	1380.52	FALSE
FABP2	7.34978	6.26938	1.08039	0.0421466	0.299105	2.11461	up	2169	P12104	226.066	225.706	81.803	FABP2	386.773	218.165	120.23	338.834	83.0588	125.17	93.9894	238.349	97.6079	117.065	222.479	153.602	FABP2	0	68.3536	99.4188	214.966	159.683	40.0904	148.173	76.085	94.2922	FALSE
IGFBP-5	7.82709	4.6264	3.20069	0.0438329	0.306134	9.19399	up	3488	P24593	0	897.249	36.0112	IGFBP-5	5033.52	51.027	48.5604	475.871	900.241	1578.9	132.041	2096.36	228.971	1359.94	1131.39	0	IGFBP-5	9.51719	0	520.623	41.9109	46.9675	0	548.946	4.38618	0	FALSE
Albumin	10.4631	10.1666	0.296485	0.0470948	0.313875	1.22815	up	213	P02768	1089.59	640.75	1428.89	Albumin	1424.82	1283.18	1751.24	1600.86	1400.85	1521.96	1783.79	1529.91	2084.29	1116.06	1313.45	1085.48	Albumin	1080.93	835.681	852.513	1406.64	1455.9	980.008	1260.34	1243.53	1363.82	FALSE
Follistatin-like 1	9.72345	12.231	-2.50753	0.0463859	0.313875	0.175856	down	11167	Q12841	571.053	283.2	11.0826	Follistatin-like 1	382.146	1377.36	86.2281	46.894	91587.5	235.44	112468	178.9	70159.9	3138.7	72770.9	1474.58	Follistatin-like 1	1389.93	666.981	545.894	27567.4	691.785	2027.48	6318.84	18534.9	195897	FALSE
IL-32 alpha	3.97277	4.59099	-0.61822	0.0477945	0.313875	0.651474	down	9235	P24001	29.1545	32.3317	11.051	IL-32 alpha	12.6077	4.98767	8.17892	9.65615	12.4382	22.9995	25.2498	18.9276	12.7809	16.2403	22.4194	24.4338	IL-32 alpha	13.9271	11.3363	19.7818	14.4327	27.222	28.6954	39.7275	29.8995	59.0299	FALSE
NT-3	7.28792	6.44014	0.847774	0.0475851	0.313875	1.79972	up	4908	P20783	69.324	122.912	116.789	NT-3	248.879	333.801	41.366	153.082	111.257	288.665	102.783	675.654	164.719	160.001	210.041	75.0082	NT-3	101.608	99.6874	92.7781	181.119	205.906	21.2673	39.4548	87.0665	23.5599	FALSE
proteinID	AveExp.NRSA	AveExp.NC	logFC	P.Value	adj.P.Val	foldchange	Regulation	entrezID	uniprotID	NRSA25	NRSA26	NRSA27	proteinID	NRSA28	NRSA29	NRSA30	NRSA31	NRSA32	NRSA33	NRSA34	NRSA35	NRSA36	NC37	NC38	NC39	proteinID	NC40	NC41	NC42	NC43	NC44	NC45	NC46	NC47	NC48	Threshold
IL-3	5.65766	3.85924	1.79841	0.0522558	0.332593	3.47838	up	3562	P08700	201.151	11.1047	71.4484	IL-3	8.51294	98.8044	102.292	404.394	24.1672	18.3654	26.9546	48.7066	56.3704	13.8561	64.8495	34.4387	IL-3	32.4808	10.5903	4.40981	0	23.5446	20.7778	13.2467	13.0967	10.1726	FALSE
CTACK	10.2471	10.7374	-0.490278	0.0536684	0.332593	0.711888	down	10850	Q9Y4X3	1324.15	1014.33	839.74	CTACK	1194.9	1200.82	2661.81	578.268	1507.36	1284.53	1312.95	1264	1283.8	2867.03	1930.2	841.539	CTACK	2497.45	1125.05	1573.24	1281.53	2497.21	1249.21	1440.12	1618.54	3171.29	FALSE
PF4	13.0698	13.3101	-0.240303	0.0529836	0.332593	0.846567	down	5196	P02776	6514.17	8452.23	7429.81	PF4	7953.02	7469.04	9255.88	7064.93	10639.3	8774.67	10726.9	8881.32	11533.5	11928.1	10710.9	9571.01	PF4	8861.39	9169.5	9835.95	9500.9	9788.58	7804.73	13480.7	9787.44	12855.9	FALSE
BMP-4	3.71491	5.27416	-1.55925	0.052929	0.332593	0.339327	down	652	P12644	3.37436	28.6853	0	BMP-4	30.3295	24.9124	26.0782	17.9853	14.1202	93.8153	26.1255	0.43848	7.66816	7.26227	71.2347	38.4354	BMP-4	35.8209	45.7934	20.1256	26.941	30.9451	33.5726	81.027	290.139	16.8615	FALSE
TACE	9.20185	7.0799	2.12196	0.0556407	0.340027	4.35284	up	6868	P78536	2194.2	150.158	549.858	TACE	565.42	950.174	2554.88	5141.75	361.426	208.908	187.503	239.78	388.167	143.168	588.569	172.055	TACE	129.412	247.242	117.879	13.6065	144.315	294.754	369.678	277.097	9.26296	FALSE
CD14	12.3824	12.6311	-0.24869	0.0564604	0.340309	0.84166	down	929	P08571	4299	6955.72	5027.41	CD14	3431.71	3626.11	6113.99	4456.47	7039.15	6282	4618.69	7154.73	7188.29	7387.36	7153.57	6529.41	CD14	4519.9	5857.97	6170.66	7040.57	4953.82	7361.3	6462.3	6023.41	7522.95	FALSE
S100A8	6.25644	5.56403	0.69241	0.0595057	0.344506	1.61598	up	6279	P05109	46.6978	139.588	113.713	S100A8	29.3215	59.2758	33.4969	118.671	56.7214	220.501	101.988	85.5542	59.2548	10.5407	51.7782	125.985	S100A8	61.287	40.5297	139.349	51.1337	26.9549	51.8316	115.238	24.6146	18.5235	FALSE
IL-29	7.87282	5.84339	2.02943	0.0591987	0.344506	4.08244	up	282618	Q8IU54	532.142	698.989	238.755	IL-29	99.3615	319.13	390.688	127.494	244.147	175.794	228.792	122.086	154.092	444.664	376.946	34.5785	IL-29	89.0533	9.49932	18.857	31.7771	237.01	0	81.2776	68.7542	253.797	FALSE
PARC	10.6569	10.8201	-0.1632	0.0585592	0.344506	0.893042	down	6362	P55774	1353.24	1945.34	1608.48	PARC	1430.34	1736.23	1903.33	1451.01	1714.38	1603.93	1592.31	1576.01	1553.53	2202.46	1998.62	1662.71	PARC	1809.31	1829.75	1799.17	1923.74	1825.54	1627.34	1699.83	1696.58	1685.3	FALSE
CD40	7.5529	8.09053	-0.53763	0.0613149	0.345879	0.688901	down	958	P25942	122.381	352.756	183.382	CD40	153.966	236.622	244.681	198.14	164.519	249.244	207.625	123.659	122.077	249.844	296.404	199.219	CD40	217.2	215.922	492.823	189.269	342.813	210.195	308.676	480.768	232.782	FALSE
Ferritin	17.4917	16.8664	0.625362	0.0608987	0.345879	1.5426	up	2495	P02794	207994	51031.2	246232	Ferritin	229555	46419.7	358483	183698	220194	268536	221792	355094	179853	152763	79766.1	159379	Ferritin	191486	159273	29275.2	55317.6	173287	226155	128481	122080	143480	FALSE
Transferrin	13.1772	13.3083	-0.131059	0.0637773	0.355216	0.913161	down	7018	P02787	9658.79	9425.86	10677.8	Transferrin	8968.46	9451.21	8802.94	9038.59	10095.8	8981.64	8615.53	8993.11	8647.16	9531.45	8717.46	10601.2	Transferrin	10688.2	11403.9	9183.57	10540.7	9572.87	11173.7	10869.7	9351.69	10486.1	FALSE
CD58	11.4314	10.8183	0.613143	0.0652923	0.359108	1.52959	up	965	P19256	5251.57	8596.09	3025.36	CD58	1964.98	1057.05	2270.49	2998.55	2874.39	3354	3480.31	1563.71	1934.14	2459.05	3138.31	2155.39	CD58	2929.4	1854.38	1089.28	1293.93	1598.69	1082.09	3308.09	1153.96	1417.57	FALSE
CA9	6.77201	6.26666	0.505357	0.06837	0.371393	1.41947	up	768	Q16790	96.8726	205.688	60.3541	CA9	167.869	75.6088	68.1423	161.655	134.112	131.362	107.984	71.4437	112.886	100.757	121.987	61.1998	CA9	56.8258	76.1576	99.7966	82.5324	76.1215	23.3512	203.904	44.176	84.3598	FALSE
Adipsin	13.341	13.1258	0.215182	0.0745319	0.371646	1.16085	up	1675	P00746	10752.3	8687.68	9341.95	Adipsin	9119.39	9443.87	10957.3	11579.5	10398.6	11140.1	10891.2	12066.5	10716.9	9897.09	11341.3	8328.44	Adipsin	8323.72	8583.09	8988.88	8228.77	9558.31	8379.07	8977.63	8561.76	8541.02	FALSE
IL-1 F9	4.95354	2.9431	2.01043	0.0730569	0.371646	4.02904	up	56300	Q9NZH8	22.5465	64.4663	77.5585	IL-1 F9	102.223	0	39.1989	48.2774	65.7397	26.4351	109.914	1.17788	70.5268	80.1544	93.7296	0.140514	IL-1 F9	0	69.8156	17.4671	0	0	0	61.6585	0	58.5847	FALSE
CNTF	5.95215	7.07348	-1.12133	0.0751739	0.371646	0.459671	down	1270	P26441	234.602	91.8451	0	CNTF	16.4795	290.925	38.5555	42.2094	23.9595	133.766	175.232	277.733	99.6237	285.59	39.0359	88.7269	CNTF	124.627	126.616	116.802	358.602	116.866	142.627	105.077	91.0208	307.475	FALSE
IL-17E	1.20194	2.94701	-1.74507	0.0741088	0.371646	0.29832	down	64806	Q9H293	0	35.18	0	IL-17E	0	0	0	0	0	36.637	0	8.22636	0.748801	0	0	2.06725	IL-17E	32.6013	0	51.8762	15.7341	9.18451	67.7192	5.6619	0	103.011	FALSE
ADAM12	11.9065	10.4382	1.46829	0.0725008	0.371646	2.76693	up	8038	O43184	5026.31	13384.5	2734.84	ADAM12	1638.1	2457.27	3443.12	4910.92	4157.38	4255.24	8841.98	2165.43	2405.96	2128.34	4838.75	1813.27	ADAM12	1565.69	727.644	1219.47	1104.96	675.536	855.724	4577.68	302.604	2190.25	FALSE
MDC	7.54389	9.15843	-1.61454	0.0717049	0.371646	0.326569	down	6367	O00626	99.2351	803.41	475.294	MDC	83.7266	40.2611	1518.58	19.6895	20.9808	465.522	303.526	334.366	402.451	890.147	1661.15	949.65	MDC	15.1135	1350.92	492.294	1075.96	1239.68	225.386	98.8529	1795.18	1475.58	FALSE
NAP-2	8.32988	8.46841	-0.138536	0.0750706	0.371646	0.908441	down	5473	P02775	273.267	321.357	343.813	NAP-2	315.292	302.796	322.932	279.603	334.661	326.975	344.015	324.872	372.75	415.322	432.523	340.775	NAP-2	341.676	330.507	324.535	352.645	333.439	310.457	345.858	353.976	375.854	FALSE
Trappin-2	9.79696	10.0149	-0.217914	0.0744507	0.371646	0.859808	down	5266	P19957	844.695	812.923	946.448	Trappin-2	760.53	939.99	907.535	775.052	930.192	1002.64	781.983	1018.58	997.84	909.528	1124.27	885.996	Trappin-2	1050.58	1060.98	1043.21	996.795	1128.5	870.573	1420.82	963.333	1052.93	FALSE
PAI-1	15.4558	15.7038	-0.248046	0.0779852	0.376792	0.842036	down	5054	P05121	35485.6	44836.1	44917.3	PAI-1	42091.3	46972.8	53066.7	57367.6	44013.7	46998.6	41801.1	41214.5	44276.6	56723.4	55063.9	51056.9	PAI-1	43694	49858.7	47694	50682.5	40841.8	51921.3	65122.5	64604.6	71308.2	FALSE
CA125	11.3193	9.70709	1.61219	0.0845871	0.376792	3.05715	up	94025	Q8WXI7	12248.4	1524.65	414.56	CA125	955.456	6916.12	4983.77	3433.89	8994.61	2234.85	4398.6	754.726	1316.36	2773.93	1559.39	2678.43	CA125	167.223	1067.83	285.915	6588.1	346.78	889.413	693.906	689.836	197.342	FALSE
MMP-8	7.78542	8.65571	-0.870282	0.081939	0.376792	0.54704	down	4317	P22894	107.356	100.138	371.646	MMP-8	215.874	192.685	922.636	581.527	169.969	581.816	186.273	157.393	47.7434	80.9248	279.238	542.191	MMP-8	108.718	1078.08	258.7	585.582	194.412	1327.2	681.976	874.802	529.243	FALSE
Nidogen-1	14.7142	14.566	0.148231	0.0832978	0.376792	1.10821	up	4811	P14543	29340.8	29691.5	26128.7	Nidogen-1	24034.3	25382.4	28199.8	27286	25411.1	27038.2	27205.1	26099.2	27277.6	21239.1	30427.1	28391.5	Nidogen-1	24478.8	23034.7	27195.5	19889.1	25199.2	24173.6	23469.6	19595.7	26430.3	FALSE
MBL	11.2751	11.4072	-0.132076	0.0792747	0.376792	0.912517	down	4153	P11226	2846.45	2501.69	2536.45	MBL	2709.65	2580.96	2713.54	2052.71	2662.29	2391.21	2309.37	2205.23	2341.32	2841.51	2747.99	2306.71	MBL	2854.96	2550.54	2464.52	2671.36	2730.52	2687.28	3334.35	2479.15	3060.32	FALSE
Aggrecan	0.507876	1.47518	-0.967299	0.0825189	0.376792	0.511463	down	176	P16112	0.590369	8.53908	0	Aggrecan	0	0.727937	0	1.58277	0	0	0.00928459	0	0	0	2.60886	0	Aggrecan	0	10.3771	3.09788	0	0	4.90614	2.12305	5.11927	10.2285	FALSE
BMPR-IA	0.314321	2.91621	-2.60189	0.0808093	0.376792	0.164723	down	657	P36894	0	0	0	BMPR-IA	0	0	0	12.6597	0	0	0	0	0	0	0	0	BMPR-IA	0	1.67802	28.828	86.697	0	537.126	25.374	343.287	0	FALSE
Thrombospondin-2	8.23945	8.6661	-0.426644	0.0776197	0.376792	0.74399	down	7058	P35442	262.977	158.175	242.867	Thrombospondin-2	273.337	150.832	363.511	362.07	327.587	567.803	497.591	253.86	431.772	315.021	320.13	418.569	Thrombospondin-2	432.121	348.673	352.612	337.106	390.054	209.786	588.613	614.901	873.678	FALSE
BLC	4.10153	3.19429	0.907232	0.0847783	0.376792	1.87544	up	10563	O43927	62.8194	9.41236	4.35433	BLC	6.55567	6.55392	86.4551	66.9366	7.13914	15.0675	83.0579	5.19086	6.97612	7.68101	12.8497	6.16948	BLC	7.69057	5.93074	7.03366	20.047	10.1807	4.08311	7.08347	7.16794	9.5003	FALSE
IL-6	5.85522	5.17108	0.684138	0.0820896	0.376792	1.60674	up	3569	P05231	370.399	49.5935	43.0891	IL-6	44.634	34.2687	53.3057	40.2671	53.5637	58.0419	59.3291	44.3842	52.7358	95.7791	65.9544	22.1075	IL-6	20.1937	24.7372	22.2306	33.7694	31.0949	70.6473	29.5583	31.1589	31.092	FALSE
Axl	9.5258	9.11246	0.413341	0.0878925	0.386727	1.33177	up	558	P30530	888.614	873.761	559.871	Axl	673.372	639.554	530.862	862.622	748.691	840.331	885.491	511.261	1036.7	768.35	674.564	295.431	Axl	801.663	420.261	553.213	625.53	864.525	320.165	686.371	338.293	704.167	FALSE
FAS L	6.27572	6.73307	-0.457344	0.0919358	0.388045	0.728326	down	356	P48023	60.4872	109.044	68.9361	FAS L	73.6845	115.351	115.204	73.7563	93.9753	76.5245	52.1457	40.8323	79.0231	121.099	155.605	153.702	FAS L	121.093	54.3457	85.2532	74.1095	120.987	96.4352	85.2855	165.567	93.9396	FALSE
proteinID	AveExp.NRSA	AveExp.NC	logFC	P.Value	adj.P.Val	foldchange	Regulation	entrezID	uniprotID	NRSA25	NRSA26	NRSA27	proteinID	NRSA28	NRSA29	NRSA30	NRSA31	NRSA32	NRSA33	NRSA34	NRSA35	NRSA36	NC37	NC38	NC39	proteinID	NC40	NC41	NC42	NC43	NC44	NC45	NC46	NC47	NC48	Threshold
Fcg RIIBC	7.94155	8.35237	-0.410829	0.0934836	0.388045	0.752191	down	2213	P31994/P31995	174.354	222.824	182.885	Fcg RIIBC	320.37	299.965	230.182	368.791	248.43	270.804	423.401	195.467	143.428	354.201	561.479	273.986	Fcg RIIBC	194.061	280.596	330.36	214.528	302.54	255.679	495.375	447.045	396.699	FALSE
IL-18	10.4095	10.0499	0.35963	0.0927623	0.388045	1.2831	up	3606	Q14116	1266.59	1836.45	1042.2	IL-18	1600.63	673.157	864.726	1570.34	1182.15	1483.13	1733.51	1613.96	2282.02	913.159	827.52	807.618	IL-18	1353.88	809.016	1291.47	711.104	1396.88	887.268	1232.92	1177.06	1801.56	FALSE
Persephin	11.0922	11.3714	-0.27918	0.0904115	0.388045	0.824059	down	5623	O60542	1573.01	2450.23	1976.1	Persephin	1568.28	1747.25	2106.33	2026.3	2065.7	4754.65	2455.45	1903.85	2850.23	3352.92	2583.92	2386.69	Persephin	2687.51	1954.75	2484.02	2313.07	2574.99	2524.99	4179.87	3584.54	1957.19	FALSE
proteinID	AveExp.NRSA	AveExp.NC	logFC	P.Value	adj.P.Val	foldchange	Regulation	entrezID	uniprotID	NRSA25	NRSA26	NRSA27	proteinID	NRSA28	NRSA29	NRSA30	NRSA31	NRSA32	NRSA33	NRSA34	NRSA35	NRSA36	NC37	NC38	NC39	proteinID	NC40	NC41	NC42	NC43	NC44	NC45	NC46	NC47	NC48	Threshold
MPIF-1	7.9035	8.21123	-0.307732	0.0921883	0.388045	0.807911	down	6368	P55773	345.704	267.853	242.056	MPIF-1	376.976	141.651	252.326	170.459	242.511	268.335	140.274	238.397	300.674	253.328	292.656	274.286	MPIF-1	404.935	267.572	314.699	362.735	362.728	160.105	282.146	292.648	365.11	FALSE
GITR	6.54065	7.47077	-0.930124	0.0913736	0.388045	0.524813	down	8784	Q9Y5U5	196.486	351.572	45.5434	GITR	20.1567	67.1134	148.141	438.614	75.2163	58.7381	47.4236	134.336	45.3885	402.401	274.562	228.953	GITR	183.964	164.222	164.111	161.763	36.5766	115.711	676.661	49.9099	304.627	FALSE
TGFa	5.22817	6.21917	-0.991002	0.0953378	0.392043	0.503128	down	7039	P01135	44.627	17.6427	45.9398	TGFa	65.8251	14.8619	88.7406	40.4879	17.2435	20.2515	171.745	55.6827	11.8589	50.492	26.0133	35.8671	TGFa	39.0288	133.016	38.0558	81.8567	45.3286	98.9518	783.591	135.66	65.1405	FALSE
IL-27	8.65508	7.47772	1.17736	0.110203	0.440812	2.26162	up	246778	Q8NEV9	260.398	253.922	175.324	IL-27	120.137	1015.1	617.554	188.823	176.731	558.236	799.981	1401	970.77	242.452	183.489	124.139	IL-27	44.1647	845.57	40.2164	333.86	121.538	88.2925	1462.82	66.2898	320.749	FALSE
TARC	7.34808	8.02886	-0.680781	0.108316	0.440812	0.623828	down	6361	Q92583	47.0048	134.98	345.89	TARC	277.874	285.471	314.094	119.273	244.695	250.943	142.473	71.4685	78.2931	310.25	537.885	220.885	TARC	171.763	212.145	290.793	199.269	324.32	171.694	492.389	216.422	207.688	FALSE
VEGF-D	3.99111	4.49849	-0.50738	0.109444	0.440812	0.703499	down	2277	O43915	26.7694	14.8802	12.2669	VEGF-D	11.317	10.663	26.1396	24.8688	15.8385	17.6503	17.1006	12.4914	4.77688	12.1927	24.0914	15.3963	VEGF-D	55.3572	18.2761	22.4821	28.5344	14.4374	11.2976	19.7751	20.9036	49.3581	FALSE
OPN	13.4389	14.3247	-0.885799	0.111909	0.443605	0.541188	down	6696	P10451	1274.07	21887	23943.6	OPN	21831.3	21054	17789.3	121.444	18834.5	36287.8	26191.3	17816.1	16478.9	27570.9	10891.1	20135.2	OPN	23194.1	22447.5	16036.2	16530.2	43343.7	19680.9	11244.7	24350.7	28573.3	FALSE
Granulysin	11.0831	10.7083	0.374778	0.113868	0.447338	1.29664	up	10578	P22749	2390.61	1629.89	2208.3	Granulysin	763.596	2714.25	1958.65	2439.42	1662.73	4012.31	3180.41	2274.78	2626.55	3090.28	2064.13	2204.78	Granulysin	1621.97	1570.11	1402.5	1483.11	1513.21	472.701	2010.94	1656.76	2688.29	FALSE
Angiostatin	14.9989	15.2948	-0.29588	0.123081	0.455088	0.814575	down	5340	P00747	28633	41178.2	25019.7	Angiostatin	18317.5	32445.3	44584.8	41685.1	34208.1	32602	47918.3	28447.5	30639.1	32542.8	31439.2	36024.1	Angiostatin	46660.8	31268.8	38200	33165.1	58097.8	59724.2	39735.1	31940.9	59278.3	FALSE
IL-10 Ra	13.3629	12.7962	0.566736	0.121691	0.455088	1.48117	up	3587	Q13651	9954.43	8479.92	6337.86	IL-10 Ra	7513.88	8942.19	7711.54	8098.57	7547.29	9147.23	7239.5	10892	152751	14385.8	7329.07	5498.54	IL-10 Ra	4028.56	5043.32	6063.12	5978.37	5240.2	35280.1	11660.8	4675.73	3888.19	FALSE
EGF	6.01542	6.55086	-0.535445	0.120783	0.455088	0.689946	down	1950	P01133	85.2992	88.5987	69.994	EGF	88.0156	93.3732	71.3923	81.1148	105.561	87.0939	99.2513	18.5795	9.62805	113.983	133.785	80.5015	EGF	98.1919	86.0408	69.6005	82.5784	92.4472	68.1358	81.0913	111.991	118.652	FALSE
IGFBP-1	11.6884	12.3191	-0.630689	0.122283	0.455088	0.645868	down	3484	P08833	6122.32	3864.14	1745.84	IGFBP-1	8456.51	1120.67	5427.99	2168.28	1807.92	1309.9	13071.1	2921.72	3989.49	6321.67	1404.2	4361.12	IGFBP-1	6557.16	5901.21	3363.84	4306.52	6434.4	5423.16	6863.52	7887.63	7710.17	FALSE
MCP-1	7.69867	7.34275	0.355923	0.119477	0.455088	1.2798	up	6347	P13500	871.674	236.906	176.421	MCP-1	238.966	175.19	195.807	140.94	189.448	147.3	219.594	134.961	174.348	319.78	329.555	138.402	MCP-1	155.719	99.5653	132.636	123.466	122.126	202.118	137.444	114.011	215.904	FALSE
MIG	2.04063	0.988742	1.05189	0.117556	0.455088	2.07325	up	4283	Q07325	30.8948	5.78577	0	MIG	6.46306	0.911072	8.67213	7.53939	2.05637	0.139539	1.95594	0.267146	6.07261	27.5042	0.861013	0	MIG	2.88746	0.115187	1.98422	1.26856	0	0	0.617281	0	0.481331	FALSE
TIMP-2	12.1198	11.5704	0.549412	0.122369	0.455088	1.46349	up	7077	P16035	4844.12	4576.9	4808.31	TIMP-2	4984.18	4178.9	4472.32	4319.46	4769.16	3057.72	4631.38	4719.81	4406.19	5158.94	4006.29	4200.66	TIMP-2	4811.43	4335.62	4566.77	4202.05	3915.11	68.4453	3680.9	4480.97	4004.94	FALSE
VEGF R1	11.8731	11.1533	0.719762	0.124241	0.455549	1.64691	up	2321	P17948	2683.19	2694.95	4166.41	VEGF R1	2306.81	4895.29	9767.43	17648.7	2482.92	1766.16	17746.1	998.848	1694.76	1466.19	3900.29	1900.71	VEGF R1	1300.68	3014.5	1268.32	2264.66	1934.15	2762.33	5275.91	2476.43	2267.94	FALSE
Thrombospondin-5	12.3353	12.7584	-0.423019	0.125337	0.455772	0.745862	down	1311	P49747	5289.74	5489.91	5306.62	Thrombospondin-5	5119.3	5010.36	4571.52	7770.03	4534.17	7034.65	1946.55	5412.6	7670.33	8292.64	9127.94	6304.76	Thrombospondin-5	9085.4	5249.41	8449.9	5748.85	12402.9	3827.62	3129.67	8342.08	8915.08	FALSE
AFP	9.43101	8.80863	0.622375	0.128522	0.463524	1.53941	up	174	P02771	1115.96	287.239	309.61	AFP	1063.19	296.957	1136.96	956.221	629.107	392.254	2599.67	600.166	873.396	387.079	717.776	219.343	AFP	391.759	329.985	418.554	295.508	933.497	330.395	398.615	1275.15	419.834	FALSE
Siglec-10	11.34	10.8267	0.51322	0.132273	0.473173	1.42723	up	89790	Q96LC7	2735.69	5283.69	2537.57	Siglec-10	1589.42	1914.83	1777.61	2414.38	2919.39	4447.77	3790.23	1843.79	2106.77	2538.97	3380.96	1445.08	Siglec-10	1311.17	1244.61	1542.29	1769.19	2504.74	946.784	4186.35	1242.14	1878.02	FALSE
PDGF-AB	13.6686	13.805	-0.13639	0.137203	0.475348	0.909793	down	5154	P04085/P01127	12421.3	13120.4	12223.1	PDGF-AB	13364.1	13525	15423.8	15591.1	13014.4	12953	12463.8	9458.86	13800.7	13977.2	13800.2	14125.5	PDGF-AB	13050.2	16837.9	14602.6	14396	12997.6	13977.8	13456.7	16064.6	14940.3	FALSE
IL-21	7.85611	9.25377	-1.39765	0.136386	0.475348	0.379546	down	59067	Q9HBE4	8198.09	388.503	60.9062	IL-21	274.394	279.857	1149.17	247.984	199.199	254.451	461.978	229.885	0	21.6873	928.016	687.265	IL-21	595.91	1391.91	775.608	768.804	1066.52	1153.99	924.096	651.393	498.247	FALSE
Galectin-1	10.4688	11.18	-0.711257	0.134561	0.475348	0.610788	down	3956	P09382	1046.68	1298.49	1133.8	Galectin-1	841.236	1859.71	1129.55	917.087	1104.14	2002.99	1694.71	1792.19	3875.22	1126.2	1553.33	1482.01	Galectin-1	1579.45	4501.64	1449.41	2934.11	2836.87	2891.22	9708.79	1301.52	2977.2	FALSE
GRO	5.12476	5.35963	-0.234877	0.136418	0.475348	0.849758	down	2919	P09341	45.5124	30.6726	32.485	GRO	33.7274	25.0394	33.3041	29.229	36.3175	38.5579	39.3361	28.107	39.5935	45.7793	47.3125	39.8365	GRO	43.2189	31.0677	27.0557	52.7753	42.0869	53.9978	28.722	31.3928	49.9648	FALSE
TRANCE	6.68811	5.93494	0.753174	0.141203	0.485385	1.6855	up	8600	O14788	129.607	69.3994	85.2177	TRANCE	121.688	77.7758	87.1921	57.4885	61.8167	265.14	131.726	177.774	91.1702	131.86	313.323	48.6056	TRANCE	56.48	65.4351	73.5077	36.2323	82.0043	15.9406	28.311	59.7035	49.0635	FALSE
Syndecan-1	14.4037	13.6576	0.746101	0.144182	0.4892	1.67725	up	6382	P18827	33182.9	11491.1	21917.1	Syndecan-1	30842.9	35268.2	18504.2	16607.4	12062.3	13674.5	36993.6	51233	12295.7	19414.4	15928.6	7495.1	Syndecan-1	9622.6	26413.6	5611.37	16752.3	8080.84	5457.47	64528.3	9336.48	14716.8	FALSE
Cystatin A	3.15521	1.61719	1.53802	0.145094	0.4892	2.90395	up	1475	P01040	52.9336	52.2257	0	Cystatin A	0	37.2272	54.477	35.6627	39.2218	0	26.8363	0	0	43.6786	140.861	0	Cystatin A	0	0	1.7144	39.3877	0	0	0	0	0	FALSE
E-Selectin	12.0208	11.7146	0.306265	0.145648	0.4892	1.2365	up	6401	P16581	1806.28	4109.94	4445.34	E-Selectin	4696.02	3438.39	5092.99	3953.37	3656.71	4283	4534.93	6091.42	5695.22	4231.5	5628.51	3151.84	E-Selectin	4347.67	3993.7	4151.82	1751.54	3734.2	3630.58	3403.42	1718.01	2752.1	FALSE
IL-1 F6	8.80392	7.9194	0.88452	0.147986	0.493287	1.84615	up	27179	Q9UHA7	654.219	541.48	975.382	IL-1 F6	473.07	394.978	467.231	381.786	475.989	753.492	243.261	191.568	320.361	1001.85	710.769	256.11	IL-1 F6	185.866	496.371	711.013	315.417	140.997	0	644.128	187.372	610.103	FALSE
Shh-N	5.3393	5.67094	-0.331642	0.149923	0.495985	0.794631	down	6469	Q15465	29.9188	45.1422	39.8973	Shh-N	31.6436	59.2293	45.2746	40.5763	51.4633	35.5021	42.0429	27.1191	36.8958	62.9485	78.0302	33.8497	Shh-N	40.4012	32.9943	41.0467	40.1481	75.5983	64.7547	49.9411	46.1263	57.9778	FALSE
PDGF Rb	9.88576	10.5745	-0.688724	0.151443	0.497277	0.620402	down	5159	P09619	2908.08	2533.05	683.912	PDGF Rb	401.206	81.5424	2113.88	2737.46	2411.08	543.418	1555.79	371.794	693.653	3049.96	2973.5	1568.69	PDGF Rb	1739.68	414.906	1372.01	1004.6	1007.26	1420.96	3737.64	579.164	3568.73	FALSE
proteinID	AveExp.NRSA	AveExp.NC	logFC	P.Value	adj.P.Val	foldchange	Regulation	entrezID	uniprotID	NRSA25	NRSA26	NRSA27	proteinID	NRSA28	NRSA29	NRSA30	NRSA31	NRSA32	NRSA33	NRSA34	NRSA35	NRSA36	NC37	NC38	NC39	proteinID	NC40	NC41	NC42	NC43	NC44	NC45	NC46	NC47	NC48	Threshold
Cystatin C	14.6643	14.3297	0.334549	0.153293	0.499621	1.26098	up	1471	P01034	19498.8	52613.8	21234	Cystatin C	25464.2	21002.3	23869	56433.4	19974.6	18815	27274.3	21763.2	26802.8	32975.7	81249.4	12049.3	Cystatin C	22371.6	16286.4	17457.6	15518.3	23803	31302.2	12451.6	8822.22	22254.4	FALSE
IGF-2R	8.05922	8.42291	-0.36369	0.158892	0.506613	0.777174	down	3482	P11717	433.546	413.01	266.656	IGF-2R	205.846	250.839	330.625	225.208	218.319	259.555	260.428	279.039	163.712	399.535	334.194	191.575	IGF-2R	530.978	386.144	435.91	220.524	329.028	321.444	616.415	236.547	331.012	FALSE
Nectin-4	6.86423	7.20214	-0.337908	0.157808	0.506613	0.791188	down	81607	Q96NY8	71.98	89.5638	158.029	Nectin-4	83.9217	67.0318	126.639	118.118	81.0566	373.26	124.954	126.051	136.803	218.251	119.386	121.926	Nectin-4	114.663	109.231	137.78	117.779	139.716	135.909	416.557	122.99	151.794	FALSE
uPAR	10.8836	11.2132	-0.32965	0.157262	0.506613	0.79573	down	5329	Q03405	1868.77	1835.61	2662.98	uPAR	1754.02	1403.77	3221.2	2868.74	1570.29	2349.12	1923.15	1236.52	1126.35	1888.02	2336.19	1968.61	uPAR	2188.24	1720.61	2158.46	2837.41	1573.49	4461.2	2162.9	2469.44	4250.67	FALSE
Kallikrein 5	5.73779	6.38116	-0.643373	0.161176	0.510199	0.640215	down	25818	Q9Y337	53.2759	79.6495	0.410163	Kallikrein 5	54.2011	102.672	95.9787	52.3277	152.739	71.657	95.5284	74.8796	34.6788	106.103	165.412	67.6763	Kallikrein 5	87.8128	87.6677	85.6808	51.5222	80.9328	41.9128	85.3275	114.854	71.8875	FALSE
Adiponectin	17.9196	18.0603	-0.140714	0.16719	0.521729	0.90707	down	9370	Q15848	297205	235597	286255	Adiponectin	291780	261763	267362	248079	230388	213873	247862	232793	186899	228247	221247	352072	Adiponectin	331185	294984	267228	272266	278080	271835	256762	267389	265178	FALSE
JAM-A	5.68635	5.25048	0.435867	0.166243	0.521729	1.35272	up	50848	Q9Y624	6.47542	130.82	64.2265	JAM-A	49.9378	64.1102	65.2715	60.5676	63.9051	38.7744	53.5909	60.8712	44.8384	40.2731	41.5677	20.3598	JAM-A	34.9321	40.7582	30.8325	76.9878	26.602	20.6623	129.834	23.332	33.8023	FALSE
PSA-free	5.38751	4.39272	0.994785	0.170021	0.526016	1.99278	up	354	P07288	559.994	108.511	20.7132	PSA-free	10.2123	171.479	43.79	4.34966	24.0784	79.5089	31.6857	22.5175	29.175	1.08764	45.0477	14.6854	PSA-free	8.19602	126.105	9.09633	17.2999	50.0661	50.8438	45.8952	8.13614	18.9822	FALSE
BCMA	11.0395	11.2729	-0.233381	0.170955	0.526016	0.850639	down	608	Q02223	2175.8	1949.38	1976.68	BCMA	1534.87	2259.08	2433.77	1771.55	1900.6	2520.41	1877.31	2531.88	2635.27	2602.6	2666.52	2111.62	BCMA	2044.99	2184.97	2342.61	2528.93	2614.48	2280.65	3972.36	2136.92	2670.92	FALSE
VEGF-C	6.90206	7.23491	-0.33285	0.173228	0.529306	0.793966	down	7424	P49767	111.527	147.046	80.3651	VEGF-C	113.921	165.148	135.081	170.637	131.56	126.055	136.735	90.8645	65.487	152.921	230.433	130.191	VEGF-C	74.1413	108.696	134.759	91.6882	204.805	195.385	183.938	166.049	224.518	FALSE
MMP-10	5.9652	6.45191	-0.486713	0.177943	0.536134	0.713649	down	4319	P09238	56.0896	68.9199	52.113	MMP-10	69.2376	96.5888	61.2258	85.5721	87.4166	37.3657	43.3007	61.6021	47.0057	138.819	61.929	98.5493	MMP-10	60.0107	69.9406	156.621	60.1333	104.666	79.1752	46.7728	165.656	81.2248	FALSE
CD200	12.8934	13.0212	-0.127777	0.180336	0.536134	0.915241	down	4345	P41217	6366.26	6698.54	7922.79	CD200	7052.62	7480.88	7983.39	9029.45	8608.84	8706.35	7228.1	7605.49	7096.88	9192.63	6843.47	8417.35	CD200	8077.33	6526.34	6900.21	8166.88	7973.78	9415.02	10153.7	8188.2	11078.4	FALSE
Ck beta 8-1	7.81371	7.25334	0.560373	0.180111	0.536134	1.47465	up	6368	P55773	205.734	841.638	133.468	Ck beta 8-1	274.389	188.408	107.79	505.021	183.234	249.998	147.038	212.111	170.451	397.023	99.0399	202.001	Ck beta 8-1	72.0158	124.201	126.57	59.4505	193.425	298.59	574.598	84.0007	96.9685	FALSE
TIM-3	7.41886	6.96579	0.453073	0.177095	0.536134	1.36895	up	84868	Q8TDQ0	237.426	165.427	149.255	TIM-3	247.744	123.761	113.809	157.839	132.674	163.52	156.025	192.791	278.156	298.001	249.883	57.315	TIM-3	257.149	86.8296	40.3903	81.2358	136.336	118.104	97.1087	134.012	197.949	FALSE
TRAIL R3	9.6344	9.95381	-0.319407	0.183812	0.542801	0.801399	down	8794	O14798	1135.04	758.892	1069.46	TRAIL R3	1030.74	977.138	850.865	1382.54	909.627	212.792	872.081	672.798	503.605	684.367	779.502	388.306	TRAIL R3	1092.65	714.846	1083.82	1521.01	1242.78	915.279	1271.8	1349.7	1715.23	FALSE
MMP-13	11.1901	10.8058	0.384338	0.186272	0.545219	1.30526	up	4322	P45452	2036.89	841.699	3734.48	MMP-13	1783.95	1076.71	3193.99	3307.39	2794.01	3500.09	2440.08	3385.64	2507.93	2562.48	1159.37	1612.37	MMP-13	2598.45	3660.26	575.962	894.816	3305.83	2341.24	1956.67	1206.61	2503.52	FALSE
IL-1b	2.23565	1.65474	0.580913	0.188348	0.545219	1.4958	up	3553	P01584	119.509	1.9748	1.58084	IL-1b	1.45107	1.22897	5.20289	15.0123	2.21179	1.91517	2.53379	1.41721	1.96665	2.12945	3.4716	1.41612	IL-1b	1.9937	3.85684	2.09876	1.93786	2.15847	0.799086	2.05242	2.66134	2.34094	FALSE
Dtk	10.4223	10.0951	0.327233	0.187616	0.545219	1.2546	up	7301	Q06418	1091.93	2205.99	1485.6	Dtk	786.303	1627.75	1036.25	1406.3	1452.6	1328.57	1079.75	1699.5	1869.35	1431.55	1013.87	944.04	Dtk	368.68	931.217	1082.72	1437.64	2359.79	914.817	1158.81	1312.64	1204.68	FALSE
PGRP-S	10.5399	10.6278	-0.0878801	0.192918	0.552321	0.940904	down	8993	O75594	1401.89	1385.35	1533.95	PGRP-S	1573.15	1515.43	1640.87	1547.21	1567.22	1499.87	1453.89	1422.8	1341.3	1566.91	1400.55	1555.45	PGRP-S	1589.6	1538.64	1396.02	1610.44	1632.68	1734.01	1900.91	1456.17	1661.42	FALSE
BTC	8.24276	7.91273	0.330032	0.193312	0.552321	1.25704	up	685	P35070	596.732	311.265	163.869	BTC	212.668	226.778	345.241	414.131	274.619	359.873	277.603	246.835	402.675	500.578	336.878	188.556	BTC	149.061	213.016	156.152	208.149	241.471	392.284	245.455	240.583	198.13	FALSE
Siglec-9	6.77994	5.69652	1.08342	0.195041	0.553665	2.11905	up	27180	Q9Y336	651.603	115.019	44.9032	Siglec-9	55.4188	227.644	83.8323	59.823	102.135	119.01	85.1668	74.1089	166.374	29.3247	110.868	46.3097	Siglec-9	53.629	375.323	0	16.7323	177.948	112.56	103.397	54.5188	53.9026	FALSE
ULBP-1	2.1912	3.46015	-1.26895	0.19762	0.557389	0.414962	down	80329	Q9BZM6	0	15.1318	58.8881	ULBP-1	1.95415	0.475413	22.663	11.2614	0	0	66.3644	0	0	5.26985	144.869	0	ULBP-1	32.246	45.2176	0	14.1637	12.1916	0	20.4198	18.1907	26.3234	FALSE
proteinID	AveExp.NRSA	AveExp.NC	logFC	P.Value	adj.P.Val	foldchange	Regulation	entrezID	uniprotID	NRSA25	NRSA26	NRSA27	proteinID	NRSA28	NRSA29	NRSA30	NRSA31	NRSA32	NRSA33	NRSA34	NRSA35	NRSA36	NC37	NC38	NC39	proteinID	NC40	NC41	NC42	NC43	NC44	NC45	NC46	NC47	NC48	Threshold
FGF-7	6.81185	7.38112	-0.569273	0.198935	0.557526	0.673957	down	2252	P21781	88.244	432.682	54.1592	FGF-7	47.1477	54.9582	224.271	166.02	92.3535	110.466	385.2	50.9932	88.4383	55.2842	64.1508	140.582	FGF-7	149.974	200.788	163.387	225.091	713	73.8979	303.845	135.328	351.499	FALSE
EpCAM	4.72223	5.10863	-0.386393	0.209232	0.582671	0.76504	down	4072	P16422	21.5853	29.0259	19.8328	EpCAM	24.0531	29.2455	35.6222	49.2001	24.2592	19.1837	24.6178	26.2251	15.3468	26.4587	65.3948	36.7981	EpCAM	27.5867	21.9128	38.9466	22.8796	30.1805	25.1301	38.4634	54.5294	36.0189	FALSE
WISP-1	12.2651	10.2607	2.00438	0.211342	0.584845	4.01218	up	8840	O95388	4213.1	6544.56	3992.56	WISP-1	3888.68	7386.2	8447.81	3511.76	2389.41	5788.13	6319.51	4089.92	6016.2	10477.1	12126.6	121.512	WISP-1	2056.59	3314.38	2647.16	7420.4	4288.14	1472.09	341.031	2576	0	FALSE
IL-1 F7	12.0847	11.8979	0.186855	0.214168	0.588962	1.13828	up	27178	Q9NZH6	3267.28	4581.09	3913.15	IL-1 F7	5286.56	3681.27	3816.28	5680.19	4810.7	5642.07	3883.75	4295.59	4021.65	4566.64	5069.72	3488.63	IL-1 F7	4148.9	2882.77	4402.75	3911.42	4642.45	2555.6	3677.03	3238.67	4044.6	FALSE
CXCL14	8.86743	8.17463	0.692804	0.217881	0.595452	1.61642	up	9547	O95715	324.038	382.54	515.595	CXCL14	292.069	471.988	551.958	457.243	376.941	659.983	576.07	364.006	904.147	498.793	386.348	152.253	CXCL14	479.005	234.046	294.188	297.746	317.253	158.704	185.232	488.242	246.707	FALSE
BMP-7	10.4736	9.25929	1.21429	0.221856	0.602571	2.32027	up	655	P18075	4544.09	2138.28	488.747	BMP-7	606.178	750.995	3261.42	2530.62	2806.96	889.708	1282.18	1543.8	766.02	1530.52	1712.25	989.283	BMP-7	967.261	1401.98	911.9	2673.2	250.572	917.496	1119.44	0	1256.19	FALSE
HCC-4	10.8809	10.6871	0.193804	0.223541	0.603423	1.14378	up	6360	O15467	1673.47	1422.75	1965.84	HCC-4	2043.23	1928.08	1728.08	2099.33	1380.94	2417.74	2032.75	2024.16	2186.45	1729.94	2419.76	1127.89	HCC-4	1138.75	1197.8	1780.81	2211.39	1435.35	1889.15	1668.61	2373.88	1469.81	FALSE
PSMA	10.7265	10.3399	0.386623	0.225626	0.605337	1.30733	up	2346	Q04609	1501.57	2093.7	1544.26	PSMA	1816.8	2102.48	1167.35	1192	1609.1	1539.36	1227.35	4336.47	1633.4	2954.83	3525.58	1213.93	PSMA	901.135	1832.38	1006.57	962.426	732.419	584.767	1491.93	1599.36	1075.21	FALSE
Clusterin	9.31724	9.07658	0.240661	0.232558	0.620156	1.18153	up	1191	P10909	365.648	370.318	702.129	Clusterin	627.757	575.424	755.108	570.179	713.496	745.171	757.07	724.477	1032.84	1200.37	1296.14	352.135	Clusterin	500.327	377.768	671.541	447.805	423.066	398.014	483.911	412.368	572.572	FALSE
IL-21R	9.63228	9.16372	0.468563	0.235935	0.625369	1.38373	up	50615	Q9HBE5	2021.72	1318.29	705.138	IL-21R	388.277	370.599	789.694	862.13	375.991	707.387	476.026	1609.1	1634.6	327.316	726.72	369.657	IL-21R	330.593	1674.3	389.15	459.304	870.168	440.768	1930.78	350.272	547.96	FALSE
TPO	9.04545	9.30297	-0.257515	0.240662	0.626576	0.836528	down	7066	P40225	267.641	827.192	338.63	TPO	432.178	558.631	680.91	586.263	655.527	862.694	532.107	444.767	478.145	464.98	1147.54	557.931	TPO	519.934	403.019	603.395	437.538	840.316	596.987	1040.23	794.044	579.371	FALSE
proteinID	AveExp.NRSA	AveExp.NC	logFC	P.Value	adj.P.Val	foldchange	Regulation	entrezID	uniprotID	NRSA25	NRSA26	NRSA27	proteinID	NRSA28	NRSA29	NRSA30	NRSA31	NRSA32	NRSA33	NRSA34	NRSA35	NRSA36	NC37	NC38	NC39	proteinID	NC40	NC41	NC42	NC43	NC44	NC45	NC46	NC47	NC48	Threshold
Kallikrein 14	6.75417	7.16126	-0.40709	0.240391	0.626576	0.754143	down	43847	Q9P0G3	122.871	74.3026	102.237	Kallikrein 14	145.973	125.136	100.815	68.1167	90.5924	80.2828	73.7474	192.23	184.302	79.2949	119.665	127.779	Kallikrein 14	163.968	158.156	83.389	142.047	134.488	98.4785	927.136	112.771	130.424	FALSE
GITR L	10.2509	10.561	-0.31006	0.239976	0.626576	0.806608	down	8995	Q9UNG2	1354.9	2884.99	1061.36	GITR L	624.506	932.918	1351.75	1434.51	1458.13	1415.79	1267.66	962.783	897.882	1735.91	1290.99	1425.21	GITR L	2024.73	1140.2	1807.66	1199.6	1239.58	1200.46	2869.02	1219.41	1683.17	FALSE
TFPI	15.4945	15.2397	0.254758	0.251014	0.645883	1.19314	up	7035	P10646	34488.4	38929.5	40396.6	TFPI	44828	33908.8	66438.5	66584.5	44260.2	49503.1	18604.7	76292.2	82573.7	70447.2	53135.1	16644.7	TFPI	41673.7	31753.1	39698.2	29706.2	70886.8	21551.4	41469.8	31402.3	58172.1	FALSE
MCSF R	13.0757	12.9763	0.0994586	0.250962	0.645883	1.07137	up	1436	P07333	7634.96	8098.1	7998.62	MCSF R	9178.79	8001.27	7973.99	8657.17	8875.33	8942.31	9754.91	9471.14	9315.16	9560.56	11636.5	8032.29	MCSF R	8609.62	6177.31	7355.6	7454.02	7691.8	7482.69	7684.64	7477.05	8688.46	FALSE
DcR3	9.66194	10.0525	-0.390594	0.259344	0.653698	0.762815	down	8771	O95407	2469.91	1009.19	686.3	DcR3	876.141	627.634	605.908	1252.46	730.236	386.074	719.902	816.24	664.589	3853	796.984	859.304	DcR3	986.531	683.682	584.22	721.977	876.497	5475.72	1519.11	697.03	532.093	FALSE
Epo R	3.39602	2.00977	1.38625	0.256318	0.653698	2.61399	up	2057	P19235	0	0	0	Epo R	60.7208	47.8673	0	0	53.9524	66.1876	41.9661	54.6707	68.5283	78.5646	77.76	66.4728	Epo R	0	0	0	0	0	0	0	42.0374	0	FALSE
BMPR-IB	10.192	9.50875	0.683274	0.259994	0.653698	1.60578	up	658	O00238	2795.6	7181.81	785.251	BMPR-IB	512.371	1344.1	1091.65	1475.7	1554.75	1219.36	1235.39	475.658	332.447	963.698	1019.34	363.154	BMPR-IB	1178.76	572.713	685.346	1306.91	1270.5	167.593	2209.32	424.223	508.066	FALSE
MCP-2	4.98634	5.47513	-0.488796	0.25998	0.653698	0.71262	down	6355	P80075	16.5152	42.4357	102.625	MCP-2	26.975	28.9074	41.8117	14.854	19.9258	55.8268	40.4714	32.7984	12.791	91.4373	68.5011	52.1813	MCP-2	22.2189	72.1609	14.5291	58.5774	67.4769	18.0755	30.5846	39.3719	66.0862	FALSE
P-Cadherin	13.2189	13.0557	0.163262	0.263725	0.655586	1.11982	up	1001	P22223	12329.2	8800.95	7484.29	P-Cadherin	10368	11246.1	8213.81	7467.03	8048.55	11147.3	8453.41	12907.4	9913.39	19395.3	9626.07	6100.77	P-Cadherin	6068.78	9030.95	8752.39	8422.17	10492.6	5878.23	6181.78	8879.65	9302.2	FALSE
MIP-1a	3.87702	3.44283	0.434187	0.263037	0.655586	1.35115	up	6348	P10147	17.217	5.37211	17.6558	MIP-1a	28.8735	13.6369	21.7746	25.1015	6.68286	40.0585	11.5306	3.70102	8.67559	15.0314	31.8743	4.30411	MIP-1a	5.29982	5.03664	3.02539	6.71771	5.34703	21.573	24.8256	26.3856	7.16891	FALSE
E-Cadherin	10.6249	10.9814	-0.356489	0.272855	0.65825	0.781063	down	999	P12830	1015.83	2737.38	1911.99	E-Cadherin	1034.22	1577.4	1644.62	1311.41	2747.93	1642.59	1741.87	1549.3	1046.44	1298.54	3741.82	1554.02	E-Cadherin	1514.21	1217.29	1664.67	1293.42	3498.26	2261.49	3026.83	3073.52	2100.6	FALSE
Galectin-7	8.64914	9.13054	-0.4814	0.271602	0.65825	0.716282	down	3963	P47929	353.702	361.809	479.546	Galectin-7	227.003	564.077	422.283	349.475	367.178	578.819	331.633	804.656	258.257	416.43	464.47	339.929	Galectin-7	343.917	798.448	381.348	600.029	510.916	499.389	5132.19	254.524	680.51	FALSE
MMP-1	12.1559	12.5202	-0.364286	0.273772	0.65825	0.776853	down	4312	P03956	1949.27	4506.47	5370.38	MMP-1	2648.13	10097.1	6748.43	5240.43	8568.43	6757.84	7027.5	3565.63	1256.29	8683.58	10094	5529.12	MMP-1	5574.95	10332.4	4147.23	7428.47	5186.99	3062.81	4511.4	3328.25	8211.9	FALSE
GH	9.66964	9.2742	0.395441	0.266356	0.65825	1.31534	up	2688	P01241	1777.11	688.15	497.987	GH	1652.99	1506.8	1186.41	381.682	467.1	494.378	423.138	974.94	1279.35	1217.83	721.608	328.851	GH	604.83	952.748	165.508	727.639	289.463	1636.71	897.489	465.588	780.751	FALSE
Endoglin	9.07525	8.85209	0.223164	0.268021	0.65825	1.16729	up	2022	P17813	404.332	408.718	371.982	Endoglin	471.541	553.08	582.434	659.21	674.58	513.989	658.478	701.632	601.569	522.761	495.597	525.356	Endoglin	441.982	452.602	400.604	532.471	502.669	314.705	443.925	569.26	397.805	FALSE
HVEM	9.73036	9.93133	-0.200972	0.270926	0.65825	0.869964	down	8764	Q92956	910.26	1066.88	741.106	HVEM	910.839	1087.03	975.294	808.1	959.462	870.92	900.97	513.358	640.775	1172.26	962.123	854.447	HVEM	1179.3	728.583	810.113	953.138	1250.45	776.396	830.492	1061.57	1354.99	FALSE
CA15-3	14.2313	14.7803	-0.548975	0.292271	0.662768	0.683506	down	4582	P15941	14005.1	17476.8	13057	CA15-3	59286.3	16085.5	82925.4	42591	17650.9	8525.58	43110.2	10195.3	3595.67	3047.37	42117.8	25771	CA15-3	31659.8	39711.2	57518.9	44297.1	120001	33374.3	12533.4	78580.4	5892.09	FALSE
MMP-2	8.01619	9.24891	-1.23271	0.302555	0.662768	0.425516	down	4313	P08253	403.484	75.3364	111.548	MMP-2	35.0628	1016.75	349.869	153.535	158.419	218.576	445.249	1521.95	549.985	161.333	1352.77	195.635	MMP-2	874.477	478.91	1348.2	229.439	2119.31	1498.75	1538.66	486.034	190.13	FALSE
OSM	6.27318	7.12274	-0.84956	0.302765	0.662768	0.554954	down	5008	P13725	189.005	50.6938	31.5337	OSM	3.84466	1761.03	135.205	62.4801	36.3882	106.056	192.877	62.0651	38.6897	62.6065	171.805	156.548	OSM	61.018	671	83.7777	123.212	161.459	191.12	208.388	103.214	102.731	FALSE
HGF R	10.907	11.0096	-0.102646	0.280017	0.662768	0.931323	down	4233	P08581	1689.09	1864.56	1583.48	HGF R	2158.87	1691.11	1784.38	2124.72	2069.94	1966.74	1994.25	2193.08	2030.79	2245.81	2025.96	1897.14	HGF R	2464.64	1730.58	1826.69	1594.89	2076.57	1801.17	2709	1874.76	2878.02	FALSE
LOX-1	3.28126	3.55045	-0.269197	0.285022	0.662768	0.829781	down	4973	P78380	11.4502	10.3599	5.30026	LOX-1	5.18748	9.31597	6.48589	22.1489	11.6244	7.27754	8.9674	8.04011	6.6825	5.39825	9.51475	4.6058	LOX-1	12.6337	16.0149	5.51122	12.1312	9.41223	21.6339	10.9056	17.0224	16.6904	FALSE
CHI3L1	10.8327	10.7294	0.1033	0.287247	0.662768	1.07423	up	1116	P36222	1430.7	1992.54	1786.12	CHI3L1	2015.53	1482.06	1779.3	1847	1826.02	2115.59	1793.42	2093.64	1855.01	1578.39	2176.74	1709.84	CHI3L1	1963.23	1585.53	1364.53	1265.07	1973.93	1720.7	1624.77	1897.87	1721.89	FALSE
IL-1 R5	4.22928	3.94589	0.283398	0.279164	0.662768	1.21706	up	8809	Q13478	21.8252	16.8989	10.4881	IL-1 R5	19.056	13.8351	10.747	14.6786	18.0684	25.5959	19.5902	25.183	25.9542	33.4235	32.2283	6.40513	IL-1 R5	9.29843	4.25789	14.3669	7.96893	19.4352	16.7537	22.6806	18.4519	15.9876	FALSE
TGFb RIII	12.0005	11.6725	0.328016	0.292619	0.662768	1.25529	up	7049	Q03167	4559.72	4507.33	3151.53	TGFb RIII	8847.05	2872.8	2944.34	7944.82	4555.28	4850.77	4351.89	1384.34	4355.33	5163.03	5770.38	430.467	TGFb RIII	3690.27	3330	4245.12	4033.96	7900.96	1979.07	3628.99	2592.98	3665.53	FALSE
B7-H1	4.71375	5.42222	-0.708466	0.285648	0.662768	0.611971	down	29126	Q9NZQ7	17.0791	130.361	10.9864	B7-H1	14.8746	13.0122	122.787	35.541	9.67651	36.7783	26.8211	22.3134	13.2277	0	11.0209	541.962	B7-H1	11.1727	6.4219	143.079	22.138	307.953	300.293	331.256	21.5654	27.1631	FALSE
L1CAM-2	14.0299	14.3386	-0.308668	0.299282	0.662768	0.807387	down	10752	O00533	12050.6	10301.5	23358.2	L1CAM-2	14068.6	15478	18766.7	27997	13197.7	24686.6	17223.3	20862.5	12349	31792.1	22657.3	20434.3	L1CAM-2	11817.8	13350.7	21427.6	15300	32037.9	13076.3	18307.7	18390.9	58207.2	FALSE
SP-D	11.6459	11.3069	0.338998	0.298772	0.662768	1.26488	up	6441	P35247	2986.16	2172.79	5116.92	SP-D	8135.31	3116.21	2653.18	3342.37	3184.36	2329.53	2298.25	3575.33	2568.18	1256.45	1544.78	4458.25	SP-D	4304.54	2527.03	2848.89	2540.31	2077.61	3109.72	2714.46	2558.87	2276.37	FALSE
GCP-2	5.073	5.52866	-0.455661	0.280391	0.662768	0.729176	down	6372	P80162	12.9576	73.463	60.8674	GCP-2	11.9243	129.412	59.0931	27.4426	16.671	26.3368	24.7868	32.2296	26.5961	116.369	59.4687	19.7448	GCP-2	21.6274	20.2063	43.0098	102.262	39.4098	26.1674	60.3422	35.9386	116.265	FALSE
LIGHT	6.23985	6.02758	0.212265	0.295573	0.662768	1.15851	up	8740	O43557	111.624	73.3506	50.4319	LIGHT	65.896	54.9725	64.5924	75.14	82.6916	82.0833	74.6834	81.6294	98.1415	97.0814	95.0233	32.9051	LIGHT	70.4932	49.6898	68.731	54.6332	58.2649	52.8452	82.7996	69.5932	69.093	FALSE
HB-EGF	1.95777	2.47518	-0.517409	0.290877	0.662768	0.698625	down	1839	Q99075	2.8902	4.9562	1.35707	HB-EGF	1.86802	9.23375	1.93152	5.57206	0.559837	2.17516	5.14138	1.35075	4.34717	0.383386	6.04804	4.97147	HB-EGF	3.40262	39.7834	4.68802	11.4102	0.179141	10.8258	4.7742	2.68658	2.98747	FALSE
IGFBP-3	14.8776	15.0176	-0.139987	0.302272	0.662768	0.907528	down	3486	P17936	31192.2	29631.6	21797.2	IGFBP-3	39254.9	20909.9	26739.4	28769.3	32343.8	30040.2	37026.9	30980.4	39034.2	42876.1	40137.8	26913.4	IGFBP-3	30225.4	31265.6	23570.5	40414.6	41077.7	25631.8	33870.8	33908.3	35169.9	FALSE
VEGF R2	11.886	11.6781	0.207919	0.293965	0.662768	1.15502	up	3791	P35968	2154.5	2955.74	3762.67	VEGF R2	4170.99	2945.64	2941.62	4880.71	5163.8	5057.68	3411.21	4925.62	4643.84	4376.17	5060.42	2761.57	VEGF R2	4599.72	2847.85	2938.24	2137.32	5211.34	2568.09	3480.84	1996.57	3263.45	FALSE
IL-5	4.61428	4.16497	0.449312	0.28456	0.662768	1.36539	up	3567	P05113	223.78	26.5409	18.9349	IL-5	17.9704	10.8568	21.4738	23.279	28.6514	31.0235	23.5973	10.2755	10.6841	35.852	26.2611	11.4202	IL-5	14.8922	8.56224	10.0456	20.2278	14.354	27.5272	17.7126	13.1715	20.4959	FALSE
TNF RI	10.3446	10.1565	0.188066	0.294188	0.662768	1.13924	up	7132	P19438	1991.46	689.319	1055.44	TNF RI	1444.23	1083.41	1488.87	1407.1	1191.53	1384.41	1513.48	1272.05	1534.02	1513.24	1037.06	920.432	TNF RI	1499.52	1170.06	1693.19	525.165	1150.31	1001.74	960.465	1266.29	1530.5	FALSE
proteinID	AveExp.NRSA	AveExp.NC	logFC	P.Value	adj.P.Val	foldchange	Regulation	entrezID	uniprotID	NRSA25	NRSA26	NRSA27	proteinID	NRSA28	NRSA29	NRSA30	NRSA31	NRSA32	NRSA33	NRSA34	NRSA35	NRSA36	NC37	NC38	NC39	proteinID	NC40	NC41	NC42	NC43	NC44	NC45	NC46	NC47	NC48	Threshold
SDF-1b	10.4159	10.0559	0.360074	0.305774	0.664561	1.28349	up	6387	P48061	1945	1726.43	1491.29	SDF-1b	739.838	1175.53	3449.67	6577.5	1178.3	841.261	782.228	767.964	710.984	924.978	1958.44	949.123	SDF-1b	927.469	771.3	592.242	925.512	1331.05	1026.97	1918.85	1051.07	1124.66	FALSE
ANG-2	10.2258	9.83701	0.388767	0.308831	0.664561	1.30927	up	285	O15123	1305.7	1409.78	744.545	ANG-2	1550.95	528.42	1501.07	1053.9	1030.93	678.566	13032.4	948.397	558.921	581.486	756.18	1003.35	ANG-2	1421.51	665.962	747.085	1117.05	1264.35	562.299	916.991	1290.99	1152.06	FALSE
NOV	11.5995	11.7171	-0.117642	0.309911	0.664561	0.921693	down	4856	P48745	2684.57	2445.67	3123.65	NOV	3508.69	3112.09	3481.48	2721.82	3261.14	3144.92	3230.61	3110.3	3630.33	3192.79	3999.7	2834.37	NOV	2854.82	3322.5	2803.9	3117.02	4248.6	2878.68	5824.53	2583.39	3826.03	FALSE
IL-5 Ra	8.34014	7.22805	1.11208	0.311135	0.664561	2.16158	up	3568	Q01344	789.267	266.693	708.543	IL-5 Ra	792.605	286.434	318.727	768.206	0	814.044	309.458	993.125	632.279	771.699	294.155	0	IL-5 Ra	412.12	469.851	0	133.853	451.609	543.474	573.184	125.903	1199.13	FALSE
IL-7	7.31711	7.06379	0.253318	0.310958	0.664561	1.19195	up	3574	P13232	388.19	184.223	115.25	IL-7	142.98	140.649	185.397	116.948	161.116	212.478	177.343	107.689	106.277	178.333	240.189	109.874	IL-7	124.425	92.4771	91.7318	142.472	83.41	162.013	120.08	123.935	210.173	FALSE
ICAM-2	14.4222	14.6279	-0.205713	0.314023	0.666911	0.86711	down	3384	P13598	15325.7	18477.5	17931.7	ICAM-2	19493.2	25205	25745.3	22622.3	22451.9	22488.5	24055.9	23549	30147.6	23190.1	23265.8	20232.2	ICAM-2	18830.8	23844.5	22585	19596.7	31020.4	17794.8	68751.5	29588.1	28472	FALSE
Tie-2	8.83127	8.40122	0.430044	0.315267	0.666911	1.34728	up	7010	Q02763	690.003	223.315	431.179	Tie-2	289.264	511.843	1481.54	2931.78	458.663	247.955	365.733	170.465	254.599	212.007	970.808	280.067	Tie-2	141.863	423.24	190.581	156.252	293.183	330.909	1164.45	516.347	355.502	FALSE
proteinID	AveExp.NRSA	AveExp.NC	logFC	P.Value	adj.P.Val	foldchange	Regulation	entrezID	uniprotID	NRSA25	NRSA26	NRSA27	proteinID	NRSA28	NRSA29	NRSA30	NRSA31	NRSA32	NRSA33	NRSA34	NRSA35	NRSA36	NC37	NC38	NC39	proteinID	NC40	NC41	NC42	NC43	NC44	NC45	NC46	NC47	NC48	Threshold
IL-12p70	1.34181	1.00837	0.333446	0.319107	0.671804	1.26002	up	3592	P29459 & P29460	60.9477	1.14303	0.216909	IL-12p70	0.454619	0.493891	1.23922	1.85796	1.04964	0.798243	1.212	0.734357	1.21376	1.51653	1.18326	0.707074	IL-12p70	0.839896	0.848844	0.891494	1.63053	0.888785	0.864167	1.20967	0.968873	0.805812	FALSE
GASP-1	7.55423	7.73088	-0.176658	0.327222	0.676063	0.88475	down	9737	Q5JY77	217.993	243.843	213.711	GASP-1	301.817	155.266	206.309	127.561	155.251	179.466	121.219	219.329	175.284	237.138	271.742	110.358	GASP-1	285.228	226.669	165.307	189.793	264.752	179.013	207.691	226.063	248.185	FALSE
DPPIV	14.3552	14.6103	-0.255162	0.325497	0.676063	0.837893	down	1803	P27487	5710.1	9526.66	25623.7	DPPIV	29168.2	30378	34699.7	21724.2	36740.5	11997.5	21925	22349.2	35676.2	37893	53547.9	17685.4	DPPIV	24419.2	33605.6	19123.3	16376.3	36218.4	16820.5	18533.6	26276	21901.5	FALSE
CD27	3.61476	4.48813	-0.873367	0.327039	0.676063	0.545871	down	939	P26842	0.941489	216.187	2.35064	CD27	20.0013	0	1.43673	22.6335	28.2673	54.0809	1.17575	12.7749	137.375	42.2112	61.7849	37.6056	CD27	7.4945	0.389933	22.9962	75.6429	20.8886	99.7287	163.15	18.8277	0	FALSE
IL-1 R3	9.14937	9.42751	-0.278148	0.331578	0.676063	0.824649	down	3556	Q9NPH3	426.338	510.828	595.362	IL-1 R3	393.766	593.902	406.706	685.388	526.076	677.341	776.887	692.88	678.475	546.241	741.863	437.99	IL-1 R3	325.574	1006.68	563.068	732.074	530.479	807.485	2417.06	597.994	750.976	FALSE
ICAM-1	12.8525	12.9693	-0.116782	0.331886	0.676063	0.922243	down	3383	P05362	4740.36	7526.48	6586.66	ICAM-1	5983.09	9404.86	8770.37	7373.55	6811.52	7545.87	11649.7	6864.45	7606.26	9366.94	9578.31	5859.58	ICAM-1	9981.13	9167.37	9015.58	8998.97	9110.56	8124.13	5199.92	6972.58	6744.14	FALSE
IL-11	7.11318	6.65856	0.45462	0.331221	0.676063	1.37042	up	3589	P20809	5328	113.581	32.2765	IL-11	216.38	26.0734	74.0185	402.516	117.436	133.776	74.2182	74.9716	149.182	154.157	95.0505	47.7241	IL-11	98.3722	49.1568	143.708	75.1616	239.198	137.638	134.806	55.8337	109.232	FALSE
IL-10 Rb	3.5413	4.15543	-0.614135	0.33127	0.676063	0.653322	down	3588	Q08334	56.4097	25.3321	4.76014	IL-10 Rb	6.57401	6.48798	13.4617	6.74053	6.49959	22.3765	6.63255	5.10485	12.7309	3.20965	23.7825	59.9587	IL-10 Rb	33.4931	7.83651	7.17486	24.4811	16.7483	5.84092	116.724	16.8519	8.9532	FALSE
gp130	12.5596	12.6747	-0.115118	0.346153	0.691779	0.923307	down	3572	P40189	5615.66	7233.81	4990.48	gp130	6110.32	4986.86	7171.36	7587.56	5226.22	5628.41	6388.73	6077.81	6089.99	8520.88	8204.36	6967.45	gp130	6028.81	5543.54	5807.99	6035.3	6562.76	6016.09	8050.13	5261.24	6384.58	FALSE
TRAIL R4	8.39272	8.061	0.331718	0.352116	0.691779	1.25851	up	8793	Q9UBN6	317.052	259.674	500.434	TRAIL R4	210.892	348.6	1480.24	1879.86	240.193	171.469	185.986	159.393	193.083	211.595	445.012	203.768	TRAIL R4	228.145	332.254	210.388	217.254	320.28	290.275	492.096	209.353	197.192	FALSE
Legumain	12.0101	12.1762	-0.166121	0.355863	0.691779	0.891236	down	5641	Q99538	2334.42	3820	3449.65	Legumain	4943.46	4027.06	3973.77	4136.25	5472.25	5129.88	4366.49	3646.78	5372.91	3604.91	3990.29	4769.68	Legumain	4644.29	5371.55	4292.72	3685.32	4487.7	5420.14	4387.36	4842.3	6881.94	FALSE
MMP-7	12.236	11.9238	0.312208	0.356895	0.691779	1.24161	up	4316	P09237	4179.44	5825.83	3967.86	MMP-7	8033.92	5189.58	4241.33	3457.74	4731.27	5640.37	5248.06	4571.68	4186.57	4761.33	5936.34	5718.06	MMP-7	6482.76	3982.49	6128.1	1645.1	7394.1	3443.62	5582.16	190.131	10324.8	FALSE
Periostin	9.43322	10.2838	-0.850541	0.353993	0.691779	0.554577	down	10631	Q15063	371.655	591.669	279.742	Periostin	279.99	785.316	400.02	413.018	537.458	1316.47	509.975	1662.09	8690.08	309.958	583.506	850.494	Periostin	204.243	11348.7	497.541	703.34	1689.84	776.094	147784	319.929	1783.92	FALSE
CD84	14.2889	13.9915	0.297357	0.354715	0.691779	1.22889	up	8832	Q9UIB8	42354.2	58521.3	19650.9	CD84	12829.6	13079.1	18670.1	22439.3	27155.5	23120.1	18434.6	9429.36	11062.1	21127.3	24690	12451.5	CD84	12880.9	12068.8	12833.5	16959.1	12154	16951.3	49522.3	12390.2	12542.3	FALSE
CF XIV	7.39102	6.9258	0.465221	0.348754	0.691779	1.38053	up	5624	P04070	1046.85	184.026	85.9541	CF XIV	104.598	153.788	260.09	151.855	107.891	139.518	211.846	73.5226	186.349	31.0895	101.656	50.7129	CF XIV	150.822	261.058	415.598	143.329	198.586	34.4654	124.633	204.604	139.04	FALSE
PDGF-AA	11.3954	11.5182	-0.122782	0.343099	0.691779	0.918415	down	5154	P04085	2222.95	2408.7	2367.01	PDGF-AA	2846.17	2532.06	2822.17	2806.18	2675.89	3258.84	3261.16	3403.39	2075.2	3743.48	3996.65	2951.21	PDGF-AA	2870.23	2900.36	2452.17	2743.05	3050.04	2374.59	3502.36	2609.44	2465.95	FALSE
G-CSF	4.80643	4.28248	0.523948	0.35331	0.691779	1.43788	up	1440	P09919	2544.9	18.3661	5.66728	G-CSF	24.9908	8.74969	22.526	19.2049	20.404	24.0798	21.5805	20.6164	21.2106	47.8257	41.1206	8.15627	G-CSF	44.7486	9.84116	17.7818	16.039	20.1751	7.8909	21.0318	11.6416	17.825	FALSE
ICAM-3	4.86563	5.42074	-0.555107	0.341565	0.691779	0.680606	down	3385	P32942	22.174	29.7852	6.80681	ICAM-3	16.1449	73.0381	47.9499	40.2929	20.3472	41.9331	12.3117	56.1634	36.8359	26.6925	43.6436	44.3563	ICAM-3	34.231	23.2744	65.3349	15.908	37.0021	100.073	56.887	47.5533	64.7294	FALSE
NRG1-b1	3.52213	4.01608	-0.493947	0.345347	0.691779	0.71008	down	3084	Q02297	5.59669	10.6275	17.1289	NRG1-b1	1.35663	10.1878	22.2579	6.72129	10.8308	14.076	13.9233	14.8251	18.064	4.98107	10.4489	7.99809	NRG1-b1	5.97457	14.023	39.8163	19.4854	11.3448	3.03043	12.1764	12.1766	688.981	FALSE
BMP-5	14.2135	13.9765	0.236992	0.36246	0.699485	1.17853	up	653	P22003	41410.8	28579.6	10139.5	BMP-5	9210.36	11517.8	24742.2	26053.9	26185.9	23931.1	20422.9	16191.4	12980.7	37619.5	24026.6	15338.6	BMP-5	15943.1	14473.6	11448.3	18094.8	8826.38	29415.7	13621	7555.36	17360.7	FALSE
AgRP	6.72333	6.51915	0.204184	0.375619	0.717618	1.15203	up	181	O00253	116.912	146.811	90.0012	AgRP	71.5992	52.9486	145.22	232.964	108.222	117.369	102.977	84.7337	78.083	101.142	118.775	85.4291	AgRP	92.8185	88.689	65.5142	70.731	93.7375	119.661	176.674	53.2698	74.7483	FALSE
IL-13 R2	11.342	10.9779	0.364093	0.380261	0.717618	1.28707	up	3598	Q14627	2440.74	1819.86	2396.49	IL-13 R2	1701.38	3303.61	10677	17304.9	2347.42	1564.41	1216.28	1433.89	1315.12	3576.92	2417.46	1218.15	IL-13 R2	1188.42	2176.12	1628.18	1566.49	1922.91	1800.69	5943.94	1559.21	2019.47	FALSE
Thyroglobulin	13.0515	12.7589	0.292687	0.383273	0.717618	1.22492	up	7038	P01266	4807.88	7500.81	3411.53	Thyroglobulin	17146.3	25791.6	9418.77	5729.76	7828.92	12796.1	8708.86	6641.28	8229.77	4837.82	11141.5	4198.67	Thyroglobulin	4567.69	10163.9	4677.08	5051.51	14019	7983.22	8771.91	5974.61	8425.88	FALSE
Chemerin	11.9161	12.0391	-0.122953	0.379107	0.717618	0.918306	down	5919	Q99969	3061.13	3991.13	4817.45	Chemerin	4003.52	2546.86	3849.96	4195.41	4396.56	3674.26	4881.82	2900.01	4991.61	3632.15	4034.41	3940.49	Chemerin	3566.19	4392.41	3057.38	4501.02	4180.23	5831.44	5413.4	3628.87	5163.78	FALSE
Serpin A4	13.0857	13.1511	-0.065421	0.374036	0.717618	0.955666	down	5267	P29622	8661.59	8492.43	8068.5	Serpin A4	8735.44	9260.41	8590.36	9012.22	8279.84	8713.49	8519.81	9799.36	8311.06	9092.11	9068.37	9245.4	Serpin A4	9409.52	8966.67	8514.64	9509.59	9196.2	9783.89	8988.29	8570.19	8883.75	FALSE
TRAIL R1	7.04147	7.37565	-0.334178	0.380432	0.717618	0.793236	down	8797	O00220	292.33	222.06	85.299	TRAIL R1	82.2409	160.878	136.41	222.545	148.173	77.7732	90.8231	123.497	85.9904	575.712	116.606	156.483	TRAIL R1	116.575	108.484	86.5834	137.342	106.379	989.763	232.9	126.531	82.2368	FALSE
proteinID	AveExp.NRSA	AveExp.NC	logFC	P.Value	adj.P.Val	foldchange	Regulation	entrezID	uniprotID	NRSA25	NRSA26	NRSA27	proteinID	NRSA28	NRSA29	NRSA30	NRSA31	NRSA32	NRSA33	NRSA34	NRSA35	NRSA36	NC37	NC38	NC39	proteinID	NC40	NC41	NC42	NC43	NC44	NC45	NC46	NC47	NC48	Threshold
FGF-21	6.94365	7.43469	-0.491043	0.382256	0.717618	0.711511	down	26291	Q9NSA1	78.831	112.611	164.129	FGF-21	61.2209	147.938	243.026	38.4785	111.934	143.013	85.96	529.241	119.722	217.016	154.944	94.4636	FGF-21	98.4978	136.391	162.963	115.514	199.847	50.9802	1732.74	144.646	320.816	FALSE
SOST	6.16344	5.46427	0.699164	0.385211	0.71819	1.62356	up	50964	Q9BQB4	42.377	82.9296	149.905	SOST	65.9546	7.6878	75.7318	83.9573	31.0086	141.362	79.2777	178.95	133.09	165.623	206.552	52.8359	SOST	69.1377	44.2069	59.7031	60.5384	50.1943	0	64.332	62.2593	10.7488	FALSE
IL-17B R	8.85613	8.01717	0.838961	0.391809	0.727408	1.78876	up	55540	Q9NRM6	338.149	414.301	379.793	IL-17B R	563.125	219.016	540.181	602.169	522.081	570.178	392.525	629.761	607.564	793.011	861.034	25.4198	IL-17B R	384.396	376.897	465.964	327.457	421	31.3564	66.3204	629.498	389.374	FALSE
Siglec-5	12.423	13.4567	-1.03367	0.394327	0.729007	0.488468	down	8778	O15389	576.94	26413.3	31571.1	Siglec-5	35101.1	36312.9	753.1	38921.5	35536.9	536.802	29783.1	278.339	261.406	38021.3	31920.4	38463	Siglec-5	25867	374.632	34298.9	31291.4	34734.5	564.279	35301.7	381.936	31551.6	FALSE
MEPE	6.22307	5.85197	0.3711	0.401819	0.733612	1.29334	up	56955	Q9NQ76	96.8363	166.607	59.2173	MEPE	17.489	28.1151	133.174	176.907	71.6243	78.6192	91.2253	51.6194	83.8167	53.2379	70.0883	47.2143	MEPE	51.7675	53.622	59.0649	27.9389	167.7	118.349	74.4559	9.84832	88.8117	FALSE
VEGF	4.20888	4.4959	-0.28702	0.398937	0.733612	0.819593	down	7422	P15692	15.7274	19.3283	11.2814	VEGF	12.1518	13.0134	32.1052	18.8426	40.8271	32.7573	6.87314	25.7789	9.62703	29.7977	41.7617	17.8023	VEGF	38.1609	26.9539	5.64233	30.6724	15.9146	14.055	10.2901	41.3716	24.0611	FALSE
PDGF-BB	11.0202	10.9381	0.0820414	0.401236	0.733612	1.05851	up	5155	P01127	2188.84	2288.62	2096.97	PDGF-BB	2276.86	2017.98	2447.67	1897.33	2077.9	1897.31	2088.34	1874.64	1850.49	2404.3	2306.02	1895.49	PDGF-BB	2004.75	1771.71	1662.63	1771.01	2019.49	1798.27	2025.56	1986.54	2013.72	FALSE
Contactin-2	9.51325	9.9443	-0.431053	0.409432	0.744423	0.74172	down	6900	Q02246	1444.22	1493.84	242.005	Contactin-2	317.475	476.427	2421.05	1297.75	1369.9	803.563	402.127	544.128	380.007	1699.13	1694.75	1267.71	Contactin-2	1406.28	369.165	1230.43	471.421	523.788	556.322	3459.9	297.135	2499.21	FALSE
IL-33	4.09311	3.29791	0.795202	0.414443	0.747676	1.73532	up	90865	O95760	30.4176	10.37	13.8395	IL-33	6.62894	24.5838	9.46168	5.6174	6.27146	11.741	14.4847	39.7671	144.77	0.00250084	0.228865	5.3047	IL-33	0.0989331	102.499	0.266887	38.0757	11.3521	8.38426	912.01	4.21071	32.955	FALSE
LIMPII	8.41965	8.81011	-0.390462	0.41462	0.747676	0.762885	down	950	Q14108	234.693	188.443	263.544	LIMPII	291.867	916.828	392.518	202.656	278.365	534.915	260.405	1039.11	249.919	283.247	336.153	276.714	LIMPII	279.185	910.565	260.037	456.791	481.334	236.063	5665.67	275.981	457.764	FALSE
TNFa	7.75258	7.46904	0.283544	0.416838	0.748607	1.21718	up	7124	P01375	2820.7	202.406	213.026	TNFa	169.196	150.107	166.121	138.326	214.298	232.597	200.793	108.102	123.234	374.714	194.993	149.074	TNFa	141.144	109.415	105.405	254.147	143.331	483.841	148.763	119.869	159.423	FALSE
MIP-3b	7.76239	8.13565	-0.373268	0.421174	0.75332	0.772031	down	6363	Q99731	149.232	204.847	188.837	MIP-3b	153.538	162.591	177.02	149.438	162.352	472.272	244.591	199.266	725.39	136.885	300.167	180.143	MIP-3b	824.885	252.672	168.896	169.264	285.671	303.159	1235.93	168.465	292.873	FALSE
EDA-A2	2.85326	2.11662	0.736638	0.427446	0.758372	1.66629	up	1896	Q92838	53.0463	2.41807	4.73477	EDA-A2	12.7256	0	0	39.9744	6.296	51.9807	11.2878	0	6.16516	92.6046	21.4741	5.8253	EDA-A2	0	14.8898	0	52.3465	2.63646	0	0	0	0	FALSE
Flt-3L	5.41612	5.20907	0.207046	0.426519	0.758372	1.15432	up	2322	P36888	39.8767	35.4023	30.35	Flt-3L	41.5267	42.8059	43.9758	47.7231	57.29	50.3958	30.5625	47.3204	41.2088	41.1739	59.6398	25.2348	Flt-3L	44.012	22.9005	40.6131	21.1026	48.097	26.7482	26.3571	40.3432	63.1502	FALSE
BMP-9	2.41472	2.83005	-0.415329	0.431571	0.76108	0.749849	down	2658	Q9UK05	13.3356	13.4523	1.66705	BMP-9	6.26801	6.82141	1.21177	3.31849	0	10.8744	5.44559	5.5868	2.49262	9.00081	18.7326	9.95563	BMP-9	5.59474	0.566837	6.45691	5.09684	9.74677	4.71675	14.4284	4.09986	2.40506	FALSE
Renin	6.20819	5.8872	0.320991	0.432432	0.76108	1.24919	up	5972	P00797	74.463	89.3912	64.4964	Renin	45.0139	16.5303	79.522	86.4315	69.5967	99.8086	591.151	111.117	21.2577	101.589	168.437	107.011	Renin	74.3139	20.8986	42.4152	35.499	39.6325	18.0827	108.722	83.4796	51.3983	FALSE
Procalcitonin	13.4424	13.6172	-0.174796	0.434283	0.761293	0.885893	down	796	P06881	11287.8	13722.7	6791.83	Procalcitonin	9357.53	23141.6	11162.2	8640.89	10994.4	12735.6	11457.5	8945.21	11465.2	8409.23	16984.6	13532.9	Procalcitonin	8554.88	14160	13205.2	11455.6	16116.7	16026.1	11188.2	9821.18	15394.5	FALSE
ADAM9	6.21262	5.77887	0.433753	0.446693	0.776857	1.35074	up	8754	Q13443	73.5696	51.3042	77.3678	ADAM9	41.4372	141.228	45.4661	42.5895	45.5929	82.9344	51.2977	132.697	269.934	34.8904	54.2563	30.3791	ADAM9	23.9442	166.043	28.8169	36.0637	36.1447	37.6102	1177.34	22.2575	65.6344	FALSE
AMICA	9.0146	8.53244	0.482152	0.445252	0.776857	1.39683	up	120425	Q86YT9	364.449	259.185	377.315	AMICA	451.017	1156.15	499.982	384.144	316.812	590.145	797.916	922.564	727.086	386.467	411.401	278.101	AMICA	74.6625	805.966	211.043	399.382	219.737	174.569	1280.63	1233.81	467.408	FALSE
HGF	7.26723	7.09248	0.174747	0.448869	0.777569	1.12877	up	3082	P14210	150.705	290.161	110.568	HGF	116.998	103.959	200.113	237.645	119.694	168.463	202.554	119.735	120.286	112.668	167.32	148.201	HGF	98.2393	122.349	130.31	125.767	71.3617	102.321	262.091	241.51	149.451	FALSE
Cathepsin S	9.26187	9.13322	0.12865	0.456127	0.78217	1.09327	up	1520	P25774	497.331	533.959	555.696	Cathepsin S	561.271	595.071	628.098	797.588	564.745	637.253	605.676	596.64	874.927	652.503	585.167	448.324	Cathepsin S	448.461	404.568	599.377	455.776	511.617	477.317	1104.28	574.179	731.812	FALSE
LRP-6	5.82539	6.41077	-0.585371	0.455685	0.78217	0.666478	down	4040	O75581	36.7124	191.466	12.8861	LRP-6	27.6643	38.7636	30.3458	40.275	38.7863	111.8	143.749	129.174	86.9271	19.467	46.7801	72.4156	LRP-6	44.0011	519.728	14.4309	47.4016	80.1183	184.17	1814.28	37.0464	109.375	FALSE
TLR4	10.2147	9.12036	1.09438	0.456858	0.78217	2.13521	up	7099	O00206	384.816	642.974	1923.85	TLR4	232.155	2480.67	499.42	225.079	267.031	4248.83	675.805	15437.3	21283.8	0	431.376	451.644	TLR4	110.149	12146.4	134.563	1085.88	972.238	295.028	132104	97.6205	6042.03	FALSE
Eotaxin-2	7.00967	6.83316	0.17651	0.459769	0.784102	1.13015	up	6369	O00175	263.979	103.621	139.079	Eotaxin-2	98.7066	111.445	109.308	147.804	127.995	146.352	83.0149	149.371	121.158	124.228	199.067	116.845	Eotaxin-2	113.549	90.6739	54.7079	59.9184	173.392	120.964	144.96	113.306	128.329	FALSE
CRP	11.8027	11.9202	-0.117483	0.467465	0.79008	0.921794	down	1401	P02741	5584.65	3675.78	2984.12	CRP	3769.3	2151.04	3136.25	3616.11	3941.06	4219.05	3809.53	4068.88	2965.49	3874.96	5145.33	3620.31	CRP	2264.13	3292.55	4234.72	3207.44	4054.65	5869.88	3565.39	3276.52	5630.5	FALSE
TRAIL	3.67316	3.48713	0.186031	0.475584	0.79008	1.13763	up	8743	P50591	3.89615	8.59211	12.8742	TRAIL	16.5283	10.5581	11.8642	6.19843	11.4518	21.4017	10.8042	18.8033	22.2947	8.06364	8.24883	8.49382	TRAIL	14.367	10.5456	10.4879	5.74324	18.2393	7.57313	12.0946	7.64251	18.353	FALSE
proteinID	AveExp.NRSA	AveExp.NC	logFC	P.Value	adj.P.Val	foldchange	Regulation	entrezID	uniprotID	NRSA25	NRSA26	NRSA27	proteinID	NRSA28	NRSA29	NRSA30	NRSA31	NRSA32	NRSA33	NRSA34	NRSA35	NRSA36	NC37	NC38	NC39	proteinID	NC40	NC41	NC42	NC43	NC44	NC45	NC46	NC47	NC48	Threshold
IL-31	8.02598	7.62043	0.405551	0.477636	0.79008	1.3246	up	386653	Q6EBC2	547.142	162.521	622.393	IL-31	118.692	241.42	215.574	118.962	193.724	308.792	175.391	321.23	679.915	341.217	218.602	79.808	IL-31	85.7832	240.3	91.7295	211.882	163.057	226.468	1703.58	146.046	142.553	FALSE
Lymphotactin	5.46202	5.95655	-0.494529	0.469394	0.79008	0.709793	down	6375	P47992	49.6954	55.7034	38.5138	Lymphotactin	48.4907	30.1374	60.2056	42.246	44.0522	52.0778	91.4506	2.76936	138.354	85.9941	51.875	45.1774	Lymphotactin	81.8396	66.0934	90.4791	42.8889	70.6998	38.5273	98.3955	70.4735	33.4764	FALSE
IL-2	4.54641	4.31997	0.226433	0.475064	0.79008	1.16994	up	3558	P60568	116.128	31.5788	21.2365	IL-2	17.1085	10.0905	21.6506	17.6074	31.0655	23.1155	26.3425	16.163	9.16785	36.306	29.0532	15.3791	IL-2	22.7683	10.7354	10.9872	17.2035	23.9424	20.0136	17.9578	13.5729	23.9003	FALSE
TNFb	4.85697	5.23684	-0.37987	0.477639	0.79008	0.768507	down	4049	P01374	834.82	16.242	12.0057	TNFb	38.9852	4.394	59.9498	4.29546	23.2742	30.7029	33.9834	20.8701	44.6699	128.311	86.8616	17.3752	TNFb	43.6113	28.3846	16.569	37.6813	36.4443	89.7078	49.3099	17.0047	13.4472	FALSE
IL-1 RI	5.84952	6.08084	-0.23132	0.474846	0.79008	0.851855	down	3554	P14778	72.1188	95.6391	37.9892	IL-1 RI	39.4331	30.3369	93.1206	77.8135	82.5426	36.7083	40.7	56.3099	68.2856	81.5422	92.7913	70.3233	IL-1 RI	106.27	33.6251	75.3762	48.1845	53.4825	32.4803	181.594	32.9851	105.077	FALSE
XEDAR	7.49148	7.14006	0.351415	0.474575	0.79008	1.27581	up	60401	Q9HAV5	408.493	271.19	95.2914	XEDAR	39.736	127.558	319.011	273.855	220.651	78.6723	111.364	351.437	332.56	338.482	244.225	116.805	XEDAR	216.216	61.2531	77.3209	155.929	156.514	22.7417	266.413	173.019	217.617	FALSE
EGF R	12.1324	12.0099	0.122453	0.481967	0.79129	1.08858	up	1956	P00533	4114.79	4252.43	3941.41	EGF R	4318.41	4079.75	4745.52	4704.92	5136.54	5175.5	3792.58	4790.79	5105.02	5448.65	2329.94	4866.3	EGF R	4638.67	4737.96	3375.08	3930.39	3326.9	3878.81	9008.03	3250.91	3547.96	FALSE
proteinID	AveExp.NRSA	AveExp.NC	logFC	P.Value	adj.P.Val	foldchange	Regulation	entrezID	uniprotID	NRSA25	NRSA26	NRSA27	proteinID	NRSA28	NRSA29	NRSA30	NRSA31	NRSA32	NRSA33	NRSA34	NRSA35	NRSA36	NC37	NC38	NC39	proteinID	NC40	NC41	NC42	NC43	NC44	NC45	NC46	NC47	NC48	Threshold
OPG	8.79948	8.96005	-0.160568	0.480623	0.79129	0.894673	down	4982	O00300	462.212	497.824	434.034	OPG	399.181	370.296	414.239	497.433	255.77	492.365	641.361	445.79	543.704	712.998	528.914	322.468	OPG	549.515	317.187	432.239	586.259	413.763	428.259	920.175	330.459	784.027	FALSE
ErbB2	1.84274	1.34529	0.497446	0.48885	0.792985	1.41171	up	2064	P04626	0	5.96392	0.0721746	ErbB2	0	29.905	10.1407	0.592702	2.515	4.75357	2.96582	5.7183	1.05579	3.98872	11.7621	4.75383	ErbB2	0	10.2089	3.1589	0	3.23903	0	0	0	0	FALSE
FGF-9	2.97711	2.7027	0.27441	0.486146	0.792985	1.2095	up	2254	P31371	9.37255	1.97637	4.64165	FGF-9	9.49746	8.25631	5.32032	9.83156	14.0808	2.0674	7.77859	7.67039	12.9247	15.1625	16.1919	4.77145	FGF-9	5.76572	5.48356	6.06238	5.40382	8.34098	0	4.28224	8.51256	2.8812	FALSE
CD229	6.7129	6.92255	-0.209658	0.487523	0.792985	0.864742	down	4063	Q9HBG7	161.716	132.713	77.2795	CD229	189.801	47.8259	142.226	92.5723	63.0168	68.4867	121.51	89.9573	167.477	82.847	246.679	89.4486	CD229	190.502	46.1641	104.208	148.778	82.157	90.0103	121.483	223.442	181.612	FALSE
I-309	4.76034	4.50904	0.251301	0.490209	0.792985	1.19028	up	6346	P22362	738.35	18.7624	8.90921	I-309	16.3508	13.9646	29.6356	21.0366	22.1571	20.9907	19.0499	20.6243	27.0279	29.9019	19.2676	15.4751	I-309	23.335	19.0716	27.2692	20.3552	20.5395	22.7088	23.2988	20.5541	22.8644	FALSE
IGF-2	9.01071	8.73484	0.275864	0.493509	0.795399	1.21072	up	3481	P01344	794.189	929.644	344.017	IGF-2	572.761	306.257	612.54	414.463	241.582	193.354	8816.69	424.497	173.789	290.519	427.841	463.984	IGF-2	842.086	275.646	297.426	599.948	552.847	257.162	797.151	280.96	456.061	FALSE
Prostasin	8.35049	8.15802	0.192473	0.503515	0.808564	1.14272	up	5652	Q16651	427.737	710.423	257.032	Prostasin	297.638	185.552	356.921	411.958	319.659	374.319	223.47	299.986	276.463	523.092	359.378	225.571	Prostasin	374.986	219.613	361.187	238.053	236.36	182.941	577.681	188.641	199.282	FALSE
TNF RII	11.8787	11.9537	-0.0750212	0.506437	0.810299	0.949328	down	7133	P20333	4098.36	3300.33	4032.87	TNF RII	4594.07	2713.39	3876.67	3258.31	3266.41	4007.31	4440.5	3532.69	4596.25	4741.96	4238.94	2779.92	TNF RII	4405.18	3547.19	4580.17	3754.1	5208.83	3077.98	3309.85	4318.06	4398.34	FALSE
hCGb	8.40384	7.35932	1.04452	0.510963	0.811638	2.06268	up	1082	P0DN86	3521.98	38.9076	249.212	hCGb	72.8724	132.782	702.946	1128.67	99.4618	78.3385	56912	66.7703	267.102	43.95	231.367	141.803	hCGb	237.8	880.993	13.8815	137.175	1186.26	126.322	145.455	160.444	165.384	FALSE
IGFBP-4	15.1723	15.3979	-0.225541	0.51068	0.811638	0.855274	down	3487	P22692	53502.7	33911.2	22225.7	IGFBP-4	45364.6	21783	38545.1	51984.8	30396.6	46103.6	35004.5	27823.3	58945.7	68228	42878.4	17588	IGFBP-4	64851.7	37167.2	41627.3	42795.1	66142.7	66618.6	59333.8	17128.6	42381.2	FALSE
IL-17	3.18393	2.83817	0.345761	0.525125	0.831132	1.27082	up	3605	Q16552	716.255	4.00027	2.05873	IL-17	27.4926	2.73874	2.9226	10.4134	2.97851	12.0468	2.64527	2.44809	8.29627	10.7319	2.96803	2.51688	IL-17	20.4448	2.31717	18.6185	6.23607	6.92113	6.49749	12.3062	1.95958	3.62527	FALSE
MICA	7.30615	7.12442	0.181731	0.529052	0.834348	1.13424	up	100507436	Q29983	93.4353	208.933	161.724	MICA	155.601	110.302	171.736	208.887	109.976	125.31	155.214	300.822	182.222	140.002	210.457	100.339	MICA	208.661	101.308	193.42	51.8133	162.303	96.7905	421.867	94.4483	125.929	FALSE
TWEAK	12.4334	12.3206	0.112865	0.533387	0.834374	1.08137	up	8742	O43508	7365.16	8033.24	5375.74	TWEAK	9308.48	6391.36	4383.58	4307.78	5757.55	4845.97	5216.51	4188.67	3758.05	6979.81	6087.46	6157.02	TWEAK	5905.42	4365.56	3820.66	4300.68	5274.61	4096.07	4418.33	6063.84	4990.62	FALSE
EG-VEGF	6.65942	6.3148	0.344621	0.534758	0.834374	1.26982	up	84432	P58294	101.912	107.629	247.545	EG-VEGF	86.898	31.8491	33.9118	58.9194	141.073	99.1545	166.652	180.42	155.705	75.1841	19.9054	150.513	EG-VEGF	187.392	103.167	56.7093	45.3315	176.877	42.9411	172.243	120.685	30.0421	FALSE
MIP-1b	5.56979	5.34946	0.220323	0.532258	0.834374	1.16499	up	6351	P13236	104.306	33.2801	53.1014	MIP-1b	132.212	32.5793	44.7151	97.4904	23.4136	81.4409	44.5853	19.4566	16.8595	82.5072	97.6998	32.8377	MIP-1b	39.9652	14.988	24.7505	29.9419	36.5265	34.9587	24.7759	87.7249	45.9682	FALSE
Resistin	11.8415	12.0179	-0.176461	0.53762	0.835876	0.884871	down	56729	Q9HD89	3456.2	3341.05	1987	Resistin	3104.39	3536.88	10592.5	2749.17	4230.9	3371.02	4002.07	2898.38	4897.34	4408.92	6344.63	5665.26	Resistin	4383.23	4079.46	3596.44	1613.39	4503.25	6643.5	1704.34	4099.22	7506.81	FALSE
L-Selectin	15.1034	15.1613	-0.0578932	0.54365	0.842275	0.960666	down	6402	P14151	33562.3	29760.7	32483.9	L-Selectin	26510.2	39892.2	40938.3	28966.4	45030.6	36748.6	30450.7	42508.7	41537	43391	40081.6	36977.4	L-Selectin	33811.5	33080.8	33789	35001.6	42186.4	36213.3	38395.7	35467.6	33109.2	FALSE
APRIL	0.913916	0.222748	0.691168	0.551479	0.851407	1.61459	up	8741	O75888	0	0	0	APRIL	0	0	2000.67	0	0	0	0	0	0	0	0	0	APRIL	0	0	0	0	0	0	0	0	5.37743	FALSE
TSLP	3.7434	4.55515	-0.81175	0.555559	0.854706	0.569691	down	85480	Q969D9	16.6599	0.981982	15.7766	TSLP	1.42835	400.696	50.1451	0.637841	3.04464	37.5842	23.0243	152.291	0.207768	16.8929	23.4166	11.5031	TSLP	4.30909	324.905	2.08998	98.5512	18.2175	0.711751	2878.88	3.39992	22.5179	FALSE
ANG-1	14.3567	14.4978	-0.141113	0.571004	0.869348	0.906819	down	284	Q15389	12404.8	29407.6	22243.5	ANG-1	26611.5	21886.7	27755.3	25404	24391.1	29229.2	28354.3	10810.6	9980.31	25509.7	28933.9	20917.4	ANG-1	14742.9	28464.3	17888.2	22742.2	20075.9	24659.1	24302.5	24088	30774.8	FALSE
BMP-2	3.77676	4.07028	-0.29352	0.568148	0.869348	0.815909	down	650	P12643	30.9246	31.8939	1.684	BMP-2	4.12607	10.9357	257.564	26.2861	3.22371	18.7426	5.86518	1.89132	20.828	11.3522	22.5289	16.561	BMP-2	28.4583	18.0897	19.9617	19.8561	7.54614	17.5661	22.8922	14.8272	5.70825	FALSE
IGF-1	8.49115	8.18752	0.303628	0.569168	0.869348	1.23424	up	3479	P05019	336.05	227.884	176.244	IGF-1	1111.95	194.439	481.028	444.394	293.301	470.318	335.952	228.76	685.996	338.806	898.593	222.591	IGF-1	145.719	336.239	233.611	296.562	422.999	120.158	990.891	701.031	43.6331	FALSE
Insulin	11.4961	11.3871	0.109052	0.575817	0.870652	1.07852	up	3630	P01308	3407.68	3576.77	2161.53	Insulin	2142.99	2165.78	3099.5	3673.07	3928.47	3447.45	3754.53	1780.13	2666.51	5121.1	5000.85	1725.96	Insulin	2333.79	2026.03	1518.71	2224.45	2647.68	2315.02	3360.61	2166.84	4302.07	FALSE
SCF	6.39794	6.12985	0.268096	0.574989	0.870652	1.20422	up	4254	P21583	55.8757	169.264	250.826	SCF	127.081	63.6366	82.4875	78.7144	38.6135	45.0627	301.644	104.401	15.536	48.0297	126.59	140.046	SCF	90.5162	58.2732	54.9383	160.817	41.6083	41.6998	96.3051	31.567	54.6737	FALSE
Follistatin	7.27205	7.06745	0.204603	0.582146	0.871238	1.15237	up	10468	P19883	169.255	143.173	99.3699	Follistatin	104.177	94.9666	163.471	220.108	118.314	132.423	593.535	174.427	122.805	162.543	116.424	57.6298	Follistatin	116.059	102.164	175.639	143.359	262.362	171.31	146.117	85.9686	167.383	FALSE
CCL28	7.54167	7.6794	-0.13773	0.582077	0.871238	0.908948	down	56477	Q9NRJ3	278.16	148.054	138.201	CCL28	140.871	179.856	154.846	199.926	158.496	229.352	286.338	173.386	203.351	366.625	219.575	179.609	CCL28	174.092	184.837	202.09	199.291	178.479	340.455	184.623	119.292	206.529	FALSE
IFNg	6.19456	5.95465	0.239908	0.579063	0.871238	1.18092	up	3458	P01579	1714.77	73.9439	87.6578	IFNg	56.3632	29.9843	69.347	53.9967	60.2135	71.9841	67.3156	28.7585	32.4591	101.38	78.4566	34.0195	IFNg	40.0607	21.6442	31.7406	90.5211	232.253	185.048	59.0195	35.7007	41.6865	FALSE
uPA	6.06176	6.23103	-0.16927	0.587104	0.874706	0.889292	down	5328	P00749	100.404	58.7608	57.7584	uPA	62.1393	98.1746	58.6743	44.6761	21.6152	127.771	62.1633	76.0097	90.6913	64.0324	119.039	46.7252	uPA	76.8548	75.0258	76.9064	49.5853	75.4335	141.125	57.2382	83.0767	68.8002	FALSE
Syndecan-3	9.16018	9.42039	-0.260207	0.592415	0.874706	0.834968	down	9672	O75056	1264.03	1671.06	327.489	Syndecan-3	621.934	215.473	218.432	363.041	371.816	766.194	600.841	1198.34	794.938	413.15	503.641	811.761	Syndecan-3	308.658	488.148	880.582	151.601	328.498	3528.68	2739.14	1019.62	950.4	FALSE
Cadherin-13	9.25651	9.02977	0.226738	0.59203	0.874706	1.17019	up	1012	P55290	364.559	1201.19	633.671	Cadherin-13	613.698	340.955	520.894	1151.75	1644.9	324.463	525.71	990.083	276.859	810.587	408.751	621.5	Cadherin-13	612.354	528.753	431.021	462.998	703.363	319.786	941.629	489.978	293.825	FALSE
b-NGF	2.07184	1.86988	0.201955	0.588523	0.874706	1.15026	up	4803	P01138	2.40223	9.58598	2.37975	b-NGF	0.726305	2.16918	1.95736	2.65869	3.28032	3.49266	3.09365	3.07585	12.1902	0.876819	1.33282	0.936734	b-NGF	12.2704	4.34273	3.7426	6.68097	10.5864	0.358963	2.39243	1.36812	1.052	FALSE
IL-23	10.4354	10.5927	-0.157269	0.596857	0.87688	0.896721	down	51561	Q9NPF7	1174.08	2156.39	1608.49	IL-23	1050.55	615.745	4855.14	1475.62	1852.99	1550.46	1871.89	487.556	994.668	1569.83	2026.23	2045.37	IL-23	1582.33	1752.52	1150.63	1185.61	1161.77	1456.45	2654.57	934.492	1766.17	FALSE
TGFb2	8.47634	8.60803	-0.131684	0.600404	0.87688	0.912766	down	7042	P61812	275.409	581.005	228.027	TGFb2	314.388	329.723	372.319	351.947	527.82	707.45	374.784	168.287	344.116	433.922	708.88	221.662	TGFb2	230.467	402.737	268.618	279.158	547.295	327.182	564.816	572.894	438.218	FALSE
CD99	8.90721	9.04948	-0.142271	0.604206	0.87688	0.906092	down	4267	P14209	390.467	335.131	438.19	CD99	403.992	558.642	435.82	441.782	480.816	624.392	463.404	677.44	622.611	403.23	434.413	432.457	CD99	411.265	820.099	448.409	548.15	396.515	333.923	2539.86	431.311	524.461	FALSE
proteinID	AveExp.NRSA	AveExp.NC	logFC	P.Value	adj.P.Val	foldchange	Regulation	entrezID	uniprotID	NRSA25	NRSA26	NRSA27	proteinID	NRSA28	NRSA29	NRSA30	NRSA31	NRSA32	NRSA33	NRSA34	NRSA35	NRSA36	NC37	NC38	NC39	proteinID	NC40	NC41	NC42	NC43	NC44	NC45	NC46	NC47	NC48	Threshold
I-TAC	5.16501	5.71765	-0.552635	0.601924	0.87688	0.681774	down	6373	O14625	0	166.347	57.9609	I-TAC	55.6377	60.0895	112.522	0	81.7529	84.5215	76.0971	26.8633	76.2002	78.3084	117.841	68.2593	I-TAC	88.0581	68.9254	109.227	52.68	57.0741	0	72.8796	56.1521	75.4691	FALSE
LIF	7.46428	7.5824	-0.118123	0.607837	0.87688	0.921385	down	3976	P15018	301.64	166.458	123.774	LIF	174.82	137.206	250.504	109.595	265.509	163.081	216.404	121.485	183.803	263.51	250.027	87.3372	LIF	208.959	127.14	197.827	149.826	289.793	114.955	246.972	203.76	302.227	FALSE
bFGF	7.97691	8.12497	-0.14806	0.598533	0.87688	0.902463	down	2247	P09038	133.513	442.403	341.428	bFGF	101.264	164.086	273.077	307.083	193.695	730.452	181.968	364.988	234.492	402.559	289.319	207.214	bFGF	229.767	378.65	136.573	387.358	525.468	199.21	235.229	485.919	160.827	FALSE
NT-4	7.72596	7.49591	0.230047	0.60773	0.87688	1.17287	up	4909	P34130	123.749	149.705	511.777	NT-4	207.088	748.422	232.897	205.921	149.705	156.062	195.319	267.765	88.2334	170.028	283.431	132.768	NT-4	256.774	196.469	233.888	199.55	120.616	580.418	229.747	277.004	15.9066	FALSE
WIF-1	5.96391	5.80279	0.161126	0.611487	0.878445	1.11816	up	11197	Q9Y5W5	113.305	51.9968	58.5697	WIF-1	41.6505	86.0912	83.2915	144.684	72.0559	37.9988	56.056	29.6382	41.6668	57.0812	110.148	22.3726	WIF-1	37.8762	51.686	37.4246	63.3971	68.515	91.8505	56.6318	62.2013	49.933	FALSE
AR	6.75287	6.50168	0.251196	0.612915	0.878445	1.19019	up	374	P15514	284.738	135.02	183.837	AR	67.887	112.918	139.143	183.213	54.859	68.058	72.4475	99.257	58.901	41.5134	82.2072	119.876	AR	154.31	127.113	76.7711	80.3574	123.285	104.524	61.4099	84.713	80.1507	FALSE
CA19-9	14.8814	14.7803	0.101151	0.614975	0.878535	1.07263	up	NA		30062.3	35668.7	28184.3	CA19-9	24573	21808.8	29774.3	25343.1	26907.7	46406.3	25738.8	33622.6	43262.6	36973.2	38617.5	25309.6	CA19-9	25443.2	30936.6	35810.8	25908.6	28461.3	19962	25914.5	28107.3	22553.3	FALSE
Notch-1	10.4163	10.3493	0.0669451	0.625431	0.890582	1.0475	up	4851	P46531	1106.35	1313.2	1114.61	Notch-1	1352.38	1412.56	1662.55	2431.22	1138.4	1173.85	1119.31	1388.04	1618.65	1512.35	1337.33	1285.12	Notch-1	1301.09	1171.83	1076.87	1110.95	1355.55	1479.37	1420.18	1270.69	1403.09	FALSE
CD97	12.7499	12.884	-0.134155	0.629415	0.893363	0.911203	down	976	P48960	3020.85	5323.99	4733.68	CD97	6695.98	7957.73	11660.8	15080	6044.9	5606.27	6583.74	5197.9	13758.4	9768.35	14712.1	6892.4	CD97	13542.9	4605.56	4477.94	6018.33	9673.49	6904.23	4402.98	3794.76	18700.8	FALSE
IL-6R	11.8103	11.7708	0.0394632	0.642371	0.908717	1.02773	up	3570	P08887	3408.29	3515.86	3364.42	IL-6R	3996.59	3020.61	3843.86	3441.94	3532.75	3522.23	3894.26	3634.64	4045.5	4337.65	3899.7	2674.1	IL-6R	3210.39	3622.51	3239.41	3564.3	4109.61	2863.22	3700.92	3520.28	3548.17	FALSE
MICB	6.77339	7.13911	-0.365721	0.646428	0.908717	0.776081	down	4277	Q29980	87.2571	45.8731	48.574	MICB	36.7656	69.6297	46.0095	41.7471	322.364	266.652	205.153	1115.31	133.147	27.0715	147.139	167.492	MICB	88.9458	177.07	91.4247	64.2154	368.385	43.8504	518.742	1074.02	97.2568	FALSE
proteinID	AveExp.NRSA	AveExp.NC	logFC	P.Value	adj.P.Val	foldchange	Regulation	entrezID	uniprotID	NRSA25	NRSA26	NRSA27	proteinID	NRSA28	NRSA29	NRSA30	NRSA31	NRSA32	NRSA33	NRSA34	NRSA35	NRSA36	NC37	NC38	NC39	proteinID	NC40	NC41	NC42	NC43	NC44	NC45	NC46	NC47	NC48	Threshold
VCAM-1	17.6811	17.7429	-0.0617836	0.645539	0.908717	0.958079	down	7412	P19320	259447	199556	229722	VCAM-1	227409	229465	196718	246461	202279	181377	180038	186845	199818	193841	244118	204934	VCAM-1	262566	174464	270267	261049	192466	140704	251369	239378	242916	FALSE
MSP	9.7816	9.90034	-0.118742	0.655335	0.918303	0.92099	down	4485	P26927	1334.99	838.592	965.3	MSP	666.94	544.943	1308.97	341.859	1188.79	991.619	1418.19	759.188	954.444	1814.97	1288.47	793.199	MSP	933.59	689.358	647.575	935.595	1216.81	1489.13	873.279	808.017	619.206	FALSE
FSH	9.19565	9.42741	-0.231756	0.660917	0.920265	0.851598	down	2488	P01225	1022.06	733.4	1820.39	FSH	858.429	385.07	124.112	239.551	1020.51	125.152	1132.95	465.93	1770.76	601.752	824.808	280.729	FSH	3939.18	451.954	186.962	226.201	3361.76	413.975	422.454	628.087	2856.94	FALSE
RANK	12.075	12.2376	-0.162587	0.660324	0.920265	0.893421	down	8792	Q9Y6Q6	3466.42	4560.89	4553.01	RANK	4606.94	3664.94	4591.58	2179.33	3596.6	6548.69	2652.93	8961.9	6091.21	8620.4	12504.2	3147.2	RANK	5914.84	6177.12	5379.82	4127.81	4329.05	2699.28	2674.87	5304.76	3515.36	FALSE
CEACAM-1	10.2358	10.3164	-0.0805779	0.6645	0.92231	0.945679	down	634	P13688	904.513	538.787	1188.6	CEACAM-1	1722.35	1115.33	1976.45	1453.72	1781.54	1070.98	1281.94	1592.72	750.416	1751.13	1447.27	1068.8	CEACAM-1	1151.67	1656.48	1137.41	1269.02	1853.64	1328.51	1310.43	1380.46	550.264	FALSE
DR6	11.4872	11.562	-0.0747813	0.668675	0.92231	0.949486	down	27242	O75509	2806.22	2369.17	2489.65	DR6	3294.43	3380.59	2605.46	2471.09	2992.04	3165.05	2180	3712.03	3429.01	3520.53	2811.61	2212.05	DR6	3021.72	2544.85	2838.97	2616.35	4160.2	2244.61	5173.23	2976.54	3230.99	FALSE
IL-2 Rg	10.0842	10.3332	-0.248991	0.667576	0.92231	0.841485	down	3561	P31785	5719.59	2348.08	469.429	IL-2 Rg	228.43	205.48	3643.92	4684.87	4292.38	1166.33	266.84	726.65	535.079	2089.31	3847.89	1544.76	IL-2 Rg	1502.02	444.531	972.018	955.65	645.488	1044.56	1260.59	795.434	4034.76	FALSE
6Ckine	7.43138	6.94883	0.482545	0.671515	0.923334	1.39721	up	6366	O00585	72.1888	168.282	69.5444	6Ckine	200.453	374.104	69.626	438.402	176.146	595.562	123.552	227.468	112.495	120.626	135.804	19.5281	6Ckine	415.375	110.735	101.77	92.8694	802.4	199.152	43.66	52.6934	212.803	FALSE
ErbB4	5.15007	5.40694	-0.256866	0.68507	0.936885	0.836904	down	2066	Q15303	19.8521	84.2163	19.2741	ErbB4	25.9265	2.52309	171.633	35.0089	18.7706	82.6354	60.1589	66.5045	26.6979	32.7796	83.39	35.6244	ErbB4	34.2995	22.929	20.4612	246.87	62.3428	0	141.609	246.709	31.4133	FALSE
FGF-4	10.4453	10.3117	0.133685	0.685629	0.936885	1.09709	up	2249	P08620	1244.29	3216.13	942.484	FGF-4	732.794	3088.55	1927.68	1980.52	1339.46	882.862	1054.16	904.874	1454.78	1272.83	1415.56	1384.25	FGF-4	1272.24	1374.32	1105.05	1516.58	1028.23	1172.29	2279.5	1321.7	662.566	FALSE
DKK-1	8.42848	8.53734	-0.108862	0.69478	0.940289	0.927319	down	22943	O94907	258.054	455.455	360.195	DKK-1	218.682	585.485	316.119	338.732	523.172	549.701	582.204	165.492	167.331	357.073	407.154	314.445	DKK-1	328.901	232.517	352.423	274.434	553.166	323.218	596.106	431.614	430.12	FALSE
TSP-1	16.9635	17.011	-0.047542	0.697276	0.940289	0.967583	down	7057	P07996	107529	142342	127778	TSP-1	121314	106705	136950	109342	103374	158985	114506	162288	163881	182284	200733	131208	TSP-1	122741	119324	117302	127641	126811	111702	120068	141176	111471	FALSE
BMPR-II	1.07762	1.66247	-0.584849	0.697503	0.940289	0.666719	down	659	Q13873	0	0	0	BMPR-II	0	7810.96	0	0	0	0	0	0	0	698.154	0	0	BMPR-II	0	0	1447.35	0	0	0	0	0	0	FALSE
IL-9	12.2481	12.1236	0.124562	0.698806	0.940289	1.09018	up	3578	P15248	9926.53	4960.08	4760.91	IL-9	4762.02	3956.52	3925.56	5309.85	4155.97	5099.37	5630.2	4221.41	3778.89	11015.7	5579.58	4225.58	IL-9	4413.99	3516.46	2915.75	4413.1	4362.02	5138.71	3848.92	3845.67	3611.86	FALSE
TIM-1	6.35104	6.60681	-0.25577	0.693122	0.940289	0.83754	down	26762	Q96D42	188.776	26.8592	126.241	TIM-1	47.7697	330.473	82.5207	24.4165	38.46	168.688	38.9101	252.705	54.9325	39.9128	59.2137	65.2316	TIM-1	82.1138	171.581	48.7285	76.2442	104.643	60.0735	2343.12	27.3099	189.895	FALSE
Neprilysin	9.06175	8.82117	0.240579	0.702402	0.942246	1.18147	up	4311	P08473	315.742	174.574	387.621	Neprilysin	231.816	470.7	566.48	801.415	223.584	1658.65	385.539	1893.58	1837.6	242.448	304.322	396.27	Neprilysin	109.541	763.616	139.291	491.148	309.385	705.764	10241.7	338.972	556.021	FALSE
TSH	7.65918	7.81423	-0.155047	0.71727	0.947031	0.898103	down	7252	P01222	438.578	225.938	71.9276	TSH	217.281	282.137	370.139	161.486	138.903	244.548	86.1602	236.757	240.051	132.091	67.0353	97.147	TSH	210.347	609.562	168.925	276.002	306.92	657.076	322.962	228.583	206.701	FALSE
Decorin	11.5793	11.5021	0.0772446	0.709462	0.947031	1.055	up	1634	P07585	3457.82	1678.44	3482.68	Decorin	3368.62	3821.82	2936.61	3858.53	2546.04	3621.78	2498.99	3045.85	3243.62	4777.54	4410.19	3342.13	Decorin	3694.65	2197.91	2857.04	2378.18	2458.38	1234.9	2911.04	2872.58	3578.26	FALSE
Mer	4.52538	4.10093	0.424449	0.717286	0.947031	1.34206	up	10461	Q12866	0	130.979	36.4584	Mer	130.733	35.9371	81.7341	0.653043	139.812	6.2213	90.4143	71.7538	0	105.245	98.6186	0.386553	Mer	18.7295	17.4803	17.7186	324.049	326.828	12.9839	0	3.36658	0	FALSE
IGFBP-2	11.5651	11.5269	0.0382656	0.713307	0.947031	1.02688	up	3485	P18065	2955.03	2394.97	2441.2	IGFBP-2	3683.88	2564.24	2546.11	2885.52	3421.55	2945.43	4591.66	3137.91	3426.12	3118.8	2969.79	3077.4	IGFBP-2	3410.53	2319.42	3224.95	2702.97	3380.01	2544.14	2592.57	2963.76	3340.87	FALSE
TGFb3	8.1574	8.2932	-0.135798	0.718883	0.947031	0.910166	down	7043	P10600	478.299	340.944	214.612	TGFb3	160.706	299.184	277.203	666.008	210.047	814.332	219.404	129.349	185.455	208.387	335.103	547.139	TGFb3	260.966	285.421	210.663	656.779	381.081	167.999	419.468	270.451	304.674	FALSE
Fas	7.58875	7.73292	-0.144164	0.712981	0.947031	0.904904	down	355	P25445	166.373	204.854	120.528	Fas	278.794	142.568	120.132	170.075	230.862	240.533	209.184	213.231	293.685	269.603	226.128	158.381	Fas	391.833	148.355	225.074	152.697	334.976	146.237	149.757	182.471	313.433	FALSE
proteinID	AveExp.NRSA	AveExp.NC	logFC	P.Value	adj.P.Val	foldchange	Regulation	entrezID	uniprotID	NRSA25	NRSA26	NRSA27	proteinID	NRSA28	NRSA29	NRSA30	NRSA31	NRSA32	NRSA33	NRSA34	NRSA35	NRSA36	NC37	NC38	NC39	proteinID	NC40	NC41	NC42	NC43	NC44	NC45	NC46	NC47	NC48	Threshold
TREM-1	11.2051	11.3209	-0.115833	0.738341	0.957312	0.922849	down	54210	Q9NP99	4729.49	4050.33	2665.75	TREM-1	1730.01	1843.71	7048.64	8719.41	2554.19	1665.06	1560	513.215	873.273	3018.34	3723.5	2331.47	TREM-1	2084.93	2683.89	1630.87	2367.74	2219.86	2736.43	6448.03	1471.39	2395.36	FALSE
IL-1 R6	12.6661	12.6028	0.0633337	0.73882	0.957312	1.04488	up	8808	Q9HB29	10287.9	10715.4	4921.2	IL-1 R6	5046.87	4851.58	7693.02	6243.5	8024.1	7009.51	6386.69	4634.9	5339.17	10408.8	7232.05	6146.7	IL-1 R6	5930.49	4916.86	5379.63	5503.95	4770.8	10724	10453.4	3769.17	4158.29	FALSE
FLRG	9.70168	9.80805	-0.10637	0.739741	0.957312	0.928922	down	10272	O95633	662.27	787.936	1634.79	FLRG	900.281	688.351	591.93	491.705	597.612	793.561	1128.01	1080.41	1231.1	1372.01	1036.84	962.471	FLRG	671.276	522.68	1536.88	491.997	1084.81	612.726	491.107	1592.11	1405.53	FALSE
ROBO3	4.75737	4.49447	0.262909	0.732988	0.957312	1.1999	up	64221	Q96MS0	24.4428	47.9228	14.1961	ROBO3	22.1111	35.4986	19.4501	31.0903	14.7167	38.0235	11.0416	49.8491	37.9685	21.9845	0.115601	21.4139	ROBO3	16.9336	171.409	28.9309	29.0878	0	138.291	471.461	4.33502	29.6197	FALSE
IGFBP-6	16.9499	16.9901	-0.0401654	0.737541	0.957312	0.972543	down	3489	P24592	128845	109740	120949	IGFBP-6	169584	102132	140713	127890	122241	126867	118783	128065	134787	144044	145612	133641	IGFBP-6	180843	107266	117752	103332	159098	118576	108142	136023	128936	FALSE
GM-CSF	5.0654	4.87659	0.18881	0.735729	0.957312	1.13982	up	1437	P04141	571.684	32.2697	24.5687	GM-CSF	19.1434	13.8589	30.9667	20.8884	33.4415	40.995	37.2464	12.3321	25.3977	87.4637	27.8469	24.6482	GM-CSF	19.0346	11.4138	19.4264	30.6493	28.5066	111.361	27.4016	13.388	27.97	FALSE
NSE	15.1698	15.2237	-0.0539618	0.747395	0.959785	0.963287	down	2026	P09104	52177	33896.7	43665.3	NSE	44291.1	47898.9	38958.7	62070.5	33883.9	31768.9	16519.9	34082.5	26186	27302.7	31547.5	36978.8	NSE	38126.3	50658.7	39331.4	26936.7	42227.4	36357.3	46432.3	41999.6	50478.9	FALSE
Cadherin-4	9.16824	8.86492	0.303319	0.747927	0.959785	1.23398	up	1002	P55283	332.039	584.121	429.604	Cadherin-4	248.968	1644.47	283.84	195.891	214.972	2181.81	450.887	1440.36	2211.82	97.7231	241.45	297.136	Cadherin-4	82.7725	6988.13	163.179	1405.46	596.533	211.545	41149.7	33.8326	599.729	FALSE
IL-15	3.36401	3.05323	0.310783	0.748222	0.959785	1.24038	up	3600	P40933	841.784	32.7261	20.4097	IL-15	0	23.6907	0	5.28548	30.3672	0.335082	7.38455	0	41.7943	77.9178	55.3474	0	IL-15	4.9787	1.87284	0	27.8001	0.0185432	37.1825	32.1594	36.7174	0	FALSE
MIP-1d	9.41276	9.35984	0.0529254	0.750377	0.959785	1.03737	up	6359	Q16663	345.653	614.364	827.702	MIP-1d	455.574	562.319	825.755	638.199	854.587	611.374	1065.06	878.717	850.496	641.48	623.274	892.024	MIP-1d	661.591	546.413	863.196	500.662	897.624	450.508	401.751	907.902	772.798	FALSE
Gas 1	0.304301	0.502462	-0.198161	0.752975	0.960316	0.871661	down	2619	P54826	0	0	0	Gas 1	3.62169	0	0.807206	0	0	0	0.504656	0	0	2.39943	1.78983	1.00337	Gas 1	0	0.959809	0	0	0	0	0.401457	0	0.251796	FALSE
bIG-H3	13.836	13.8072	0.0287895	0.756793	0.962396	1.02016	up	7045	Q15582	14312.4	12387.4	13874.7	bIG-H3	18466.5	12466.4	14192.5	15098.4	14943.9	15291.2	13941.3	17030.4	14512.7	15464.6	19805.3	11758.6	bIG-H3	13613.2	14761.8	13271.2	12591.6	16333.9	11888.9	15246.1	15032.2	13970.9	FALSE
LAP(TGFb1)	11.3765	11.331	0.0455459	0.76603	0.965769	1.03207	up	7040	P01137	2661.17	2666.43	2776.06	LAP(TGFb1)	2654.28	2570.72	3025.53	2992.71	3096.67	2846.58	2968.36	1962.9	1986.73	3149.32	2615.41	2762.36	LAP(TGFb1)	2243.58	1952.88	1988.04	2726.25	2205.44	2988.74	2584.69	2961.51	3118.36	FALSE
PIGF	2.98327	2.89229	0.0909773	0.763933	0.965769	1.06509	up	5228	P49763	12.5782	4.2999	7.82699	PIGF	4.90538	3.62523	12.5213	7.14422	8.20338	6.89983	10.7906	2.72684	8.79565	3.44208	6.44329	5.38516	PIGF	7.64898	6.83084	4.08897	8.40471	5.97797	6.19502	4.0491	13.6618	10.0299	FALSE
IL-13	5.55324	5.44705	0.10619	0.764009	0.965769	1.07638	up	3596	P35225	874.044	44.9055	38.1579	IL-13	43.9811	5.10374	41.3244	42.1813	42.6872	40.8066	37.4496	40.7089	48.698	74.6392	50.9069	28.7302	IL-13	81.0092	30.2384	34.5054	31.1982	31.8474	118.325	24.4472	35.3612	37.3119	FALSE
IL-2 Rb	10.9453	10.8699	0.0753461	0.777184	0.977032	1.05361	up	3560	P14784	2376.94	2390.12	1630.41	IL-2 Rb	1255.64	1576.68	4349.8	5955.97	1866.26	1692.79	1509.37	1080.87	1400.86	1918.2	2501.26	1431.96	IL-2 Rb	1743.88	2065.86	1644.46	1529.7	1682.21	1544.76	3881.95	1454.26	2006.76	FALSE
CRTAM	4.77132	4.64209	0.129231	0.781655	0.979852	1.09371	up	56253	O95727	32.5378	15.478	22.0469	CRTAM	20.7243	53.7138	27.7073	24.4447	11.054	25.5633	26.995	63.6271	25.8623	29.9859	16.9321	16.6969	CRTAM	10.3736	53.6076	16.6331	31.1573	28.7223	16.6309	75.0075	12.7369	29.9998	FALSE
2B4	7.04388	7.181	-0.13712	0.787407	0.979993	0.909332	down	51744	Q9BZW8	131.154	143.232	87.759	2B4	87.4835	177.997	136.33	92.8944	110.872	199.999	97.6829	266.695	134.757	51.7568	83.6237	86.6315	2B4	71.0054	276.006	71.7993	223.733	98.972	145.129	3326.79	76.7338	179.673	FALSE
Troponin I	14.0688	14.1901	-0.121273	0.788472	0.979993	0.919376	down	7135	P19237	15954.1	16250.7	26916.5	Troponin I	16808.6	7225.37	17928.4	10259.1	7429.95	36868.3	14387.6	36187.7	29795.7	38747.1	25867.1	16918.3	Troponin I	19325.4	27983.8	30955	25470.3	12200.7	4564.83	14916.9	18661.9	16205.3	FALSE
IL-1 F5	6.84316	6.44812	0.395039	0.790676	0.979993	1.31498	up	26525	Q9UBH0	32.8244	45.632	83.2798	IL-1 F5	18.1568	721.402	77.189	17.5914	30.1343	1032.84	46.1665	1233.54	1045.93	31.0151	427.426	67.4722	IL-1 F5	0	1584	7.70722	71.9925	53.6743	16.1166	67321.2	9.03353	327.229	FALSE
IP-10	8.99021	8.94679	0.0434203	0.788121	0.979993	1.03055	up	3627	P02778	422.865	457.914	652.104	IP-10	407.086	381.85	585.055	480.212	480.245	677.151	648.776	442.712	566.978	577.147	617.635	369.506	IP-10	610.327	522.124	605.168	379.964	452.117	393.295	409.814	501.497	576.568	FALSE
LDL R	9.27177	9.20502	0.0667502	0.806902	0.98155	1.04735	up	3949	P01130	364.387	263.543	624.462	LDL R	351.227	558.422	542.349	760.036	596.592	565.856	1276.66	989.435	1472.47	822.251	1350.94	477.228	LDL R	890.634	403.06	541.754	250.244	1388.83	572.434	316.836	368.697	728.254	FALSE
Pepsinogen I	11.4274	11.4851	-0.0576945	0.805996	0.98155	0.960798	down	643834	P0DJD8	3044.7	2019.63	2159.78	Pepsinogen I	3528.23	1953.47	3183.96	3836.79	2033.92	1609.52	2064.65	4387.74	5715.94	2982.29	2697.11	1742.27	Pepsinogen I	4183.71	2867.62	3102.45	2186.82	4744.39	1071.07	3637.17	3167.5	4586.93	FALSE
CTLA4	9.74433	9.80781	-0.0634811	0.812833	0.98155	0.956952	down	1493	P16410	1101.16	1082.41	787.377	CTLA4	865.009	549.745	867.839	872.81	859.1	1056.19	795.378	806.124	794.558	1385.86	820.836	703.886	CTLA4	713.931	660.504	878.452	904.469	1396.35	2618.42	1048.19	394	584.561	FALSE
IL-17C	2.41589	2.60492	-0.189022	0.807648	0.98155	0.8772	down	27189	Q9P0M4	6.22322	14.5891	6.39245	IL-17C	8.57281	3.0314	5.40529	5.37436	5.1604	0.065683	8.23977	0	5.70449	8.76994	12.7685	6.0644	IL-17C	5.94084	6.56548	4.50408	3.50064	0	4.95949	8.90192	4.83304	5.03958	FALSE
CD155	10.1563	10.0427	0.113537	0.816471	0.98155	1.08188	up	5817	P15151	1537.31	2522.2	632.735	CD155	2360.17	2542.82	2505.79	369.489	657.832	1032.37	829.694	995.645	629.508	485.77	422.924	959.792	CD155	894.164	1970.83	2968.16	2422.08	4152.78	629.2	1252.66	507.467	450.436	FALSE
Syndecan-4	10.815	10.8732	-0.058219	0.801073	0.98155	0.960449	down	6385	P31431	1301.58	1618.04	1771.57	Syndecan-4	1870.58	2011.34	2132.28	1818.84	2187.68	1786.42	2015.07	1972.31	1372.44	1779.87	2139.16	1675.77	Syndecan-4	1809.73	2042.84	1343.45	1559.13	1855.24	1495.1	4398.58	1473.06	2121.3	FALSE
IL-1ra	4.21249	4.10749	0.104997	0.802361	0.98155	1.07549	up	3557	P18510	662.922	12.4877	15.0368	IL-1ra	11.0657	8.50674	16.1563	14.094	12.803	24.8327	18.5397	7.69443	5.37874	26.2292	23.3808	11.8893	IL-1ra	9.43186	9.35897	10.6147	16.7672	16.776	32.7019	14.4914	15.6125	22.3939	FALSE
IL-4	9.14608	9.23167	-0.0855874	0.807154	0.98155	0.942401	down	3565	P05112	2616.03	732.629	487.013	IL-4	432.701	336.169	929.628	525.72	704.231	460.129	790.489	193.516	324.294	1182.93	782.268	406.352	IL-4	628.263	545.499	269.052	780.265	434.665	951.853	745.859	454.036	575.465	FALSE
CD30	5.59031	5.73149	-0.141181	0.801581	0.98155	0.906776	down	943	P28908	170.055	122.938	55.6511	CD30	13.6391	6.06632	103.494	137.683	142.19	45.9039	14.5222	24.1104	32.1834	122.411	153.865	98.0268	CD30	61.2398	13.907	57.3096	16.7871	17.566	52.0589	227.866	7.80043	139.052	FALSE
proteinID	AveExp.NRSA	AveExp.NC	logFC	P.Value	adj.P.Val	foldchange	Regulation	entrezID	uniprotID	NRSA25	NRSA26	NRSA27	proteinID	NRSA28	NRSA29	NRSA30	NRSA31	NRSA32	NRSA33	NRSA34	NRSA35	NRSA36	NC37	NC38	NC39	proteinID	NC40	NC41	NC42	NC43	NC44	NC45	NC46	NC47	NC48	Threshold
ErbB3	8.55122	8.4503	0.100923	0.814732	0.98155	1.07246	up	2065	P21860	483.768	472.793	392.757	ErbB3	219.465	395.997	459.675	555.119	544.285	153.188	441.117	213.038	480.233	202.891	380.33	314.798	ErbB3	334.748	291.262	245.834	255.972	712.055	225.058	679.946	401.072	496.257	FALSE
IL-17R	6.52717	6.60625	-0.079079	0.816276	0.98155	0.946662	down	23765	Q96F46	35.1847	159.564	85.6889	IL-17R	50.0553	200.934	95.4205	101.548	43.0448	158.869	87.586	79.6481	145.681	88.5695	109.53	105.766	IL-17R	43.6072	60.5473	70.7391	131.635	76.8813	89.7242	160.757	226.006	101.09	FALSE
Activin A	13.7551	13.7924	-0.0373217	0.857563	0.985664	0.974462	down	3624	P08476	18857.5	17168.8	11517.6	Activin A	11113.3	7509.03	19596.4	22548.1	16000.7	12154.7	18907.9	9254.35	10420.2	11592.4	12284.2	12625	Activin A	10988	15395.9	10263	12779.2	13847.6	14808	25464.1	34831.7	9167.41	FALSE
proteinID	AveExp.NRSA	AveExp.NC	logFC	P.Value	adj.P.Val	foldchange	Regulation	entrezID	uniprotID	NRSA25	NRSA26	NRSA27	proteinID	NRSA28	NRSA29	NRSA30	NRSA31	NRSA32	NRSA33	NRSA34	NRSA35	NRSA36	NC37	NC38	NC39	proteinID	NC40	NC41	NC42	NC43	NC44	NC45	NC46	NC47	NC48	Threshold
Cripto-1	5.87403	5.92797	-0.0539457	0.878852	0.985664	0.963298	down	6997	P13385	90.785	43.4509	96.992	Cripto-1	31.226	66.9588	137.899	263.759	49.8125	34.8913	25.7487	30.8699	32.0828	40.7147	110.546	35.9123	Cripto-1	33.7878	39.7459	115.292	32.0114	151.888	46.2672	82.3575	97.5236	45.7633	FALSE
IL-2 Ra	8.18187	8.12987	0.052	0.84209	0.985664	1.0367	up	3559	P01589	425.258	401.796	270.089	IL-2 Ra	197.55	149.688	581.93	884.332	305.898	212.981	242.031	152.957	202.646	314.159	345.104	206.072	IL-2 Ra	249.404	383.788	241.644	145.282	270.478	351.478	584.828	214.638	248.897	FALSE
IL-1 R4	7.69891	7.65577	0.0431369	0.880474	0.985664	1.03035	up	9173	Q01638	308.405	318.034	150.453	IL-1 R4	117.895	117.502	567.069	399.73	190.467	197.361	213.09	110.711	147.66	273.482	279.016	200.377	IL-1 R4	201.453	186.387	176.531	151.216	210.85	226.895	366.249	94.1458	167.956	FALSE
BCAM	9.83117	9.90549	-0.0743156	0.863976	0.985664	0.949793	down	4059	P50895	692.613	1196.75	983.459	BCAM	375.719	2999.13	1377.25	610.859	2104.23	1058.75	1846.16	499.29	202.094	1037.51	2161.41	697.717	BCAM	828.183	1594.4	440.203	1614.53	1238.92	264.019	894.183	569.766	2436.99	FALSE
GROa	13.8958	13.9432	-0.047391	0.887262	0.985664	0.967685	down	2919	P09341	138872	12254.2	8910.46	GROa	12175.5	9577.81	21986.1	20348	13635.5	10678.6	13111.7	9781.42	10637.9	13924.3	18361.8	12698	GROa	10250.3	29720	12846.5	13822.1	17237.9	15396.8	17401.3	16874.8	17032.4	FALSE
TIMP-4	9.6457	9.71467	-0.0689791	0.854893	0.985664	0.953312	down	7079	Q99727	1109.11	595.176	926.886	TIMP-4	787.528	877.368	797.826	1105.08	973.79	577.479	530.852	1233.04	500.694	935.501	757.845	654.861	TIMP-4	1202.75	554.838	1050.54	471.892	957.69	725.469	678.177	1081.65	1558.52	FALSE
FGF-19	7.57652	7.59901	-0.0224876	0.911739	0.985664	0.984534	down	9965	O95750	402.966	181.799	219.433	FGF-19	136.984	155.817	169.142	178.254	212.872	201.577	146.499	185.081	182.148	179.099	265.176	198.099	FGF-19	345.075	138.773	136.967	215.58	100.691	217.92	276.181	243.101	134.747	FALSE
IFNab R2	10.7471	10.7782	-0.0310858	0.909533	0.985664	0.978683	down	3455	P48551	2579.24	2783.06	1738.05	IFNab R2	1368.1	1132.71	1251.4	1774.56	2580.14	1931.9	1739.65	1184.38	1496.02	3005	1586.15	1185.09	IFNab R2	1355.04	1159.31	1117.71	1699.18	1192.47	5551.32	4125.97	1390.23	1334.63	FALSE
PD-1	5.50774	5.63982	-0.132082	0.861117	0.985664	0.912513	down	5133	Q15116	26.6377	45.493	21.4304	PD-1	42.7975	229.903	80.4117	19.0027	32.3757	69.968	23.2343	126.986	21.5661	4.25946	22.8065	40.1394	PD-1	31.4189	320.181	18.0365	68.052	42.1876	17.1645	2305.66	20.7955	83.9008	FALSE
Thrombomodulin	10.7607	10.7117	0.0490184	0.885174	0.985664	1.03456	up	7056	P07204	1548.24	1683.63	1790.25	Thrombomodulin	3025.13	1340.79	1021.95	2792.61	1894.61	1826.6	1694.36	1072.21	2175.04	2572.39	828.921	1216.55	Thrombomodulin	2023.28	2131.67	1352.16	1580	3128.24	2262.76	1769.39	2058.24	796.974	FALSE
ACE-2	8.43264	8.21591	0.216731	0.835898	0.985664	1.1621	up	59272	Q9BYF1	497.53	142.199	351.762	ACE-2	539.346	354.152	587.413	267.139	273.737	497.475	288.082	212.804	447.622	755.772	615.524	368.947	ACE-2	440.667	1273.2	356.266	327.193	733.831	0	279.38	288.384	701.899	FALSE
CD23	10.0059	10.0743	-0.0684245	0.827724	0.985664	0.953679	down	2208	P06734	794.55	1264.41	832.111	CD23	1774.6	402.92	637.959	1339.57	1134.63	873.796	1446.27	2033.09	925.335	1701.26	872.758	709.122	CD23	2142.04	324.487	336.029	1182.62	2860.99	895.165	720.627	2069.24	2188.91	FALSE
Dkk-4	10.3544	10.4195	-0.065128	0.86918	0.985664	0.955861	down	27121	Q9UBT3	1830.8	3177.87	1053.06	Dkk-4	2033.14	502.22	1367.91	1362.97	1095.11	1849.66	1308.72	1096.8	739.656	7428.13	1311.14	610.085	Dkk-4	1347.71	1033.97	933.237	953.049	1110.39	6022	1685.2	755.62	687.245	FALSE
FGF-6	2.52987	2.45499	0.074874	0.901243	0.985664	1.05327	up	2251	P10767	7.89769	33.8962	9.71062	FGF-6	6.52313	1.84796	0.974851	2.84988	11.9685	3.6981	2.94431	4.19836	1.03402	25.7493	29.6823	2.0825	FGF-6	14.5839	15.3926	3.92129	0.397452	1.42378	0	0.542399	4.76447	6.7095	FALSE
IL-20	10.5513	10.4766	0.0746977	0.855449	0.985664	1.05314	up	50604	Q9NYY1	513.246	388.071	581.549	IL-20	1799.48	1422.29	2277.27	1587.3	2382.57	4278.28	921.588	3222.25	3975.72	4260.75	4767.8	445.791	IL-20	1059.38	2288.28	1776.13	478.648	2988.88	1451.53	974.326	1314.68	667.896	FALSE
Layilin	4.82167	4.87122	-0.0495453	0.826772	0.985664	0.966241	down	143903	Q6UX15	28.5746	28.6813	31.1852	Layilin	30.2294	18.4568	29.576	13.8598	33.6392	25.6021	24.7045	38.8982	34.4888	52.2635	38.3606	14.2493	Layilin	26.7855	22.772	20.8738	33.4458	29.4825	20.2011	33.833	35.0632	29.5805	FALSE
SIGIRR	8.60156	8.56475	0.0368167	0.904489	0.985664	1.02585	up	59307	Q6IA17	622.821	578.75	367.308	SIGIRR	614.235	104.133	271.822	371.592	425.501	518.84	313.962	606.804	316.489	608.861	762.287	486.398	SIGIRR	288.411	183.808	288.047	375.019	317.177	309.889	363.837	459.122	395.723	FALSE
TF	5.23873	5.11415	0.124581	0.851339	0.985664	1.09019	up	2152	P13726	34.0645	13.3375	41.1677	TF	16.6163	55.4854	22.957	14.7929	16.7488	101.045	19.0575	179.676	159.315	29.2045	24.8994	18.9064	TF	15.0834	84.8549	14.5391	44.2363	22.4752	13.229	724.844	13.0116	57.0252	FALSE
RGM-B	2.67976	2.44011	0.239653	0.841765	0.985664	1.18071	up	285704	Q6NW40	1.50559	31.7352	4.0817	RGM-B	0	0	0	18.1278	0	32.9167	19.0479	42.416	19.3491	19.2806	659.68	0	RGM-B	0	0	0	0	0	228.109	86.2134	0	1.43704	FALSE
Siglec-7	7.93329	7.89434	0.0389493	0.905042	0.985664	1.02737	up	27036	?Q9Y286	404.268	617.394	227.853	Siglec-7	111.894	144.234	294.858	403.789	545.064	405.183	334.442	91.3791	57.7673	226.734	429.731	398.061	Siglec-7	285.039	311.513	153.729	87.7806	239.088	177.237	252.571	181.518	344.607	FALSE
B7-H3	9.80173	9.76659	0.0351364	0.883838	0.985664	1.02465	up	80381	Q5ZPR3	868.678	322.235	972.707	B7-H3	1073.51	1058.26	756.86	681.1	1063.2	1150.18	1197	1001.95	1076.76	763.418	304.467	960.387	B7-H3	1163.78	936.597	1142.33	908.856	1213.84	519.78	938.19	1007.48	1247.15	FALSE
CD48	8.38485	8.18323	0.201627	0.880955	0.985664	1.14999	up	962	P09326	4439.43	1462.7	592.321	CD48	0	559.797	320.675	200.964	542.229	477.272	617.511	527.899	161.955	293.403	583.416	207.188	CD48	616.153	338.062	461.776	222.876	882.53	157.606	893.798	0	3734.29	FALSE
DR3	9.76255	9.85615	-0.0935993	0.902253	0.985664	0.937182	down	8718	Q93038	2778.2	1619.22	333.534	DR3	910.935	704.532	167.765	856.121	1701.15	715.224	1472.24	493.785	1479.37	446.707	2803.08	522.75	DR3	1553.51	1062.78	827.659	332.954	758.416	1548.08	2710.67	450.67	925.675	FALSE
ESAM	8.55986	8.52526	0.0345993	0.889442	0.985664	1.02427	up	90952	Q96AP7	546.217	513.614	305.353	ESAM	287.936	349.18	400.854	425.983	478.623	352.325	467.195	201.603	345.51	469.952	349.983	117.534	ESAM	404.627	472.726	332.969	479.493	394.806	377.256	268.174	502.851	508.984	FALSE
Galectin-2	10.3796	10.3089	0.0706536	0.890101	0.985664	1.05019	up	3957	P05162	1167.9	1346.13	1966.65	Galectin-2	1020.07	1546.33	1196.48	813.456	821.126	1559.79	1027.35	1711.03	2895.9	695.886	1014.36	864.224	Galectin-2	877.219	2072.26	751.198	1589.14	1089.56	610.2	19995.6	700.112	1392.29	FALSE
Pentraxin 3	8.58501	8.67847	-0.0934597	0.909746	0.985664	0.937272	down	5806	P26022	178.819	137.093	651.291	Pentraxin 3	251.715	1028.02	760.288	101.134	215.884	559.692	316.415	1072.32	756.9	118.965	157.741	352.257	Pentraxin 3	132.945	1302.68	109.284	939.125	234.695	392.066	11274.7	362.577	482.694	FALSE
Pref-1	8.37959	8.2565	0.123096	0.901685	0.985664	1.08907	up	8788	P80370	660.639	1799.69	484.845	Pref-1	437.597	233.328	1480.65	385.669	495.706	1762.03	301.83	0	205.068	605.01	721.128	1819.11	Pref-1	672.322	0	184.567	102.794	599.04	210.436	1277.92	2141.21	185.33	FALSE
Eotaxin-3	8.01136	8.17215	-0.160789	0.878025	0.985664	0.894536	down	10344	Q9Y258	277.047	188.025	127.545	Eotaxin-3	96.743	251.071	466.222	308.155	214.057	463.409	371.95	492.835	195.885	510.784	421.268	176.296	Eotaxin-3	390.07	256.111	157.313	325.268	446.97	73.3078	547.868	268.857	337.069	FALSE
HCC-1	9.42039	9.40343	0.0169577	0.855567	0.985664	1.01182	up	6358	Q16627	588.915	746.783	695.895	HCC-1	679.92	704.598	690.005	662.863	669.25	735.859	642.324	791.4	626.903	864.84	773.34	572.158	HCC-1	680.826	600.514	665.795	748.549	716.598	579.704	570.258	730.137	677.506	FALSE
IL-17F	7.66565	7.85149	-0.185839	0.88196	0.985664	0.879137	down	112744	Q96PD4	505.948	84.6432	957.292	IL-17F	68.9284	579.293	143.503	47.9266	57.9723	163.96	91.451	173.309	2622.85	100.297	173.733	121.514	IL-17F	35.1638	1673.4	45.8311	578.906	154.721	114.302	13403.2	58.7379	448.297	FALSE
IL-18 BPa	5.0122	5.10619	-0.0939851	0.899644	0.985664	0.936931	down	10068	O95998	30.2422	14.005	20.9561	IL-18 BPa	8.88808	28.5344	46.901	20.9595	53.6545	40.9395	50.6041	59.9304	54.9984	82.3011	74.6212	0.362769	IL-18 BPa	52.5581	28.0637	38.2181	39.2205	51.3668	22.4926	44.9592	39.9904	56.0852	FALSE
MIP-3a	3.1774	3.26121	-0.0838114	0.847903	0.985664	0.943562	down	6364	P78556	9.25308	11.1946	4.09409	MIP-3a	21.9904	7.57328	18.0594	7.29678	7.44675	6.20931	8.027	1.85232	8.65588	39.1833	12.8185	3.17813	MIP-3a	4.88107	7.3296	9.82591	12.9714	9.58248	3.42795	9.54039	8.10438	6.80732	FALSE
GDF-15	8.83158	8.77145	0.0601319	0.840932	0.985664	1.04256	up	9518	Q99988	431.95	401.524	339.501	GDF-15	587.977	327.491	398.222	451.887	185.529	588.671	1371.93	423.323	600.127	714.695	323.015	250.664	GDF-15	619.96	189.541	559.735	389.876	523.271	442.711	396.188	418.059	826.434	FALSE
GDNF	1.77108	1.88019	-0.109109	0.85358	0.985664	0.92716	down	2668	P39905	18.2674	0.551996	0	GDNF	0.575947	0.999555	6.67595	5.81013	0.520622	27.8527	0.462982	2.4054	1.32102	3.51186	3.44073	4.7481	GDNF	1.81323	4.073	1.52664	1.34138	0.680662	4.43438	6.17358	1.33259	3.16761	FALSE
proteinID	AveExp.NRSA	AveExp.NC	logFC	P.Value	adj.P.Val	foldchange	Regulation	entrezID	uniprotID	NRSA25	NRSA26	NRSA27	proteinID	NRSA28	NRSA29	NRSA30	NRSA31	NRSA32	NRSA33	NRSA34	NRSA35	NRSA36	NC37	NC38	NC39	proteinID	NC40	NC41	NC42	NC43	NC44	NC45	NC46	NC47	NC48	Threshold
NGF R	7.75766	7.71039	0.0472678	0.871853	0.985664	1.03331	up	4804	P08138	342.688	288.782	177.075	NGF R	167.94	185.735	214.163	291.636	84.6839	233.395	148.124	197.464	503.063	250.211	285.009	131.454	NGF R	340.985	192.098	112.069	421.651	250.61	284.811	188.207	91.679	187.097	FALSE
SCF R	12.4607	12.4394	0.0212332	0.843194	0.985664	1.01483	up	3815	P10721	5430.9	4246.52	5378.72	SCF R	6800.57	5181.92	5216.15	7055.43	5932.17	5659.17	5638.09	6420.58	5251.66	7262.07	7816.68	4292.26	SCF R	6210.76	5081.31	4798.99	5006.91	5765.85	4521.27	5932.07	5830.25	5165.53	FALSE
VEGF R3	7.37701	7.46081	-0.0838008	0.86669	0.985664	0.943569	down	2324	P35916	205.108	209.443	129.799	VEGF R3	120.062	70.349	242.683	1181.18	171.798	144.579	70.8801	165.414	103.773	105.173	115.588	200.915	VEGF R3	113.54	247.021	81.586	118.996	4581.83	141.168	256.008	99.3589	74.5698	FALSE
Eotaxin	5.50804	5.56286	-0.0548168	0.844073	0.985664	0.962717	down	6356	P51671	63.6841	68.1422	41.5296	Eotaxin	73.8049	59.5906	44.1662	59.374	60.2535	35.1033	24.5604	27.2761	19.9961	72.0176	36.2838	40.5371	Eotaxin	45.7052	43.2424	49.0332	39.2495	37.913	18.8663	54.0345	56.3636	107.383	FALSE
RANTES	10.3525	10.3603	-0.00780642	0.905934	0.985664	0.994604	down	6352	P13501	1387.33	1313.29	1359.44	RANTES	1429.6	1303.93	1417.74	1168.66	1305.18	1218.83	1247.79	1211.33	1343.57	1438.75	1402.93	1292.62	RANTES	1289.81	1265.22	1301.04	1318.72	1377.93	1232.61	1317.21	1250.79	1290.15	FALSE
4-1BB	6.89195	7.01549	-0.123547	0.883139	0.985664	0.917928	down	3604	Q07011	290.101	36.5413	268.6	4-1BB	22.6376	541.521	123.714	29.212	36.3958	455.322	64.1878	887.484	54.9617	31.0568	85.9164	80.3802	4-1BB	54.2797	537.967	39.4488	240.992	110.094	105.569	4046.32	42.4286	158.899	FALSE
Osteoactivin	11.5686	11.5477	0.0209384	0.923861	0.986647	1.01462	up	10457	Q14956	2604.1	2244.76	2944.98	Osteoactivin	2710.74	4195.05	2918.24	2865.6	2806.29	3795.6	2647.21	3777.35	3522.25	3218.51	2512.64	2351.04	Osteoactivin	2116.68	3027.08	2020.22	3028.09	3027.88	2280.36	10941.4	2820.11	3249.04	FALSE
Marapsin	9.21136	9.2404	-0.0290401	0.918724	0.986647	0.980072	down	83886	Q9BQR3	601.03	658.068	671.202	Marapsin	559.188	417.319	450.569	575.749	690.418	756.108	592.266	548.778	676.34	893.313	1631.15	327.741	Marapsin	264.481	459.233	383.768	347.08	616.989	690.917	1920.61	557.737	663.881	FALSE
SDF-1a	3.10897	3.16141	-0.0524341	0.922667	0.986647	0.964308	down	6387	?P48061	9.54756	6.61519	3.67341	SDF-1a	7.45277	6.79345	6.05078	12.3963	7.72183	7.81912	10.8435	5.82764	10.7093	10.2534	18.1186	6.25385	SDF-1a	8.14011	9.80566	9.96675	11.0259	6.64044	0	11.9036	10.6878	10.2325	FALSE
BDNF	10.7165	10.7574	-0.0409164	0.92158	0.986647	0.972037	down	627	P23560	2266.1	2336.88	2209.77	BDNF	2171.87	1889.04	2055.56	1867.85	1943.85	2408.48	2247.97	641.84	409.97	1754.46	1173.68	1770.91	BDNF	1397.1	1686.62	1755.34	1950.47	1961.22	1379.85	1897.7	1825.91	2604.94	FALSE
MCSF	2.24977	2.18711	0.0626604	0.920758	0.986647	1.04439	up	1435	P09603	20.6696	28.4012	10.5384	MCSF	0	10.0522	9.19952	4.01092	0.684103	0.212482	0	1.79177	4.65915	30.3047	0.926939	4.95505	MCSF	0.690415	13.1626	0.263302	6.32922	9.64819	0	16.1537	1.718	1.01226	FALSE
IL-13 R1	9.47802	9.4515	0.0265141	0.939643	0.990314	1.01855	up	3597	P78552	789.411	701.156	643.932	IL-13 R1	331.77	819.721	1979.44	2274.32	814.384	867.485	380.068	391.894	369.397	886.756	1220.75	548.158	IL-13 R1	751.204	425.854	591.283	369.823	1205.41	515.476	1401.21	299.558	1256.96	FALSE
MMP-9	13.9576	13.9748	-0.0172217	0.935957	0.990314	0.988134	down	4318	P14780	13981.8	9290.7	21728.1	MMP-9	12886.3	17789.2	23080.8	22237.7	12167.9	18734.7	23198.2	17597.3	8498.8	16257.5	21232.3	16851.4	MMP-9	10911	18885.6	12727	15935.2	13901.9	28677.2	19127.8	15651.4	10447.5	FALSE
aFGF	12.3916	12.3773	0.0143134	0.953767	0.990314	1.00997	up	2246	P05230	8343.43	6990.68	5253.28	aFGF	4620.86	4936.96	5696.65	3593.1	4287.08	7615.77	3715.46	5420.3	6144.45	6795.76	8430.15	4359.07	aFGF	5428.16	6519.28	5480.76	5826.81	4618.08	3543.83	4207.76	6583.02	4010.94	FALSE
ANGPTL3	13.2511	13.2353	0.0157982	0.930527	0.990314	1.01101	up	27329	Q9Y5C1	8858.58	9677.65	8714.55	ANGPTL3	11974.6	10551.7	10689.1	9627.66	10657.8	11237.1	7437.12	6803.15	12516.4	14455.8	16270.7	8901.65	ANGPTL3	13822.2	5328.97	9564.32	9093.19	12875	3125.57	12961.9	8446.98	10930.8	FALSE
proteinID	AveExp.NRSA	AveExp.NC	logFC	P.Value	adj.P.Val	foldchange	Regulation	entrezID	uniprotID	NRSA25	NRSA26	NRSA27	proteinID	NRSA28	NRSA29	NRSA30	NRSA31	NRSA32	NRSA33	NRSA34	NRSA35	NRSA36	NC37	NC38	NC39	proteinID	NC40	NC41	NC42	NC43	NC44	NC45	NC46	NC47	NC48	Threshold
IL-1 F8	5.45702	5.43581	0.0212063	0.936899	0.990314	1.01481	up	27177	Q9NZH7	58.9462	84.8217	37.7022	IL-1 F8	39.4382	18.1163	38.2602	42.2492	51.7691	63.526	40.8209	35.8847	36.5964	88.854	56.6679	35.3831	IL-1 F8	53.8236	38.2203	39.5011	23.4888	28.6008	78.1473	68.7354	20.9219	29.0442	FALSE
ADAMTS13	11.264	11.2416	0.022367	0.954303	0.990314	1.01562	up	11093	Q76LX8	5052.3	5233.89	954.389	ADAMTS13	968.865	1428.47	2119.42	6723.15	5449.56	3024.38	1387.34	2554.96	1672.86	4709.57	2744.87	3554.92	ADAMTS13	2790.56	592.55	3318.39	1432.13	866.122	3906.48	5643.58	970.919	6027.46	FALSE
ULBP-2	5.21635	5.2	0.0163452	0.946755	0.990314	1.01139	up	80328	Q9BZM5	24.1962	50.7324	11.3056	ULBP-2	32.5851	27.6277	35.086	104.105	36.3737	33.2579	43.1622	62.6123	32.1371	30.8577	19.9635	18.2842	ULBP-2	48.2086	50.4143	41.0956	24.5604	43.3541	57.8212	36.727	43.9716	38.2112	FALSE
Cystatin E M	8.92114	8.92859	-0.00745352	0.94337	0.990314	0.994847	down	1474	Q15828	444.809	550.351	436.039	Cystatin E M	509.463	458.526	510.342	456.92	493.367	560.739	591.248	359.561	480.302	439.163	507.811	380.356	Cystatin E M	507.231	448.832	485.091	758.463	489.998	418.05	472.539	504.387	503.798	FALSE
Midkine	9.45123	9.48972	-0.0384929	0.949684	0.990314	0.973672	down	4192	P21741	477.408	402.5	757.163	Midkine	324.907	814.002	739.428	338.382	369.144	1039.06	610.167	1671.55	3600.27	408.133	635.305	563.951	Midkine	289.706	1790.58	299.185	921.002	899.367	411.226	11284	270.615	789.57	FALSE
CXCL16	11.2538	11.2385	0.0153262	0.942354	0.990314	1.01068	up	58191	Q9H2A7	1727.53	1979	2484.52	CXCL16	2084.76	2600.29	2499.59	2295.5	2172.67	3255.24	2592.15	3661.33	2521.79	3064.59	3100.39	1649.81	CXCL16	2111.49	2036.64	1850.12	2294.73	2119.99	1828.47	6983.79	1819.74	2791.7	FALSE
TIMP-1	11.6492	11.6546	-0.00533426	0.941139	0.990314	0.996309	down	7076	P01033	3455.12	3349.02	2866.3	TIMP-1	3416.19	3038.48	3179.01	2949.81	3515.45	3182.07	2998.58	3164.68	3504.91	3513.43	3383.8	2993.59	TIMP-1	3619.02	3126.1	3231.89	3163.63	3444.04	2823.12	3251.6	3014.94	3199.9	FALSE
B7-1	4.21503	4.17814	0.036892	0.950584	0.990314	1.0259	up	941	P33681	26.5894	24.6118	3.87808	B7-1	5.75908	11.9046	102.288	21.2327	10.4764	12.1332	21.1737	57.7821	11.4121	4.49536	32.5025	18.2074	B7-1	13.0439	21.0074	16.1569	25.865	18.2427	17.142	34.9226	9.30502	18.0258	FALSE
IL-8	3.86021	3.83511	0.0250927	0.95898	0.992826	1.01755	up	3576	P10145	21.8011	9.32588	22.8129	IL-8	19.9209	6.92404	67.1629	14.289	11.1165	25.9252	9.0659	3.77519	4.7933	34.7927	39.7741	5.26353	IL-8	3.55168	4.26566	4.27372	7.53563	10.4651	82.5687	8.0325	30.3782	25.6671	FALSE
TECK	5.95986	5.94071	0.0191543	0.963345	0.993365	1.01337	up	6370	O15444	206.394	39.7378	45.6602	TECK	63.5609	42.1745	84.1986	88.481	39.7603	34.1546	55.5105	45.5596	106.081	58.7647	58.3325	30.7582	TECK	54.1129	40.0055	76.4575	48.3695	140.161	26.6526	94.8348	52.2154	147.852	FALSE
PECAM-1	11.2788	11.2683	0.0105873	0.964016	0.993365	1.00737	up	5175	P16284	2319.11	3147.87	2461.3	PECAM-1	1829.69	2465.32	1742.83	3529.13	3597.2	2417.98	2775.78	1863.04	2456.83	3667.13	2951.11	2238.23	PECAM-1	2524.09	1618	2987.91	1358.13	2969.27	1832.05	4642.98	1707.82	2912.77	FALSE
NrCAM	8.14442	8.1579	-0.0134842	0.966434	0.99353	0.990697	down	4897	Q92823	182.321	278.652	275.092	NrCAM	338.82	628.142	306.016	357.628	244.667	153.537	414.545	305.626	162.407	325.5	569.52	164.308	NrCAM	232.282	328.086	133.944	191.875	415.908	349.514	336.855	248.474	387.781	FALSE
DLL1	5.74586	5.76041	-0.0145546	0.974474	0.997136	0.989962	down	28514	O00548	57.2691	55.0459	47.12	DLL1	52.5478	26.7497	73.6772	34.9732	41.2594	66.182	51.7557	57.0628	103.54	65.8546	142.855	25.1061	DLL1	43.6878	68.4114	63.2692	57.7051	56.4665	31.3001	36.292	62.7702	48.6284	FALSE
IL-1a	5.53044	5.54517	-0.0147335	0.972644	0.997136	0.98984	down	3552	P01583	1237.02	38.3616	33.1914	IL-1a	38.9677	15.6042	45.871	30.1691	50.5828	44.9065	45.201	24.0896	20.4357	103.458	69.7354	38.8651	IL-1a	43.3306	23.9643	30.0682	58.1697	25.6051	117.934	41.3735	35.2955	35.8406	FALSE
Angiogenin	9.34486	9.34635	-0.00149102	0.985865	0.998585	0.998967	down	283	P03950	567.886	619.987	610.051	Angiogenin	683.025	584.766	683.184	808.392	637.097	650.452	655.752	644.993	675.512	732.628	548.848	646.583	Angiogenin	605.499	610.374	657.896	585.293	679.059	623.706	702.908	732.769	703.682	FALSE
Cathepsin L	7.31218	7.31298	-0.000805214	0.998585	0.998585	0.999442	down	1514	P07711	167.16	100.116	132.446	Cathepsin L	98.3721	170.827	104.857	146.857	118.566	193.14	115.037	303.503	520.831	139.355	97.8623	94.2916	Cathepsin L	71.4405	291.497	71.5729	162.842	136.212	129.391	1425.7	106.925	283.713	FALSE
TLR2	8.73058	8.73674	-0.00615318	0.992206	0.998585	0.995744	down	7097	O60603	356.764	341.573	339.79	TLR2	184.833	1216.81	510.845	188.668	246.981	1062.43	262.188	1353.8	399.003	184.514	461.321	347.69	TLR2	190.851	1340.34	278.582	454.489	252.865	216.799	16976.2	105.348	370.302	FALSE
TRAIL R2	8.59646	8.5903	0.00615966	0.984817	0.998585	1.00428	up	8795	O14763	259.219	374.531	267.261	TRAIL R2	468.743	369.303	493.873	214.678	266.882	792.363	320.278	607.135	558.703	671.471	1079.28	314.505	TRAIL R2	397.754	369.173	575.359	227.548	423.317	180.566	375.17	235.637	350.62	FALSE
proteinID	AveExp.NRSA	AveExp.NC	logFC	P.Value	adj.P.Val	foldchange	Regulation	entrezID	uniprotID	NRSA25	NRSA26	NRSA27	proteinID	NRSA28	NRSA29	NRSA30	NRSA31	NRSA32	NRSA33	NRSA34	NRSA35	NRSA36	NC37	NC38	NC39	proteinID	NC40	NC41	NC42	NC43	NC44	NC45	NC46	NC47	NC48	Threshold
IL-1 F10	11.0817	11.0875	-0.00577135	0.987865	0.998585	0.996008	down	84639	Q8WWZ1	3004.25	4943.07	1816.06	IL-1 F10	3254.36	1137.97	1587.45	1746.22	2596.08	2704.03	1752.71	2157.29	1453.51	3015.15	2943.91	1226.59	IL-1 F10	2631.17	1825.63	1693.9	2093.1	1766.66	1902.08	7415.34	1130.79	2144.66	FALSE
IL-34	1.30572	1.31048	-0.00475083	0.990847	0.998585	0.996712	down	146433	Q6ZMJ4	4.35635	2.46742	2.97964	IL-34	2.11001	0	0.154052	0.947385	0.28241	2.63052	3.55077	3.13508	0.15087	8.2533	4.66439	1.3218	IL-34	0.74082	1.31732	0	0.595251	0.691594	3.41586	1.5306	1.05333	0.782674	FALSE
Galectin-9	9.20185	9.19623	0.00561351	0.986756	0.998585	1.0039	up	3965	O00182	495.056	425.921	429.059	Galectin-9	473.439	584.739	592.127	401.303	395.711	728.431	716.094	918.143	1508.98	540.603	387.431	406.59	Galectin-9	456.136	636.717	539.568	343.602	711.426	437.045	3836.89	424.619	698.308	FALSE
ENA-78	10.6	10.5994	0.000625792	0.998525	0.998585	1.00043	up	6374	P42830	4404.27	1257.57	1043.53	ENA-78	1992.11	880.113	1138.3	989.127	1999.92	1908.2	1878.77	1305.04	1816.04	2130.26	2022.53	1070.86	ENA-78	1535.15	898.487	787.282	1396.43	3239.01	1283.52	1002.24	1823.48	3627.73	FALSE
TGFb1	13.2009	13.1991	0.00177286	0.992958	0.998585	1.00123	up	7040	P01137	11183.8	10218.8	10954	TGFb1	8219.38	8326.98	10130.8	7547.43	11414.4	10651.3	9305.47	8177.61	8000.75	20699.9	13344.4	6222.71	TGFb1	8303.66	7601.48	6687.21	8583.28	11566	12948.5	8243.16	6318.45	9836.48	FALSE
IL-10	3.41815	3.41665	0.00150245	0.997036	0.998585	1.00104	up	3586	P22301	105.61	10.6865	8.92357	IL-10	4.95068	5.29735	9.08873	5.84122	5.72046	8.30186	11.7427	6.0691	11.3636	32.2613	6.70646	6.40761	IL-10	4.58483	6.03601	5.2634	17.0357	16.0802	21.9094	8.11537	7.05517	8.07919	FALSE
