# Supplementary material for: Extensive serum biomarker analysis in the prethrombotic state of recurrent spontaneous abortion
Source: J Cell Mol Med. 2021 Jun 16;25(14):6679–94. doi: 10.1111/jcmm.16671 (PMC8278118; doi:10.1111/jcmm.16671)
Supplement: Supplementary file 6 — Table S4 [file JCMM-25-6679-s005.xls]

## Sheet: 30 statistically significant BP
ID	Description	GeneRatio	BgRatio	pvalue	p.adjust	qvalue	geneID	Count	Enrich_factor
GO:0006907	pinocytosis	43879	19/17653	0.000166205	0.0207479	0.0116635	AXL/AHSG	2	103.234
GO:0042094	interleukin-2 biosynthetic process	43879	21/17653	0.000203865	0.0218135	0.0122625	LAG3/IL1RAP	2	93.4021
GO:0045954	positive regulation of natural killer cell mediated cytotoxicity	43879	23/17653	0.000245312	0.0229673	0.0129111	CD226/LAG3	2	85.2802
GO:0002717	positive regulation of natural killer cell mediated immunity	43879	26/17653	0.000314553	0.0261778	0.0147159	CD226/LAG3	2	75.4402
GO:0001912	positive regulation of leukocyte mediated cytotoxicity	43879	37/17653	0.000640324	0.0329812	0.0185405	CD226/LAG3	2	53.012
GO:0042269	regulation of natural killer cell mediated cytotoxicity	43879	37/17653	0.000640324	0.0329812	0.0185405	CD226/LAG3	2	53.012
GO:0002715	regulation of natural killer cell mediated immunity	43879	40/17653	0.000748572	0.0329812	0.0185405	CD226/LAG3	2	49.0361
GO:0031343	positive regulation of cell killing	43879	46/17653	0.000989706	0.0390153	0.0219326	CD226/LAG3	2	42.6401
GO:0006953	acute-phase response	43879	48/17653	0.00107734	0.0403462	0.0226807	CD163/AHSG	2	40.8634
GO:0007157	heterophilic cell-cell adhesion via plasma membrane cell adhesion molecules	43879	52/17653	0.00126339	0.0449977	0.0252956	CD226/CD200	2	37.7201
GO:0032623	interleukin-2 production	43879	57/17653	0.00151606	0.0465956	0.0261938	LAG3/IL1RAP	2	34.4113
GO:0001910	regulation of leukocyte mediated cytotoxicity	43879	59/17653	0.00162334	0.0465956	0.0261938	CD226/LAG3	2	33.2448
GO:0042267	natural killer cell mediated cytotoxicity	43879	59/17653	0.00162334	0.0465956	0.0261938	CD226/LAG3	2	33.2448
GO:0002228	natural killer cell mediated immunity	43879	63/17653	0.00184847	0.0477416	0.0268381	CD226/LAG3	2	31.134
GO:0042542	response to hydrogen peroxide	43908	138/17653	0.000349993	0.0262145	0.0147365	MET/AXL/AREG	3	21.32
GO:0070374	positive regulation of ERK1 and ERK2 cascade	43969	239/17653	3.23675e-06	0.000808109	0.000454281	TIE1/MET/FGF19/AXL/CCL26	5	20.5172
GO:0002695	negative regulation of leukocyte activation	43908	154/17653	0.000482552	0.031865	0.017913	LAG3/AXL/CD200	3	19.105
GO:0051897	positive regulation of protein kinase B signaling	43908	157/17653	0.000510521	0.031865	0.017913	MET/FGF19/AXL	3	18.7399
GO:0050866	negative regulation of cell activation	43908	173/17653	0.000677324	0.0329812	0.0185405	LAG3/AXL/CD200	3	17.0067
GO:0050731	positive regulation of peptidyl-tyrosine phosphorylation	43908	179/17653	0.000747843	0.0329812	0.0185405	IL24/AREG/CNTF	3	16.4367
GO:0031099	regeneration	43908	186/17653	0.000835849	0.0347806	0.019552	AXL/CNTF/POSTN	3	15.8181
GO:0070372	regulation of ERK1 and ERK2 cascade	43969	311/17653	1.16632e-05	0.00218393	0.0012277	TIE1/MET/FGF19/AXL/CCL26	5	15.7672
GO:0018108	peptidyl-tyrosine phosphorylation	44000	379/17653	1.40471e-06	0.000550745	0.000309603	TIE1/MET/IL24/AXL/AREG/CNTF	6	15.5259
GO:0018212	peptidyl-tyrosine modification	44000	382/17653	1.47061e-06	0.000550745	0.000309603	TIE1/MET/IL24/AXL/AREG/CNTF	6	15.404
GO:0070371	ERK1 and ERK2 cascade	43969	328/17653	1.50847e-05	0.00225969	0.00127029	TIE1/MET/FGF19/AXL/CCL26	5	14.95
GO:0051896	regulation of protein kinase B signaling	43908	218/17653	0.0013217	0.0449977	0.0252956	MET/FGF19/AXL	3	13.4962
GO:0000302	response to reactive oxygen species	43908	227/17653	0.00148452	0.0465956	0.0261938	MET/AXL/AREG	3	12.9611
GO:0050730	regulation of peptidyl-tyrosine phosphorylation	43908	237/17653	0.00167968	0.0465956	0.0261938	IL24/AREG/CNTF	3	12.4142
GO:0098742	cell-cell adhesion via plasma-membrane adhesion molecules	43908	242/17653	0.00178302	0.0476959	0.0268124	CD226/SELL/CD200	3	12.1577
GO:0043491	protein kinase B signaling	43908	252/17653	0.00200151	0.049971	0.0280914	MET/FGF19/AXL	3	11.6753
GO:0045178	basal part of cell	43879	53/18698	0.00117158	0.031047	0.0271314	FAP/MET	2	39.1992
GO:0009897	external side of plasma membrane	43939	287/18698	0.000140357	0.00743894	0.00650076	CD226/LAG3/SELL/CD163	4	14.4777
GO:0005127	ciliary neurotrophic factor receptor binding	43848	5/17548	0.00511886	0.0228843	0.0101426	CNTF	1	194.978
GO:0042289	MHC class II protein binding	43848	6/17548	0.00613966	0.0255749	0.0113351	LAG3	1	162.481
GO:0004908	interleukin-1 receptor activity	43848	7/17548	0.00715947	0.0259105	0.0114839	IL1RAP	1	139.27
GO:0005138	interleukin-6 receptor binding	43848	7/17548	0.00715947	0.0259105	0.0114839	CNTF	1	139.27
GO:0043208	glycosphingolipid binding	43848	8/17548	0.00817829	0.0270239	0.0119774	SELL	1	121.861
GO:0008239	dipeptidyl-peptidase activity	43848	11/17548	0.0112288	0.0328227	0.0145475	FAP	1	88.6263
GO:0032036	myosin heavy chain binding	43848	11/17548	0.0112288	0.0328227	0.0145475	AXL	1	88.6263
GO:0070492	oligosaccharide binding	43848	16/17548	0.0162934	0.0458628	0.020327	SELL	1	60.9306
GO:0046625	sphingolipid binding	43848	17/17548	0.0173033	0.0469662	0.0208161	SELL	1	57.3464
GO:0004714	transmembrane receptor protein tyrosine kinase activity	43908	66/17548	3.98e-05	0.000902871	0.000400165	TIE1/MET/AXL	3	44.3131
GO:0031434	mitogen-activated protein kinase kinase binding	43908	70/17548	4.75e-05	0.000902871	0.000400165	TIE1/MET/AXL	3	41.781
GO:0004709	MAP kinase kinase kinase activity	43908	81/17548	7.35e-05	0.00100192	0.000444065	TIE1/MET/AXL	3	36.107
ID	Description	GeneRatio	BgRatio	pvalue	p.adjust	qvalue	geneID	Count	Enrich_factor
GO:0019199	transmembrane receptor protein kinase activity	43908	83/17548	7.91e-05	0.00100192	0.000444065	TIE1/MET/AXL	3	35.2369
GO:0046934	phosphatidylinositol-4,5-bisphosphate 3-kinase activity	43879	68/17548	0.00217487	0.0127146	0.00563529	MET/FGF19	2	28.6732
GO:0052813	phosphatidylinositol bisphosphate kinase activity	43879	71/17548	0.00236818	0.0128559	0.00569789	MET/FGF19	2	27.4617
GO:0035004	phosphatidylinositol 3-kinase activity	43879	76/17548	0.0027078	0.012862	0.00570063	MET/FGF19	2	25.655
GO:0004702	signal transducer, downstream of receptor, with serine/threonine kinase activity	43908	123/17548	0.000253922	0.00241225	0.00106914	TIE1/MET/AXL	3	23.7778
GO:0005125	cytokine activity	43969	220/17548	2.22e-06	0.000168721	7.48e-05	TNFSF13B/IL24/AREG/CNTF/CCL26	5	22.1566
GO:0070851	growth factor receptor binding	43908	133/17548	0.000319565	0.00269855	0.00119604	FGF19/AREG/CNTF	3	21.99
GO:0008083	growth factor activity	43908	163/17548	0.000579472	0.00440399	0.00195191	FGF19/AREG/CNTF	3	17.9427
GO:0005057	signal transducer activity, downstream of receptor	43908	169/17548	0.00064379	0.004448	0.00197141	TIE1/MET/AXL	3	17.3057
GO:0005178	integrin binding	43879	118/17548	0.00639372	0.0255749	0.0113351	CD226/FAP	2	16.5235
GO:0004713	protein tyrosine kinase activity	43908	182/17548	0.000798421	0.00505667	0.00224118	TIE1/MET/AXL	3	16.0696
GO:0002020	protease binding	43879	133/17548	0.00805687	0.0270239	0.0119774	FAP/SELL	2	14.66
GO:0048018	receptor ligand activity	44000	472/17548	5.17e-06	0.000196569	8.71e-05	TNFSF13B/FGF19/IL24/AREG/CNTF/CCL26	6	12.3927
GO:0008201	heparin binding	43879	158/17548	0.0112132	0.0328227	0.0145475	SELL/POSTN	2	12.3404
GO:0005126	cytokine receptor binding	43908	278/17548	0.00269087	0.012862	0.00570063	TNFSF13B/CNTF/CCL26	3	10.5204
GO:0050839	cell adhesion molecule binding	43969	489/17548	0.000104427	0.00113378	0.000502505	CD226/FAP/SELL/CD200/POSTN	5	9.96819
